# Supplementary material for: Parvovirus B19 and Cellular Transcriptome Dynamics in Differentiating Erythroid Progenitor Cells
Source: Viruses. 2025 Dec 25;18(1):39. doi: 10.3390/v18010039 (PMC12846583; doi:10.3390/v18010039)
Supplement: Supplementary file 1 [file viruses-18-00039-s001.zip]

Archive with 5 entries (5 files):
- B19V Viruses supplementary File 1.pdf
- B19V Viruses supplementary File 2.xlsx
- B19V Viruses supplementary File 3.xlsx
- B19V Viruses supplementary File 4.xlsx
- B19V Viruses supplementary File 5.xlsx
