# Supplementary material for: Parvovirus B19 and Cellular Transcriptome Dynamics in Differentiating Erythroid Progenitor Cells
Source: Viruses. 2025 Dec 25;18(1):39. doi: 10.3390/v18010039 (PMC12846583; doi:10.3390/v18010039)
Supplement: Supplementary file 1 [file viruses-18-00039-s001.zip › B19V Viruses supplementary File 2.xlsx]

## Sheet: Infection 02H
Gene entry	logFC	PValue
A4GALT	1.22149	3.67945e-12
AATK	1.47779	0.000550308
ABCG1	-1.19279	9.38325e-05
ABHD5	1.38389	3.27804e-15
ABT1	1.24151	4.10225e-13
ACAD11	-1.18278	1.01408e-09
ACAD9-DT	2.04819	1.60436e-11
ACHE	1.52434	2.5732e-13
ACKR4	-3.1704	3.88251e-05
ACTA1	-1.82681	2.91128e-10
ACTC1	-6.01707	1.94712e-14
ACTG1P3	1.57116	0.000795598
ACTN2	-1.40271	0.000207533
ACTRT3	2.8647	5.5115e-07
ADAM1A	8.17453	0.00228312
ADAM20P1	1.24449	6.07278e-05
ADAM28	-1.20715	4.0722e-06
ADAMTS6	-2.10293	9.49508e-06
ADAP2	-1.85854	0.0013319
ADAT3	1.16251	3.27142e-06
ADGRE2	-1.14296	6.64191e-06
ADGRF4	-3.09287	2.79653e-06
ADI1	0.892648	8.1398e-10
ADORA2A	1.4668	1.86428e-10
ADPRHL1	1.246	8.18056e-08
ADPRM	-1.18223	1.4829e-06
ADRA2B	-3.41075	4.34153e-10
ADRB2	-1.74233	7.85611e-07
ADTRP	-1.33291	9.57112e-06
AEN	1.13035	1.54584e-14
AGBL3	1.89398	0.000108969
AHRR	1.51966	3.87335e-08
AJM1	1.56659	2.76298e-09
AKAP5	1.91243	2.41489e-12
AKR1C2	-1.25417	1.18996e-06
ALDH3A1	-2.29469	0.00121827
ALDH8A1	2.80879	6.53774e-13
ALG2	0.934089	6.53837e-11
ALKBH5	0.946384	4.15292e-13
ALPG	-2.3029	0.000652262
ALPK1	-1.03985	1.20858e-08
ALPK3	3.54135	2.68504e-12
ALPP	-1.61188	0.000901579
AMH	2.90972	4.39045e-15
AMPD1	-2.46486	6.66679e-06
ANGPT2	-3.53487	0.000152142
ANGPTL4	-2.9416	7.98231e-07
ANKDD1B	1.87379	0.000214847
ANKLE1	1.59016	2.73959e-14
ANKRD20A2P	4.19923	0.00379826
ANKRD28	-0.98743	5.57426e-11
ANKRD45	-2.71679	7.72304e-05
ANKRD61	-3.00138	0.000118149
ANPEP	-1.37164	9.64472e-08
AOC2	1.97528	3.6342e-10
AOC3	2.11933	4.73106e-12
APOA1	-2.26495	1.41581e-05
APOA4	-4.66448	8.52994e-08
APOC4-APOC2	3.16182	1.91922e-05
APOLD1	1.51648	5.83242e-09
AQP1	1.21835	4.11818e-11
AQP3	1.39162	6.48439e-14
ARC	-4.75316	1.33764e-10
AREG	-1.34134	3.6923e-05
ARHGAP23	0.852408	7.63843e-10
ARHGAP45	1.15771	2.47409e-07
ARHGEF17	-1.56761	0.000788432
ARHGEF2-AS2	1.75733	0.000690097
ARHGEF33	2.54198	0.000232671
ARID5A	-1.22425	2.05015e-10
ARL4D	-1.9476	9.88572e-09
ARMC5	1.06402	4.37559e-10
ARMC7	1.50622	1.93288e-10
ARPC5L	0.867834	1.35144e-09
ARRDC3	-0.930394	1.06515e-08
ART4	2.38922	4.02298e-17
ASAH2B	-1.17872	2.88367e-06
ASB12	-2.16556	0.000151336
ASIC4	3.25048	3.44488e-11
ATF3	-2.21536	1.63226e-16
ATOH7	-2.60447	5.17574e-05
ATOSB	1.27722	3.56149e-14
ATP1A1-AS1	-1.48292	3.44233e-07
ATP2A1	1.76202	1.44727e-11
ATP6V1C1	0.904163	6.27583e-12
ATP8B3	-1.10668	5.28642e-08
ATXN7L1	-1.09197	4.86888e-08
AURKA	0.979826	6.34363e-13
AURKAP1	4.41474	0.000320165
AVIL	1.44862	1.60436e-11
AZU1	-1.7589	1.48543e-10
B3GALT6	0.988878	6.03014e-08
B3GAT3P1	-2.93999	9.4696e-06
B3GNT2	0.946515	1.22715e-10
B3GNT4	1.49971	7.63874e-06
B3GNT6	-3.64048	1.8294e-07
B4GALT5	1.63767	3.79707e-15
BAAT	1.73829	1.0401e-11
BACH2	-1.27594	1.84711e-09
BAK1	1.10989	2.96246e-07
BAMBI	-2.72993	1.94318e-07
BARD1	-1.24322	6.50952e-12
BCAR3	-1.40084	6.59841e-08
BCL3	-1.9991	5.33349e-09
BEND2	-5.97355	1.20978e-07
BHLHA15	2.85967	0.00029717
BHLHE40	-0.969775	6.25102e-12
BICD2	0.920789	1.27283e-09
BLM	-0.992586	1.23229e-11
BMAL1	-0.96989	7.02745e-09
BMP2K-DT	-1.63458	1.37961e-07
BNIPL	1.3532	8.1589e-07
BOD1L2	-3.25524	7.15243e-05
BOLA1	-1.09405	1.13891e-06
BRCA2	-1.04844	3.23388e-10
BRIP1	-0.945799	2.41046e-10
BRME1	1.07284	5.50205e-09
BTBD8	-2.40407	2.81445e-07
BTG2	0.87228	5.4305e-12
BTG3-AS1	1.82452	5.55069e-08
C16orf86	-1.28182	3.04741e-05
C19orf38	1.9489	1.25315e-08
C1orf122	0.983909	8.31939e-07
C1orf220	2.38832	0.00017312
C1QA	-1.27074	4.70625e-05
C1QB	-1.44522	9.04615e-06
C1QC	-1.65865	8.46573e-06
C1QTNF12	1.65373	1.8841e-06
C20orf204	2.02814	4.29886e-06
C2orf49	1.0099	2.57137e-10
C2orf69	1.07699	3.66151e-11
C3orf33	-1.07759	4.89785e-07
C4A	1.34894	8.62311e-07
C8G	2.16731	7.68789e-05
C9orf152	-2.87319	2.02638e-05
C9orf40	1.06463	1.03852e-12
CA3-AS1	1.37988	1.31261e-06
CABLES1	-0.924136	2.55887e-08
CABP5	-4.32972	1.38428e-05
CACHD1	-1.53298	6.54122e-07
CAPN10-DT	1.48394	4.67888e-06
CAPRIN2	-1.24428	2.45043e-08
CAPS2	-1.00747	2.7013e-08
CARD14	2.32353	0.00224266
CASKIN1	2.23005	4.57019e-05
CASS4	2.08504	1.28358e-12
CATSPERG	-1.23397	6.61652e-05
CAVIN1	1.38215	2.57183e-12
CBFA2T2	-0.987833	1.05639e-07
CBX4	-1.11801	2.25106e-11
CBX8	1.18001	2.25947e-08
CCDC103	1.87897	3.27477e-05
CCDC13	1.712	0.000672399
CCDC142	1.15544	3.7882e-10
CCDC154	1.29682	4.29992e-07
CCDC181	-6.91108	8.58812e-09
CCDC62	1.22291	6.23784e-05
CCDC68	-1.30938	1.36881e-06
CCDC9	-0.954817	7.01013e-10
CCL13	-1.54944	0.000191746
CCL2	-1.84074	1.0802e-07
CCL3	-1.38653	6.07494e-05
CCN1	-1.47587	8.3831e-08
CCND1	-2.20433	0.000692027
CCNE1	1.00977	2.25037e-13
CCNF	0.983979	1.1204e-12
CCNJ	1.13389	1.30129e-08
CCNT1	1.03007	6.01421e-10
CCR8	2.79364	0.000255659
CCRL2	1.71847	2.44085e-09
CCT6P2	-6.73726	4.71964e-06
CD14	-2.13588	2.96053e-13
CD163	-1.84111	3.51316e-07
CD180	1.12427	1.52715e-05
CD1D	-2.25314	0.000111344
CD27	1.87879	6.88667e-10
CD55	-0.867899	1.92434e-10
CD8A	1.24023	1.75596e-08
CDC26	0.950773	3.60827e-08
CDC42EP2	1.84782	3.7279e-07
CDC42EP4	1.14401	6.33871e-11
CDCA4P3	2.93798	0.000229623
CDK5R1	-1.31136	1.05021e-12
CDKN1B	0.960683	4.16594e-13
CDKN1C	-1.30579	1.05088e-05
CDKN2A-AS1	-2.71965	9.95627e-06
CDKN2AIP	-0.836423	2.49726e-11
CDKN2C	0.938867	1.98245e-11
CDR2	-1.06956	2.359e-13
CEL	1.45571	5.10473e-09
CEP57L1	-0.934262	8.68044e-11
CEP68	-1.29222	5.77103e-11
CES1	-2.87929	2.17378e-05
CETP	-2.62631	5.16812e-05
CFAP144P1	-1.37731	1.30824e-09
CFAP206	2.06575	6.95343e-06
CFAP251	2.12554	1.51849e-13
CFAP44	1.02917	5.10191e-08
CFAP45	-1.86087	0.000120293
CFAP53	2.21328	4.84512e-12
CFB	-1.59937	2.03529e-06
CFL2	1.38866	8.8348e-09
CHD5	1.9364	6.21091e-09
CHD7	-0.970025	1.87e-12
CHDH	-1.94078	7.42486e-10
CHORDC1	1.26265	6.59051e-14
CHPF2	0.992855	2.44219e-10
CHRNA10	-1.37044	2.76122e-10
CHST2	1.2371	4.84512e-12
CIBAR1-DT	-3.49622	5.22483e-07
CILP2	2.80341	3.32451e-11
CIPC	1.24263	2.30767e-11
CISH	1.79983	1.1137e-16
CIST1	-5.06849	1.84707e-14
CITED2	1.24342	7.04995e-15
CKAP2P1	-4.08421	2.04919e-08
CLCN3	0.936017	2.29918e-09
CLCN4	0.932368	5.65976e-11
CLEC18A	1.90746	4.08772e-06
CLEC18B	2.28058	5.01859e-07
CLEC18C	1.92819	0.00176837
CLEC3B	2.46563	6.86888e-05
CLEC4E	-1.86345	0.0001832
CLIC3	-1.60435	0.00120005
CLP1	1.67257	4.7899e-14
CLTCL1	-1.722	4.80956e-10
CMKLR1	1.2612	7.0403e-07
CMPK2	1.3674	3.87112e-14
CMYA5	-1.58283	0.000120195
CNBD2	-1.08528	1.27839e-06
CNGA1	-3.3628	1.43329e-08
CNIH2	1.85277	2.12009e-06
CNKSR3	-0.8755	9.45463e-12
CNNM4	-2.1227	6.95319e-14
CNTNAP1	1.49635	3.58684e-08
CNTRL	-0.949417	3.03326e-09
COA7	0.903742	2.26754e-10
COG1	-0.973089	7.44608e-09
COL11A2	3.22291	2.73672e-16
COL2A1	-3.43096	1.70631e-07
COL4A5	1.9439	0.00148156
COL7A1	3.81336	2.50914e-15
CPEB1	1.63433	2.31111e-12
CPEB1-AS1	1.24665	4.47241e-05
CPEB2	-1.23163	1.06193e-08
CPNE5	1.39322	9.12107e-05
CPO	2.97345	9.11979e-05
CRISPLD2	-1.72798	0.00052246
CRK	1.03179	4.56352e-12
CROCC	1.21864	5.14516e-09
CSPG5	-1.33557	1.93066e-09
CSRNP1	-1.50369	6.35616e-12
CSRNP2	-1.95078	4.02298e-17
CSRP2	-1.9749	0.000200529
CSTF1	1.1951	5.21652e-13
CTH	-1.26298	8.69423e-09
CWC15	0.991613	8.71371e-09
CXCL1	-4.32228	0.000237236
CXCL2	-1.9936	9.50463e-06
CXCL3	-2.15597	1.96006e-08
CXCL8	-1.8634	5.6739e-10
CXCR4	-1.08651	5.04014e-11
CYB561D1	0.998866	2.83596e-08
CYP26A1	-3.35357	4.83482e-13
CYP26C1	-3.55271	8.35106e-09
CYP27A1	-1.45397	2.952e-05
CYP27B1	1.11525	8.3688e-07
CYP27C1	-1.72707	0.0016727
CYP2C18	3.77761	6.99889e-08
CYP51A1-AS1	-1.49075	0.000355015
D2HGDH	-0.96583	2.93576e-07
DACT1	-2.22049	5.66263e-07
DAND5	-3.87491	1.28273e-12
DCAF4L1	1.60724	7.19331e-13
DCLK3	-1.78523	0.00199164
DCLRE1B	1.24702	3.77418e-14
DDAH2	0.975373	6.00744e-07
DDIT3	-2.98315	2.39594e-21
DDIT4	-1.41932	2.24076e-14
DDX18P5	-6.62472	2.16744e-05
DDX60L	-0.99769	2.90529e-10
DECR2	1.33076	7.09301e-13
DENND1B	-1.14485	2.66299e-08
DENND2C	-2.37758	1.47014e-08
DENND3	-1.5678	1.80553e-08
DENND5B	-1.11766	4.95393e-09
DENRP1	-2.49115	0.00110092
DEPDC7	-1.37265	3.03044e-08
DFFBP1	2.14717	7.89497e-08
DGCR8	1.17102	1.45675e-12
DHFRP1	-8.3757	2.65714e-07
DHRS13	1.12578	4.01405e-11
DHRS3	-1.17711	1.74668e-05
DHX32	-1.16898	2.77908e-13
DHX35	-0.888775	6.6489e-09
DHX58	-1.25917	3.24497e-08
DICER1-AS1	-1.27993	1.56112e-05
DKK4	-4.32324	1.09205e-05
DLG3	-1.12842	6.5445e-08
DLX2	-1.67109	8.96813e-05
DNAAF10	0.89203	5.89575e-09
DNAAF3-AS1	2.36838	0.00247981
DNAJB1	-1.29931	1.58963e-15
DNAJB4	1.10725	1.49587e-12
DNAJC3-DT	-1.07091	5.52142e-07
DNAJC9	1.31209	2.24076e-14
DNASE1L2	2.11701	8.18557e-08
DNASE2	1.52166	5.79075e-16
DOHH	0.961094	2.09025e-07
DOLK	1.21178	2.425e-07
DPH5-DT	-1.06643	1.09249e-06
DPPA2P4	-8.41184	2.89382e-12
DPY19L1P1	-1.53861	5.46026e-05
DRG1P1	-2.44595	8.52258e-08
DUSP10	-1.15506	1.47905e-07
DUSP2	-1.67443	1.08869e-11
DUSP5	-2.04406	3.33381e-10
DYNLT2	1.45941	1.04218e-07
DYNLT3P2	-2.06411	0.000158008
DYRK3	1.30091	1.16398e-13
EBLN2	2.18734	3.08395e-08
ECI1-AS1	2.67677	0.000416956
EDA2R	1.11231	1.92209e-08
EEF1A1P4	-1.77712	0.000814037
EEF1DP4	1.43817	0.000328198
EFCAB6-DT	4.08943	0.000745967
EFNA2	-1.53129	3.55625e-10
EFNB2	-2.23995	2.93715e-13
EGFL8	1.17731	3.41599e-11
EGR1	-2.93832	1.96996e-20
EHHADH	-1.14537	3.85053e-09
EIF1AD	1.42427	2.57758e-14
EIF4A2	-0.942731	7.43503e-11
EIF4HP2	1.80378	2.87596e-08
ELMO3	1.70326	6.27831e-12
ELOA	0.86957	1.058e-11
ELOVL3	-4.47782	5.57754e-07
EMC7	0.923106	5.4072e-09
EME1	-0.994024	6.59927e-10
ENC1	-1.80686	1.70806e-08
EPGN	1.53556	0.00105543
EPM2AIP1	1.2538	5.54863e-09
EPS8L2	1.68483	1.3286e-08
ERBB3	-1.54477	0.00072413
ERMAP	1.18886	4.71586e-15
ERRFI1	-3.36552	4.02298e-17
ERVW-1	-1.7979	5.29115e-11
ESAM	2.10739	4.13971e-10
ESPNL	1.81431	5.75966e-07
ESYT3	-3.05259	4.33371e-06
ETV5	-1.58136	3.71431e-08
EXPH5	-1.28234	3.08483e-06
F13B	2.41877	7.43866e-10
FADD	1.35537	9.3795e-12
FADS3	0.929878	2.3165e-09
FAM13B	0.893864	6.22017e-09
FAM171B	-2.71467	1.8945e-07
FAM184A	-1.16292	1.87376e-06
FAM200B	1.0927	3.45128e-09
FAM20B	0.924274	3.16121e-10
FAM245B	4.62932	0.000889833
FAM32A	0.849578	7.32727e-11
FAM47E-STBD1	-3.01165	0.002155
FAM78A	1.21055	4.84512e-12
FAM83A-AS2	-3.55868	2.31085e-06
FAM83C	-2.48149	2.08382e-09
FAM83D	1.21884	5.22888e-14
FAM83E	1.48666	1.84761e-06
FAM86B2	-3.09397	1.36331e-06
FAM89A	-1.0724	1.41574e-10
FAM98A	1.31444	1.47424e-13
FANCE	-1.20022	1.13239e-10
FAXDC2	0.948434	7.09301e-13
FBXL14	1.25983	1.37465e-08
FBXL16	1.5347	5.01139e-07
FBXL19	0.962887	3.66223e-09
FBXO36	-1.24706	5.26601e-05
FBXO36P1	-5.7254	9.54368e-06
FBXO5	1.00239	1.61162e-12
FCER1G	-1.61141	9.10894e-07
FCHO1	-1.11689	8.88541e-10
FDPSP4	-2.11863	5.26152e-06
FEM1A	0.939141	1.74873e-12
FEN1	1.14167	2.8925e-13
FERMT2	-1.48074	1.05806e-09
FGD4	-1.05723	9.44173e-06
FGF17	2.38285	1.43682e-05
FGF18	-2.38391	2.00084e-15
FGFR1	1.17136	2.80253e-10
FHDC1	0.874016	2.04869e-11
FIGNL1	1.09149	3.64506e-11
FKBPL	1.66815	1.3518e-13
FLACC1	1.82094	9.40508e-06
FLT1	-3.37588	0.00364159
FNBP1P1	-1.54275	2.22849e-05
FNDC11	-2.22363	1.9889e-06
FNDC3A	-0.896339	2.64038e-08
FNDC7	2.97585	1.44642e-08
FOS	-3.87633	2.39223e-22
FOSB	-2.81355	6.12987e-17
FOSL1P1	-1.68271	0.0020931
FOSL2	-1.5861	1.17945e-09
FOXJ1	-5.10524	1.39549e-06
FPR1	-2.43576	0.00091628
FRMD4A	1.01133	1.94432e-08
FRZB	-5.48802	6.53767e-11
FSBP	-1.50682	3.17947e-10
FST	-1.84937	0.00168502
FZD5	1.23371	1.60532e-12
FZD8	-2.61089	7.41423e-06
GAB3	-0.971791	6.92994e-10
GABRG2	-1.27024	9.11571e-08
GADD45B	-2.85898	6.7282e-18
GALNT3	1.13647	5.2575e-07
GALNT4	2.00667	6.5351e-09
GAPDH-DT	-2.75283	2.44794e-08
GAS2L1	1.38538	3.56477e-12
GAST	-5.56395	1.01916e-08
GATA5	2.3789	2.97855e-12
GBGT1	-1.03903	7.26183e-11
GCM1	-3.25714	1.79153e-13
GDF1	2.49123	0.00105722
GDF15	0.955147	6.84677e-10
GDF9	-3.21814	1.91899e-09
GEM	-5.15786	5.97125e-12
GEMIN6	0.969297	1.01082e-07
GGT5	2.1806	2.5214e-06
GHRLOS	1.15371	3.78799e-05
GJC2	3.05463	2.815e-14
GJD4	-2.57823	1.35933e-05
GNAL	-2.75106	0.000117478
GNB1L	1.15169	8.15104e-08
GNE	-1.21932	4.96293e-13
GNG4	-1.92772	0.00132335
GOLGA6B	-1.9531	9.03169e-09
GOLGA6C	-2.13786	4.4643e-08
GOLGA6L10	-1.76588	3.04917e-06
GOLGA6L9-AS1	-1.44125	8.41742e-05
GOLGA7B	1.09453	8.13023e-06
GOLGA8H	-1.65659	0.000184403
GOLGA8J	-1.89063	8.60014e-05
GOLGA8K	-1.93955	1.48866e-05
GOLGA8N	-1.18557	3.38482e-07
GOLGA8R	-1.41863	5.99003e-06
GOLGA8UP	-2.56405	0.00195272
GPATCH11	0.989348	2.44219e-10
GPC2	-1.43309	0.000114017
GPHN	-1.04516	9.61666e-10
GPNMB	-1.38251	2.42204e-06
GPR146	1.02564	1.22189e-09
GPR155	-0.939222	1.40646e-10
GPR15LG	-4.26452	4.81622e-05
GPR161	1.00543	1.85946e-07
GPR37	-6.08891	4.58616e-11
GPR68	-2.06555	5.08602e-09
GPRC5A	-2.10507	8.26859e-06
GPX3	-2.3688	0.00171626
GREM1	-3.01561	2.47994e-08
GRHL1	-1.61165	2.95095e-11
GRIN2C	2.84803	7.81601e-08
GRM2	-2.17654	3.15784e-06
GRTP1	-1.47145	2.74031e-08
GSAP	-1.37051	6.37081e-10
GSDME	-2.06858	3.93086e-06
GSTO2	1.16807	1.78679e-06
GVQW3	1.1205	8.26379e-07
GYPE	1.36537	2.34378e-16
GZMA	1.81988	0.000286962
GZMK	1.6077	7.11525e-07
GZMM	1.36738	1.74284e-06
H2AB2	-2.67384	0.000299795
H2AC11	-1.25629	4.53372e-06
H2AC15	-1.73169	1.346e-07
H2AC17	-2.85243	2.0414e-06
H2AC18	-3.71144	2.34667e-09
H2AC19	-2.67733	1.23861e-06
H2AC25	-1.77773	1.56132e-13
H2AC6	-1.23397	2.65798e-08
H2AC7	-5.2865	2.16761e-05
H2AC8	-4.24569	8.8147e-18
H2BC11	-2.76475	3.87112e-14
H2BC12	-3.02603	8.79097e-20
H2BC13	-1.7406	0.00179653
H2BC14	-4.21808	1.70348e-08
H2BC15	-1.80375	1.20978e-07
H2BC18	-2.15959	8.16153e-05
H2BC21	-4.27491	2.22911e-21
H2BC26	-4.82405	3.14346e-17
H2BC4	-1.93291	4.50683e-07
H2BC5	-2.61586	6.68064e-15
H2BC6	-3.43832	2.27379e-11
H2BC6-AS1	-2.28095	5.79381e-05
H2BC7	-4.61913	3.05099e-10
H2BC8	-4.53911	2.39541e-14
H2BC9	-1.37946	0.000433631
H2BP1	-3.44854	3.60317e-08
H3-7	-1.79933	7.57643e-06
H3C10	-1.22388	4.54302e-06
H3C4	-2.33523	1.3199e-06
H4C15	-4.86346	3.27477e-05
H4C4	-2.60296	1.60759e-06
H4C5	-3.33874	2.37928e-09
H4C8	-1.43538	8.93539e-05
HASPIN	0.9589	4.881e-09
HBEGF	-1.7892	2.65709e-11
HBG1	1.82962	3.77049e-10
HCN2	3.22686	7.26515e-17
HDGF	0.858453	3.11191e-10
HEG1	-1.153	2.69292e-05
HERPUD1	-0.994512	3.31554e-13
HES1	-4.62119	2.78732e-19
HEXIM1	-1.63341	1.67384e-18
HEY1	-4.25036	9.32e-08
HGFAC	1.56537	1.35867e-06
HHEX	-2.46379	6.22385e-15
HIPK4	-2.67945	2.91755e-05
HIVEP1	-1.55766	2.04267e-11
HK2	-1.17376	3.55098e-09
HLA-V	-1.26158	1.01421e-05
HLF	-1.63859	0.00172038
HMCN1	3.01512	0.000259401
HMGA2	-1.39626	1.49508e-07
HMGCS1	-0.839038	2.39745e-10
HNF4A	1.408	0.000369988
HNF4A-AS1	1.4228	6.67111e-06
HNRNPA1L2	-1.13265	1.3165e-06
HNRNPA1L3	-1.5202	1.52814e-06
HNRNPA1P27	-3.38821	2.79203e-05
HP	-2.49625	0.000113124
HPDL	-1.65416	7.90062e-06
HPGDS	-4.37403	0.000103527
HS3ST2	-1.49503	0.000821857
HSF2	-0.927752	6.21091e-09
HSPA1A	-1.87983	2.64948e-17
HSPA1B	-1.03686	4.26454e-11
HSPA2	-1.18322	4.18866e-09
HSPA4L	0.881134	5.86196e-09
HSPA5	-1.22856	7.79102e-15
ICAM1	-1.13412	2.3129e-06
ICMT	1.14873	1.02055e-14
ICOS	-1.19736	1.93497e-08
ID2	-0.902869	1.43329e-08
ID2-AS1	-3.33447	3.46134e-14
ID3	-1.88278	2.40118e-09
IDI1	-1.2594	7.09301e-13
IDI2	-7.03918	3.77418e-14
IDI2-AS1	2.05732	1.97209e-10
IER2	-1.83562	1.58963e-15
IER3	-1.52334	3.02186e-12
IER5L	-2.29177	2.48067e-10
IFIT1B	2.6567	7.08198e-05
IFITM10	1.42772	6.29685e-07
IGBP1P4	-6.30599	1.77799e-10
IGDCC3	-3.87373	0.000100311
IGDCC4	-3.31715	1.74947e-05
IGF1R	-1.03953	7.17214e-09
IGF2	-2.63842	0.000231274
IGFL2-AS1	-2.20768	0.00459139
IGHEP2	-1.89551	0.00166211
IGHG1	1.46023	8.22537e-05
IGHG2	1.38476	3.37938e-11
IGHV3-23	1.17333	9.48658e-09
IGHV3-53	1.63179	0.000834375
IGHV3-7	1.55905	0.000115977
IGHV4-34	2.30378	0.000899412
IGHV4-39	1.51488	0.000849527
IGIP	1.16217	1.18621e-08
IGKC	1.14646	2.36911e-07
IGKV1-5	1.94455	4.13377e-07
IGKV2D-29	2.29174	0.000516079
IGKV3-20	1.23669	7.82725e-07
IGLV1-40	1.9377	0.000116011
IGLV2-14	1.19383	9.92011e-07
IGLV2-23	1.7753	8.84353e-05
IGLV2-8	1.78651	3.47349e-06
IGLV7-46	2.59496	0.000164246
IL11	-1.80214	5.07678e-06
IL13	-2.19404	3.59724e-09
IL17F	-2.61547	5.86925e-06
IL18	-1.16091	1.77277e-06
IL1R1	1.3889	1.03556e-05
IL1R2	-1.50586	0.000389985
IL21R	-1.2747	3.13816e-07
ING1	-0.97521	6.24919e-11
INKA2-AS1	-3.44963	0.000627974
INPP5F	-1.22507	3.89128e-10
INSIG1	-1.48288	1.1137e-16
INSL4	-4.97455	5.68754e-05
INTS5	1.2507	2.57118e-10
IQCD	-1.61228	8.41909e-05
IQCN	-2.27834	1.43678e-16
IRF9	1.19509	2.14014e-11
IRS2	-1.17024	9.02845e-14
ISG20	0.967538	7.95479e-10
ITGAM	-2.46251	2.1832e-12
ITGB1BP2	1.24405	2.40775e-06
ITGBL1	2.15689	0.000903457
ITPKA	-2.07493	6.91071e-05
JAKMIP2	-1.2319	2.07559e-08
JCHAIN	1.53395	1.67176e-08
JDP2	-1.08691	1.14324e-05
JMJD1C	-1.10378	2.14381e-10
JMJD4	-0.998778	1.12646e-08
JRK	0.920815	7.47868e-08
JUN	-2.45673	1.96405e-19
KANK1	-1.12624	3.71771e-07
KBTBD6	1.11856	1.86004e-09
KCND1	1.96577	2.35121e-11
KCNE4	-1.36859	0.000379788
KCNH4	-2.75737	0.00371703
KCNIP2	1.48376	0.000722927
KCNJ14	1.10443	1.62507e-08
KCNK5	0.921592	1.02079e-08
KCNN4	1.36358	1.10201e-11
KCNQ1OT1	-1.05673	2.29847e-10
KDM3A	-0.877212	4.67953e-11
KDM3AP1	-2.70373	3.65421e-05
KDM3B	-1.13013	3.80758e-13
KEAP1	0.91279	1.35191e-11
KHDC4	0.948142	3.34661e-08
KIAA0319	-5.60513	4.72583e-08
KIAA1586	-1.00361	1.0929e-10
KIF20A	0.855488	4.2086e-12
KIF27	-1.39986	7.17504e-08
KIF5A	1.11435	1.04719e-09
KLF1	0.966862	1.25814e-10
KLF10	-0.951836	1.34624e-10
KLF11	-1.11428	3.04929e-10
KLF4	-4.06836	6.86616e-13
KLF5	-2.20946	2.02434e-14
KLHDC8A	0.843043	1.31583e-10
KLHL18	0.919453	2.6784e-10
KLHL24	-1.31847	1.47539e-12
KLHL32	-2.05424	0.000109041
KPNA2	0.855365	4.05558e-11
KPNB1-DT	1.81984	2.2276e-05
KRT13	1.06365	7.91346e-09
KRT8P50	-1.84148	1.97866e-05
KTI12	1.14871	6.86453e-10
L1CAM	-1.67252	9.93876e-05
L3MBTL3	-1.11636	2.28808e-07
LAMB2	-2.41009	5.32363e-05
LAMB4	3.81812	1.46584e-08
LANCL3	1.01877	2.63067e-09
LARRPM	-5.21293	4.27012e-09
LASP1NB	-1.78929	7.96415e-12
LAT2	1.01656	3.04636e-08
LBHD1	0.913813	1.42937e-10
LBX2-AS1	1.47214	7.46146e-07
LCNL1	-3.76473	1.11195e-05
LDHAL6B	-3.01347	2.68452e-11
LDLR	-1.5104	2.02434e-14
LEAP2	1.68337	1.87619e-07
LGALSL	-1.35055	4.63043e-05
LIF	-1.96218	1.7114e-06
LILRA4	1.80757	8.40049e-05
LILRB4	-1.96536	0.00165534
LINC00173	-1.42425	0.000437712
LINC00222	-4.26548	2.5732e-13
LINC00304	2.35618	1.30268e-09
LINC00326	-5.57624	8.25424e-06
LINC00520	-1.88178	0.000365098
LINC00539	-1.22792	2.99071e-05
LINC00642	-4.28017	1.03002e-05
LINC00691	-2.71763	5.94944e-13
LINC00987	-1.44659	5.05651e-05
LINC01089	1.94752	1.01659e-14
LINC01118	-3.08739	6.84847e-06
LINC01128	0.999446	2.3636e-11
LINC01140	-2.45035	0.000124019
LINC01226	-1.56122	1.67293e-06
LINC01234	-3.52099	1.25904e-08
LINC01311	2.20893	6.48114e-06
LINC01346	-3.70299	6.36945e-06
LINC01348	-2.77803	5.27271e-07
LINC01355	1.87354	7.38229e-10
LINC01363	-7.09367	3.68171e-06
LINC01366	-1.7287	7.2697e-09
LINC01480	1.62162	7.63154e-08
LINC01562	-4.17622	2.13936e-05
LINC01569	-1.34779	1.08651e-07
LINC01609	-1.12812	1.88651e-06
LINC01703	-2.00586	0.00159599
LINC01732	-2.24025	8.7607e-05
LINC01871	2.18501	0.00256912
LINC01945	-2.66705	4.44225e-06
LINC01963	1.68799	1.95088e-12
LINC01971	-4.74971	1.66318e-07
LINC02009	-1.76541	0.00146733
LINC02138	2.57646	9.48822e-05
LINC02284	-1.83436	0.00173591
LINC02308	-4.49216	1.5018e-08
LINC02353	-4.35626	0.000152024
LINC02365	-1.50835	0.000103476
LINC02484	-3.08132	0.000131208
LINC02576	-1.58492	0.000138801
LINC02609	-3.11535	4.10273e-10
LINC02691	2.42929	4.84512e-12
LINC02754	1.60897	7.28437e-06
LINC02766	-1.80199	0.000229546
LINC02808	-2.75715	7.13693e-06
LINC02846	3.16817	1.98245e-11
LINC02973	-1.70936	0.00133981
LINC02986	-2.8246	1.12537e-09
LINC03016	-1.54932	9.18766e-10
LINC03112	-1.60302	1.6792e-06
LINC03125	2.03615	4.81622e-05
LIPE	-1.25763	2.48581e-06
LMAN2L	1.03596	5.11027e-10
LMNB2	1.02428	1.28668e-12
LONRF1	-1.25886	3.17947e-10
LONRF2	1.02148	1.56618e-06
LPIN1	-0.852851	2.60683e-10
LPIN3	-1.21634	3.10242e-05
LRCH1	-1.23485	9.13911e-10
LRFN4	1.12017	3.25174e-09
LRIT3	1.85439	2.98258e-07
LRP8	-1.18459	2.71177e-06
LRRC15	-6.94361	1.55055e-05
LRRC17	-3.25775	8.17719e-08
LRRC2	-1.41229	5.28083e-05
LRRC37A3	1.62955	4.38869e-11
LRRC43	2.23401	5.02806e-07
LRRC56	1.11666	1.24807e-06
LRRC63	-1.48997	0.000326935
LRRC70	-2.25832	7.0403e-07
LRRC75B	-1.47204	0.000101983
LRRC8A	0.839877	3.16121e-10
LRRFIP1P1	-1.09753	4.36604e-06
LSM11	0.954454	1.17759e-08
LSMEM1	-1.94317	4.40788e-09
LSMEM2	-3.38757	6.91067e-10
LTBP2	1.79169	4.17004e-10
LTF	-1.58201	7.06078e-08
LUARIS	-2.4602	0.000589377
LY6G5C	1.83547	3.71156e-13
LYPD3	-1.63058	0.00150286
LYZ	-1.10161	6.99889e-08
MACIR	1.14645	3.71156e-13
MAD2L1BP	1.08722	9.67655e-12
MADCAM1	1.84444	0.00176027
MAFB	-3.03702	1.13114e-11
MAFF	-2.03795	3.50679e-12
MANBA	-1.73678	6.88655e-17
MANEAL	1.38971	1.63307e-06
MAP2K3	0.851286	5.77103e-11
MAP3K14-AS1	-1.11665	2.27275e-05
MAP3K21	-1.13441	5.79772e-07
MAP3K5	-0.890416	1.64702e-08
MAP3K9	-1.04514	2.41764e-06
MAP4K3	-1.08891	2.54527e-08
MAPK13	1.34405	2.3338e-11
MAPK15	2.09317	0.000620436
MAPK8IP2	-1.96204	4.47202e-05
MAPKBP1	1.29361	2.98092e-11
MAPRE3	-1.25643	0.000150323
MARS2	1.14624	8.83032e-10
MASP2	2.13903	8.61619e-05
MC1R	1.03449	1.28337e-06
MCTP2	-0.959676	8.35322e-09
MDK	1.82388	5.43157e-07
MED12L	-1.11712	1.1483e-08
MED18	1.17706	2.22591e-10
MED9	1.49386	1.39778e-12
MEIOB	-1.48027	8.99241e-05
MEP1B	-2.44374	1.28944e-06
METTL23	-0.988486	6.09465e-09
MFAP1	0.99243	2.50164e-12
MFAP1P1	-2.0613	2.85008e-07
MFAP3	1.01127	1.10477e-08
MFSD2A	-1.8919	4.96004e-06
MFSD5	1.398	9.67655e-12
MGARP	-3.11644	5.41878e-09
MGAT3	1.91069	4.13395e-17
MICU3	-1.52835	1.25687e-06
MIDN	-1.32804	4.76663e-14
MIR130AHG	1.19477	3.27713e-06
MIR142HG	2.01615	1.08164e-13
MIR223HG	2.40398	0.000283974
MIR23AHG	-1.83818	2.15827e-12
MIR29B2CHG	1.33527	3.89555e-06
MIR34AHG	3.54339	8.68667e-15
MIR3945HG	-1.69046	8.03667e-05
MIR4453HG	2.35533	9.41921e-09
MIR9-1HG	-1.39204	9.51064e-05
MIRLET7A1HG	1.4566	8.35106e-09
MIRLET7IHG	2.0733	1.76874e-11
MLC1	1.00022	3.54803e-12
MLEC	0.901902	1.69739e-11
MLF1	-1.45036	1.69971e-07
MLLT10	-1.16374	1.25547e-12
MMACHC	0.969085	7.49426e-08
MMP19	-2.03464	0.000335401
MMP21	3.29685	2.12931e-12
MMP9	-1.60819	1.24472e-08
MN1	-3.61506	2.96053e-13
MOB1B	0.899944	4.6471e-09
MOCS3	1.34241	1.13154e-10
MRC2	-1.72869	4.17963e-09
MRFAP1	0.91479	2.91893e-11
MRFAP1L1	1.14039	1.86233e-12
MRM2	0.898883	4.53747e-10
MRNIP-DT	-3.42179	1.29591e-12
MROH6	1.69589	3.00054e-12
MRPL20-DT	1.53333	4.28854e-11
MRPL44	1.17731	6.89306e-11
MS4A4A	-1.50218	0.000328483
MS4A6A	-2.44081	0.000491665
MSGN1	-4.44966	2.15706e-06
MSH4	1.97707	0.00123216
MSH5-SAPCD1	-1.20926	4.86887e-10
MSMO1	-1.6095	6.1391e-15
MSTO2P	-1.37075	0.000554428
MSX1	-2.86236	7.11336e-07
MT1E	-7.02392	9.22519e-24
MT1F	-5.10954	8.8147e-18
MT1G	-10.3364	8.01454e-23
MT1H	-10.8779	1.70958e-16
MT1JP	-11.1409	1.70958e-16
MT1M	-7.8179	2.97153e-07
MT1X	-6.08658	4.66054e-24
MT2A	-5.33553	6.9709e-23
MTA3	-1.27875	1.28268e-08
MTERF1	0.995885	5.64691e-10
MTFR2	-1.33663	2.96353e-13
MTHFD2L	1.18353	2.01244e-09
MTIF2P1	-2.8408	0.000669953
MTMR11	1.18658	1.91904e-07
MUC20	1.6006	3.54557e-10
MUC20P1	1.46693	1.20297e-05
MUL1	0.967646	2.85193e-10
MVK	-1.37734	8.71255e-12
MXD1	-1.03312	8.14458e-11
MXRA7	-0.919096	1.48556e-09
MXRA8	2.81553	3.97874e-12
MYC	1.40007	4.33387e-16
MYCBPAP	-2.30458	3.3802e-06
MYCL	-3.15865	0.000124456
MYEF2	-1.19195	7.01013e-10
MYH15	3.11923	1.31757e-14
MYL12BP1	1.91205	0.000224364
MYL4	0.89671	4.18544e-09
MYLIP	-1.81334	2.34378e-16
MYLK2	2.839	2.76562e-14
MYLK4	1.29737	8.40848e-05
MYOZ3-AS1	-1.87082	0.00063391
N6AMT1	1.40234	6.53837e-11
NAB2	1.34233	4.12625e-11
NACC1	1.01745	1.30729e-10
NAGK	0.995351	2.135e-11
NAMPT	-0.842649	7.13976e-11
NAMPTP1	-1.10928	1.2376e-05
NAP1L5	-1.14176	6.65472e-10
NAPEPLD	1.79883	4.88056e-14
NBPF1	1.38311	1.13732e-11
NBPF14	-0.908853	3.60407e-10
NBPF26	-1.1607	9.91113e-06
NBPF8	-1.19626	6.3509e-07
NCEH1	0.868559	9.73842e-11
NCLP1	-2.62775	0.000112758
NCOA5	0.877341	7.41653e-12
NDEL1	0.860314	1.71346e-11
NEAT1	1.41317	4.03918e-09
NEK11	1.37594	2.47255e-08
NEK3	-1.70402	1.57431e-09
NET1	0.82679	6.69553e-11
NETO2	-1.08062	4.76753e-06
NEUROG2	-5.68601	2.15796e-16
NFE2	1.63444	1.96089e-16
NFE2L3	-1.92716	1.55347e-11
NFIL3	-1.24554	2.65755e-08
NFKB2	-1.05453	4.47622e-11
NFKBIA	-1.7506	3.50922e-17
NGFR	-3.06959	2.15219e-05
NGRN	0.989958	5.04014e-11
NHLH1	1.29382	8.90176e-07
NIPBL-DT	1.42528	1.18359e-09
NKAIN1	-2.84883	0.000159103
NKX3-1	-1.00892	2.7595e-06
NKX6-3	-1.95617	3.02824e-10
NLGN3	1.18147	5.4297e-09
NME6	1.13115	9.19617e-11
NOD1	-1.47595	9.6115e-11
NOTCH2NLC	-1.10114	6.96639e-06
NOX1	-6.97554	4.9979e-06
NPAP1P3	-2.1843	6.89288e-08
NPHS1	-2.62758	0.000320027
NPIPA2	-4.76338	0.00251786
NPIPB14P	-7.90981	3.36439e-05
NPM1P14	-5.17062	9.04615e-06
NPM1P23	-5.55772	1.46567e-06
NPTX2	-5.23975	2.5919e-06
NR2F6	1.1694	1.30159e-09
NR4A1	-3.72891	1.67384e-18
NR4A2	-2.91311	5.81163e-16
NR4A3	-3.70154	2.12015e-13
NRARP	-1.57225	1.02061e-09
NRBF2P3	-6.49873	1.27259e-05
NRIP3-DT	-2.75008	0.000452171
NRIR	2.54709	8.58374e-08
NSG2	2.15203	1.78083e-05
NT5DC1	-0.930953	6.92994e-10
NTAQ1	-1.03455	2.1016e-06
NUDT17	1.29094	6.35616e-12
NUDT18	-1.23381	0.000121065
NUDT9	1.01295	2.62792e-10
NUP50	0.863437	2.60244e-10
NYAP1	-2.79061	2.68452e-11
OAS2	1.3545	1.36771e-08
OLMALINC	-1.01229	5.14077e-12
OR10K2	-5.78775	0.000346921
OR2B6	-5.10767	3.77913e-11
OR4D1	-4.829	2.47229e-12
OR5AU1	-4.10795	8.63764e-13
OR6Y1	-3.08691	6.95831e-10
OR7D2	-1.72341	0.000279917
ORAI3	-1.15863	4.32284e-09
OSGIN1	-1.81878	1.12855e-06
OTX1	-5.03529	1.31757e-14
OVOL1	-2.91316	0.000128426
OXTR	1.80349	9.91381e-08
P2RY10	-0.996115	1.50714e-06
PAGR1	1.33298	4.90168e-10
PALM3	-4.81933	8.84287e-10
PANK2	1.02115	2.18553e-13
PANO1	2.61066	1.16915e-07
PAQR4	-1.28031	3.70122e-12
PAQR7	-3.14773	3.58824e-18
PAQR9	1.69898	1.83762e-14
PARS2	1.78956	1.08204e-06
PCAT14	-2.6493	3.88388e-07
PCBP1-AS1	1.5421	7.09301e-13
PCDH9	-1.43616	7.14157e-07
PCF11-AS1	3.50181	0.00143553
PCGF3-AS1	-0.983303	2.87921e-08
PCNPP1	2.42653	0.000155037
PCSK1N	-1.49886	0.000844437
PCSK4	-1.09422	2.98258e-07
PCSK9	-1.73958	5.22888e-14
PDE4C	-3.68931	8.05251e-16
PDE4D	-1.97383	2.1899e-11
PDPK1	0.928868	8.00859e-09
PDXDC2P-NPIPB14P	-1.21435	1.24843e-09
PEG10	-3.34975	1.01082e-07
PELI1	-1.01137	1.18621e-08
PELI2	-1.25564	4.50983e-11
PELO	1.55042	1.69282e-11
PEX1	-1.24441	8.94354e-13
PEX12	1.8397	5.38194e-10
PFKFB3	-1.56838	2.00084e-15
PGBD2	1.67682	3.68676e-14
PGF	1.37112	3.2368e-11
PGLS-DT	1.78641	2.56083e-07
PHAX	1.05981	1.64266e-11
PHF11	-0.88134	2.00854e-09
PHF13	1.23215	4.19106e-13
PHF23	1.2807	1.96735e-13
PHKG1	1.28339	7.7785e-05
PHLDA3	2.49025	5.17327e-16
PHLDB3	-1.20292	7.13152e-06
PHLPP1	-1.0862	9.23643e-10
PIGB	-1.25547	4.07962e-08
PIGM	0.952546	1.97327e-09
PIK3R2	2.01338	2.25984e-17
PIK3R3	1.15369	8.58033e-11
PIM1	1.11741	1.58583e-14
PIP4P2	-0.984793	6.6406e-08
PIP5KL1	1.42953	7.3281e-05
PKDCC	2.20881	4.14957e-16
PKP2	1.79507	0.000237586
PLA2G4A	-1.54635	1.43682e-05
PLA2G4C	1.11855	7.11116e-08
PLA2G7	-2.2392	1.02684e-06
PLAG1	-1.27976	8.23498e-09
PLAGL2	1.35424	2.42094e-13
PLAUR	-1.75699	4.5985e-10
PLBD1	-2.6314	0.00414193
PLCG1-AS1	-2.26159	1.75959e-06
PLCG2	-1.00856	9.34147e-09
PLD1	-1.40172	5.45564e-11
PLEKHA5	-1.04721	6.14925e-08
PLEKHF2	1.03106	4.12625e-11
PLEKHG1	-1.01138	6.79827e-07
PLEKHG2	-1.11588	5.71398e-08
PLGLB1	1.30418	4.16455e-08
PLGLB2	1.69643	3.10433e-06
PLK2	-1.68658	1.05225e-08
PLLP	1.86047	3.7449e-05
PLPBP	0.851722	2.84307e-11
PLPP3	-2.61817	0.00015322
PLXND1	-0.938454	6.53837e-11
PM20D2	-1.1845	6.53767e-11
PMAIP1	-0.975735	1.00687e-09
PNLDC1	1.96647	1.27778e-08
PNMA6E	-2.20637	0.00234774
PNRC1	-1.42002	1.58963e-15
POC1B-AS1	1.8656	9.98655e-10
POGLUT2	0.979947	1.83511e-08
POLE2	-0.949813	3.94979e-10
POLG-DT	-3.23789	4.2459e-11
POLG2	-1.23189	1.93754e-11
POLH	1.0805	1.2343e-13
POLL	-0.953048	6.82955e-11
POLN	2.29099	1.36335e-09
POLR1C	0.938213	2.46002e-10
POLR1HASP	1.1827	1.67293e-06
POLR3H	1.33726	5.14077e-12
POM121L9P	-4.42206	9.88768e-08
POU2F1	-1.03463	9.67655e-12
POU3F1	-2.72895	1.29335e-08
PPARGC1B	-1.55183	1.09014e-10
PPCDC	-1.1179	9.63801e-08
PPEF2	-1.80937	0.00117055
PPFIA4	1.23891	3.47465e-05
PPM1L-DT	2.2019	0.00223855
PPP1R10	-0.816871	1.80955e-11
PPP1R2	-0.989637	6.50915e-12
PPP1R27	-4.89105	3.3029e-11
PPP1R35	-1.19932	3.83218e-08
PPP1R36	-4.8538	9.9362e-10
PPP1R3F	1.67443	2.21344e-10
PPP1R9B	1.11862	1.30838e-13
PPP3CC	-0.944086	3.35579e-09
PPT2	0.93808	1.28668e-12
PRC1-AS1	-2.33287	3.85053e-09
PRDM1	2.06701	1.14252e-10
PRDM14	-3.52328	2.1734e-06
PRDX6-AS1	-1.72707	3.84023e-06
PRF1	1.89954	8.88883e-08
PRIMPOL	-1.19014	2.2005e-10
PRKACB-DT	2.50878	6.02237e-05
PRKCQ	-1.03587	6.78362e-09
PRMT3	-0.873417	3.85075e-09
PROK1	-3.20672	0.000778389
PRPF4	1.12455	6.0359e-14
PRPF40B	-1.52037	3.83218e-08
PRRG3	-1.87938	4.30054e-05
PRRT1	0.924391	4.06926e-09
PRRT2	1.56129	0.000395545
PRX	-1.06436	7.04646e-08
PSMC1P1	1.22552	2.7946e-07
PSMC3IP	1.07373	1.08206e-11
PSPN	1.57347	1.40828e-11
PTGER3	-2.23917	8.4587e-10
PTGS2	-2.2875	4.80061e-07
PTOV1-AS1	-1.36042	1.36014e-05
PTPRE	-1.57854	2.41125e-08
PYCARD	1.38239	0.000198624
PYCARD-AS1	-1.66474	0.000272584
PYCR3	-1.09171	4.21409e-08
PYGO2	1.04456	1.08415e-11
PYROXD1	-0.920877	1.1949e-08
PYROXD2	1.40308	5.69328e-11
PYY	-3.23234	7.9025e-05
QRICH2	2.92132	3.79707e-15
R3HDML-AS1	3.83794	8.73021e-08
RAB23	0.956501	1.22715e-10
RAB3A	-3.74152	9.68489e-14
RAB3IL1	1.29572	3.80758e-13
RAB40C	2.20014	1.12324e-14
RAB42	-3.31933	1.1586e-11
RAC3	1.18838	1.11928e-07
RAD21-AS1	-2.06735	0.00214002
RAD54B	-0.951159	9.9558e-08
RAD54L	-0.845201	1.13239e-10
RALY-AS1	-1.28607	1.20676e-05
RAMAC	1.15352	2.89323e-11
RAPSN	2.12174	4.73864e-05
RARS1	0.846666	9.45646e-11
RASD1	-1.6493	6.45515e-09
RASD2	-5.6936	6.48943e-10
RASGEF1B	-1.18418	2.66156e-08
RASGRP1	-1.10693	3.10108e-08
RASL10A	2.01159	0.000296309
RASL11A	-1.29293	6.14925e-08
RASL12	-1.75815	7.68936e-08
RBM22P2	-1.24778	1.01826e-06
RBM38	0.911943	9.84108e-11
RBM43	-1.56735	2.46002e-10
RBM48	1.17697	1.56528e-12
RBP1	-3.27542	4.95049e-06
RCC1	0.894341	2.47149e-12
REEP2	-3.21807	4.16594e-13
RFPL1S	-1.58233	8.37941e-06
RFPL2	1.13466	3.99102e-10
RGCC	0.916091	1.95097e-10
RGS1	-2.94147	2.1226e-20
RGS2	-2.40857	3.79949e-15
RHBDF1	1.65112	3.14373e-11
RHBDL1	2.16982	5.77545e-09
RHOBTB2	1.97756	3.1358e-13
RHPN2	-1.69498	8.01836e-05
RIPK4	-3.24206	2.85564e-07
RN7SL34P	-5.93684	4.36013e-06
RN7SL472P	-4.45056	3.37695e-06
RNASE1	-1.29501	1.32059e-07
RNASE13	-2.87687	6.45758e-05
RND1	-2.13506	2.12931e-12
RNF103	-0.99422	1.90468e-10
RNF122	-2.15965	1.35e-10
RNF139-DT	1.44661	8.60424e-09
RNF145	1.76569	1.86878e-17
RNF43	1.54206	1.79847e-10
RNU1-1	-2.28684	0.000138625
RPE65	-3.91029	0.000969164
RPL14P6	-2.31657	0.000412627
RPL21P34	-2.08861	0.000192714
RPL23AP20	2.21083	0.00257867
RPL32P26	-4.86194	2.5922e-06
RPL32P32	2.76444	0.00252514
RPL36A-HNRNPH2	-8.92241	0.000644637
RPL4P4	-1.84902	0.000628405
RPL7AP31	-2.81452	9.48144e-12
RPL7AP60	2.21275	8.12473e-05
RPL7P19	-4.00938	1.83462e-05
RPL7P50	-2.3039	1.36991e-05
RPLP0P3	-5.70697	6.37882e-11
RPP14	1.00446	3.77049e-10
RPPH1	-1.81528	1.09356e-06
RPS2P1	-1.91083	0.00197944
RPS2P17	-1.68381	0.000670294
RPS2P7	-2.71526	0.00125036
RPS6KA5	-0.900561	4.06926e-09
RPS6P8	-4.08223	1.36885e-05
RPSAP53	-2.49083	4.61793e-05
RPUSD2	1.84605	1.98935e-12
RRAD	1.00448	3.03652e-08
RRH	2.54281	1.78533e-05
RSAD2	1.07504	1.72151e-11
RSPH10B	2.37074	5.12642e-10
RSPH10B2	3.23588	0.000133268
RSRP1	1.01442	1.22824e-10
RTBDN	-2.07978	1.08135e-05
RTL5	-1.39374	1.59595e-06
RUFY1-AS1	-3.32086	3.82391e-09
RUNDC1	1.30876	1.98935e-12
RUNDC3A-AS1	1.1435	1.05639e-07
RUNX1	-0.86498	8.68044e-11
RWDD3-DT	-1.15722	1.94352e-08
S100P	-3.21367	8.24478e-06
S1PR1	-1.23666	2.68452e-11
SAA1	-2.79733	3.24393e-06
SAFB2	0.910377	4.9378e-11
SALL4	-1.4354	7.23811e-08
SAMD13	-1.54958	0.000111986
SAMD14	2.5491	4.08206e-05
SCG5	2.39726	3.83218e-08
SCIN	-2.03417	0.00272285
SCIRT	-1.60187	0.000961688
SCRT1	3.52415	3.35351e-07
SCUBE3-AS1	1.85076	0.000571648
SDC1	-4.26102	3.82705e-15
SDCCAG8	-0.899608	3.0588e-08
SDF2L1	1.15292	2.17488e-06
SDHAF4	-1.31168	5.20701e-07
SEC14L3	2.25653	0.000599727
SEC22C	1.0344	1.00549e-12
SELENOP	-1.0493	5.46069e-06
SEMA3B	-2.49933	6.858e-11
SEMA4A	-1.20303	2.72525e-06
SEMA4B	-0.97465	8.05273e-10
SEMA4G	-2.94615	3.00543e-06
SEMA7A	1.89148	2.6976e-17
SENP7	-0.943161	1.13672e-09
SEPTIN10	-1.76791	0.00172088
SEPTIN12	2.62873	1.23312e-06
SEPTIN3	-1.65311	0.000347842
SEPTIN4	-2.03587	1.01051e-05
SEPTIN7P9	1.58986	8.39965e-05
SERPINF2	2.84149	6.36173e-14
SERTAD1	-1.18001	9.18766e-10
SERTAD3	-2.29525	4.02298e-17
SESN2	-1.13898	4.44668e-13
SESTD1	-0.942194	2.35472e-08
SF1-DT	2.18146	0.000476761
SFMBT2	-1.19812	1.34853e-09
SFN	-3.56435	1.00806e-12
SH2B3	-0.883718	1.14194e-09
SH3BP5L	1.10721	5.9807e-12
SH3TC2-DT	2.67824	0.00140255
SHC1P2	-1.4548	2.4979e-09
SHISA4	2.29136	4.90299e-10
SHISA7	1.53549	1.63131e-09
SIAH3	-2.20526	0.00232396
SIGLEC1	-1.77613	0.000260372
SIMC1	-1.30401	1.34853e-09
SIN3A	-0.836053	9.34855e-11
SIRT1	-0.992298	5.65854e-10
SIT1	1.74914	6.68994e-07
SKIL	-1.38024	5.36149e-14
SLA	1.65018	1.86428e-10
SLAMF6	1.36073	6.47548e-07
SLC13A3	2.50488	0.000805447
SLC14A1	1.58141	2.0853e-13
SLC16A5	-1.81459	0.0014283
SLC16A6	-1.43212	0.000171479
SLC17A8	-3.79947	9.34147e-09
SLC19A2	-1.19647	8.67664e-09
SLC1A3	-1.96149	0.000979883
SLC22A15	-1.692	0.00011482
SLC23A3	1.69401	1.95542e-06
SLC25A27	-2.07345	2.96524e-09
SLC25A32	0.948776	1.47327e-09
SLC27A3	1.16456	2.6785e-08
SLC29A2	-1.24893	1.62505e-09
SLC2A1	1.21393	1.84707e-14
SLC2A3	-1.1846	1.23855e-10
SLC2A4	-1.84013	5.39039e-14
SLC2A9	-1.85594	4.00159e-10
SLC30A10	1.24889	2.93576e-07
SLC31A1	1.08916	2.80542e-13
SLC36A1	1.22865	3.18035e-12
SLC38A2	-1.09438	8.95651e-11
SLC3A1	-4.78897	5.0394e-07
SLC45A3	2.80152	7.57051e-13
SLC4A7	-1.3544	1.44537e-08
SLC6A13	2.27074	2.51617e-08
SLC8A2	3.14058	2.98942e-09
SLC9A1	-1.16055	2.19307e-09
SLC9A5	1.75076	3.13329e-08
SLCO2B1	-1.52742	0.00134175
SLCO4A1	-1.59754	1.11433e-08
SLCO4C1	-2.52951	2.48907e-12
SLFN14	2.00454	3.4033e-14
SLFN5	-1.43854	2.5861e-10
SLFNL1	-1.9403	6.55285e-05
SMAD7	-1.82091	2.5549e-14
SMANTIS	2.43632	2.45062e-11
SMARCA5-AS1	3.43555	2.3129e-06
SMC1B	-1.72978	4.86902e-05
SMCR5	-2.07714	0.000580619
SMCR8	0.93427	1.88198e-08
SMG1P7	1.88994	8.82517e-07
SMG8	1.57971	7.09301e-13
SMIM38	-1.85769	7.16972e-05
SMO	2.60418	2.98326e-06
SMURF1	-0.876919	8.55204e-09
SNAI1	-2.7486	6.5516e-12
SNAI3	-1.40477	1.88487e-06
SNCA	0.838851	6.1921e-11
SNHG10	1.82003	3.3379e-14
SNHG12	-1.70256	1.96089e-16
SNHG20	2.21562	3.19751e-14
SNHG21	1.37162	1.61518e-07
SNHG3	1.32528	9.24537e-15
SNHG32	-1.57881	1.64529e-16
SNHG5	-1.24641	1.22919e-11
SNORA73B	2.90759	0.000989591
SNORC	1.68168	2.65562e-07
SNORD3A	-2.9763	3.15999e-08
SNORD3B-1	-3.46876	2.39544e-11
SNORD3B-2	-3.42608	2.15827e-12
SNRK-AS1	1.85656	8.98188e-07
SNX33	1.66354	2.26904e-07
SOCS3	-2.83839	2.21865e-13
SOCS4	0.935935	1.64752e-07
SOCS5P4	2.32961	0.00150208
SOX30	-2.59182	0.00281039
SOX4	-1.81545	1.30974e-08
SOX7	-2.21545	7.28616e-06
SP6	-2.74262	3.27142e-06
SPART-AS1	3.22745	0.000468553
SPATA7	-1.59665	3.01712e-09
SPC25	1.60586	3.85155e-12
SPDEF	-2.00132	0.000611553
SPDYE16	-2.47624	0.000112391
SPDYE21	-2.80655	1.57228e-11
SPIB	1.84632	1.22824e-10
SPIN2A	1.6204	6.76562e-08
SPMIP1	1.85469	3.85665e-09
SPMIP4	-1.14835	2.65483e-05
SPN	1.11462	2.24476e-12
SPNS2	1.72405	6.8334e-05
SPON1	-1.54397	0.000715046
SPRED3	2.13736	1.4331e-11
SPRY4	-6.26542	2.06074e-05
SREBF1	-1.09595	6.53453e-11
SREBF2-AS1	-1.55624	6.80832e-07
SREK1	0.838378	2.59754e-11
SRRM5	2.37338	5.20078e-10
SRSF8	0.861348	5.52738e-11
SSC5D	1.95226	6.49871e-06
SSU72	0.954992	6.96241e-12
SSU72L5	-2.91263	1.80562e-05
ST3GAL1	-0.878007	7.85384e-10
STAC2	-2.3609	0.000205207
STARD4-AS1	-2.00382	6.53708e-05
STARD8	-1.0758	4.75075e-06
STC1	-5.80256	9.41517e-06
STC2	-2.23158	1.19964e-06
STK3	-0.943945	5.70482e-08
STMN3	0.94239	1.99518e-07
STPG1	-1.28709	5.28642e-08
STPG4	-4.1649	9.12616e-10
STX11	-1.42815	2.17106e-07
SUDS3P1	3.03629	4.37559e-10
SUV39H1	1.34105	9.08904e-14
SWINGN	-1.36143	2.9189e-09
SYCP2	1.46039	9.54368e-06
SYTL3	-1.09983	7.26719e-09
TAF12-DT	-4.878	1.13774e-05
TAF1D	-0.957944	1.35191e-11
TAGLN	1.15774	5.68163e-12
TAMALIN	-2.91138	7.13976e-11
TAOK2	1.11858	5.07663e-10
TARBP1	-1.4103	7.2096e-13
TAS1R3	2.66783	3.85885e-10
TAT	-3.18245	2.41176e-08
TBR1	-3.80913	1.76718e-09
TBX2	2.25008	0.00115418
TCAF2	-1.30947	1.22623e-08
TCEA2	1.04267	1.23487e-06
TCL6	-2.84441	0.000100858
TCP11L2	-1.08134	4.03455e-08
TDH	-2.21327	4.42193e-05
TDP2	-1.08609	8.31075e-12
TDRD7	-0.972253	7.72971e-09
TEAD3	-2.18757	4.94534e-07
TEDC1	-0.99255	1.87319e-07
TEDC2-AS1	3.06829	2.64084e-07
TEKT2	-2.47413	4.08209e-05
TEN1-CDK3	1.14033	3.78646e-07
TESMIN	-1.2168	1.15848e-09
TET1	-1.6527	0.000857081
TFCP2L1	-3.59315	2.45216e-08
TGFA	-1.64959	4.62104e-06
TGFB3	-1.31037	1.75201e-06
TGM4	-2.90832	4.83562e-07
THADA	-0.890237	2.04869e-11
THAP2	1.17841	8.07284e-08
THBS3-AS1	1.51384	0.000633699
TIGD5	1.21569	2.40118e-09
TIMM21	1.04824	3.02759e-11
TIPARP	-1.02226	7.66978e-11
TLR2	-1.51579	0.00064364
TLR5	-2.62813	2.42479e-05
TLR8	-3.97111	3.33345e-06
TM2D3	1.02651	3.77913e-11
TMCC3	1.32783	9.02291e-06
TMED7-TICAM2	1.8734	6.03933e-08
TMEM106A	-1.27023	8.50143e-06
TMEM115	1.35068	1.81003e-12
TMEM127	1.19777	5.41186e-13
TMEM145	-1.76416	0.000692027
TMEM171	-6.0159	3.79842e-09
TMEM184A	2.18933	7.19876e-05
TMEM187	-1.23276	1.09166e-06
TMEM19	0.906637	5.26719e-10
TMEM200B	1.98297	6.32151e-09
TMEM217	2.6047	1.22474e-07
TMEM236	2.31408	1.91668e-12
TMEM249	2.15509	7.91094e-08
TMEM72	-1.90251	7.98034e-05
TMPOP2	2.546	0.000181704
TMPPE	1.71269	1.22894e-06
TMPRSS12	-2.97606	4.91064e-08
TNF	-1.57751	5.57158e-05
TNFAIP3	-1.45098	4.66382e-14
TNFRSF11A	-1.74694	1.11586e-07
TNFRSF17	2.04296	0.0019281
TNFRSF9	1.86733	7.94938e-06
TNFSF8	1.07929	8.53212e-08
TNFSF9	2.05253	1.97165e-14
TNK1	-1.55132	1.90137e-05
TOB1	-1.68319	1.84765e-16
TOMM22-DT	-1.29008	0.000123463
TOPORS	1.31972	2.76562e-14
TOR1AIP2	0.990579	3.79555e-12
TP53RK	0.877893	3.25762e-10
TPM1-AS	1.33776	3.65292e-05
TPM2	-1.43614	1.30217e-08
TRAF3IP2	-1.194	1.75536e-08
TRAFD1	-0.986885	3.11113e-10
TREX1	-1.40675	3.36132e-07
TRHDE-AS1	3.5975	1.17803e-05
TRIAP1	1.14722	1.86428e-10
TRIB1	-2.63618	8.65823e-15
TRIM10	1.10861	1.2343e-13
TRIM24	-0.872637	2.29373e-11
TRIM36	-2.22688	4.12938e-07
TRIM45	-2.08986	3.05302e-11
TRIM59	0.861422	7.07198e-10
TRIM69	-1.83958	1.58583e-14
TRIM72	-2.01353	3.32245e-12
TRMT10C	1.04721	8.52941e-10
TRMT9B	1.89652	1.31778e-07
TRMU	1.16193	9.20998e-13
TRPC1	-1.11739	3.20338e-06
TRPC5OS	-5.50764	6.42478e-10
TRPV5	2.41075	6.13796e-10
TSC22D1	1.41983	7.02948e-16
TSPAN5-DT	1.11999	1.0622e-05
TTC39A	-1.69638	4.9168e-06
TTI2	1.01323	3.1935e-09
TUBA8	1.33077	2.90539e-05
TUBB2B	-1.07442	1.34853e-09
TUBB3	-1.62832	6.96241e-12
TUBGCP5	-0.987744	7.4544e-08
TUFT1	-1.79388	6.69502e-15
TWNK	1.06838	4.15458e-10
TXLNA	0.911029	6.82004e-12
TXNIP	1.44305	3.85508e-15
UBAP1L	1.61981	5.77476e-10
UBC	-0.922067	1.49613e-10
UBE2F-SCLY	2.95666	0.000112108
UBR5-DT	-1.60182	1.40396e-05
UBTFL6	-2.77916	0.000415434
UBXN10	-0.906159	4.93366e-08
UCKL1-AS1	1.23205	2.14869e-07
UFSP1	1.98454	1.63841e-06
ULBP1	-1.73453	4.68473e-08
ULK2	-1.12353	1.03636e-09
UMPS	0.991631	2.7083e-11
UPB1	-1.82926	1.68599e-05
UPF3AP3	2.97906	1.24036e-06
UPP1	-1.00747	9.69223e-09
UQCC6	1.17589	3.23879e-07
USP3	-1.0858	1.00371e-11
USP3-AS1	-1.28208	0.000267261
USP30	-1.07628	2.49048e-08
USP32P3	6.91052	3.73183e-08
USP43	-1.37792	3.25396e-05
UTP14C	8.24538	0.000216096
UVRAG	-1.07318	6.77156e-12
VANGL1	1.07	1.65419e-12
VEGFD	-1.83601	8.29442e-06
VPS18	1.1326	5.45793e-08
VPS33B	-1.58868	1.42371e-10
VSIG4	-2.27497	0.000299364
VSIR	1.58819	3.04929e-10
VSX2	-4.34785	0.000613122
VWA8	-0.905245	8.88541e-10
WAPL-DT	2.14466	5.01829e-07
WASL	1.48211	3.19105e-10
WBP1LP2	1.86752	5.67215e-05
WDR47	-1.77538	7.85122e-14
WEE1	1.2653	1.41927e-13
WFDC1	1.63638	0.00169709
WFIKKN1	2.62172	6.93143e-15
WFIKKN2	-4.46219	2.96392e-12
WIPI1	-0.868191	3.23388e-10
WNK4	2.9766	1.72714e-10
XPC-AS1	1.79694	6.75967e-06
YEATS2	-1.16033	4.81894e-11
YJEFN3	1.31197	1.20384e-08
YOD1	1.11285	2.91128e-10
YPEL2	-1.05517	1.36226e-09
YPEL3-DT	-1.90152	0.000579533
YRDC	1.15148	2.03842e-11
ZAR1L	-2.06804	0.00165293
ZBTB10	-1.25127	7.95031e-09
ZBTB12	2.0568	4.17367e-10
ZBTB20	-1.02338	4.9165e-07
ZBTB26	1.038	3.71771e-07
ZBTB6	1.04095	2.34667e-09
ZBTB7A	1.30202	5.14077e-12
ZBTB9	0.898959	3.83702e-09
ZC2HC1A	-1.53559	1.515e-07
ZC3H12A	-2.26153	2.73959e-14
ZC3H4	0.932264	4.71002e-12
ZC3H6	-0.965074	4.05381e-11
ZCCHC24	-1.55494	2.43104e-09
ZCCHC3	1.20208	2.79681e-13
ZCCHC7	-1.10806	9.80981e-12
ZDHHC11	2.57705	1.38912e-13
ZDHHC5	0.844479	4.42835e-11
ZEB1	-0.902124	1.17224e-08
ZFAS1	-1.35895	5.14077e-12
ZFHX2	2.14712	1.13428e-05
ZFP36	-1.93551	7.26515e-17
ZFTA	1.10147	4.4643e-08
ZFYVE21	1.20361	8.86758e-15
ZHX2	-0.950087	8.01098e-09
ZKSCAN2-DT	1.68772	6.29893e-08
ZKSCAN4	1.81738	5.69209e-12
ZNF140	-0.990224	3.55625e-10
ZNF160	-1.14138	4.41367e-10
ZNF174	0.960308	1.32614e-07
ZNF208	1.60953	0.00151952
ZNF234	1.38485	1.71946e-08
ZNF280C	-1.66778	4.37559e-10
ZNF280D	-1.04214	4.10273e-10
ZNF281	0.924986	1.12905e-10
ZNF296	-1.61475	6.20771e-08
ZNF324	1.27891	6.98011e-10
ZNF350-AS1	-1.95492	7.10074e-13
ZNF43	-1.1293	2.35686e-10
ZNF433	-2.17904	1.22395e-10
ZNF436	1.22421	2.45942e-09
ZNF462	-1.77484	1.71157e-05
ZNF486	-1.22501	9.9799e-07
ZNF506	-0.908444	8.58905e-09
ZNF525	-1.06458	2.43591e-08
ZNF534	-2.10023	0.00183811
ZNF554	-1.18632	1.13683e-07
ZNF563	1.60664	7.10074e-13
ZNF569	-0.924336	6.6406e-08
ZNF594	1.61444	3.54411e-09
ZNF595	-1.12633	1.05527e-07
ZNF618	-1.74454	7.67775e-12
ZNF620	1.1222	3.25967e-10
ZNF622	0.942923	3.18819e-10
ZNF652-AS1	2.09708	1.08301e-05
ZNF668	1.11256	5.35208e-08
ZNF678	-0.983982	9.72321e-07
ZNF681	-1.02578	2.07535e-06
ZNF687-AS1	-1.86387	4.80226e-07
ZNF696	1.34571	6.95403e-13
ZNF700	-1.29155	6.4806e-10
ZNF703	-2.09764	1.24055e-13
ZNF711	-0.987761	7.28217e-08
ZNF764	1.01259	2.66646e-08
ZNF766	-1.20921	7.03478e-12
ZNF77	-1.49893	4.50683e-07
ZNF778	1.13404	9.39846e-08
ZNF782	1.13379	3.15943e-08
ZNF79	1.37404	6.47308e-11
ZNF813	-1.48324	9.84307e-11
ZNF815P	7.2254	0.00375659
ZNF821	-1.32401	8.65335e-07
ZNF827	-1.58423	2.49726e-11
ZNF839	-1.19625	8.85082e-11
ZNF844	-0.928507	1.38844e-07
ZNF85	-1.18315	8.34037e-08
ZNF90	-1.19804	5.58183e-05
ZNF93	-1.35125	2.24181e-06
ZNRF3	-1.47956	7.35782e-10
ZRSR2P1	5.35133	0.00699501
ZSCAN16	0.960174	1.66914e-07
ZSCAN5A-AS1	1.47233	4.8013e-08
ZSCAN5B	-2.16202	0.00127722
ZSWIM1	1.095	5.14516e-09
ZSWIM6	-1.5962	1.15277e-13

## Sheet: Infection 16H
Gene entry	logFC	PValue
A4GALT	1.04181	2.30853e-08
ABCB4	1.4288	6.57754e-07
ABCG1	1.3355	4.00894e-05
ABLIM1	-1.08803	8.8388e-10
ABLIM3	-1.39052	1.19771e-09
ABTB2	-1.00103	1.39251e-08
ACE	-1.35796	5.60376e-12
ACP5	1.53978	5.11755e-09
ACVR1	-1.14368	3.98792e-08
ADAMDEC1	2.4812	1.00756e-06
ADAMTS2	3.96493	6.89351e-06
ADAP2	2.21294	0.000316104
ADORA3	3.20389	6.8224e-06
AHNAK2	-2.09727	4.0659e-11
AIF1	2.17267	3.15523e-05
AK1	0.999442	3.17053e-07
ALAD	0.88587	1.62664e-11
ALCAM	1.93553	6.99325e-09
ALDH1A2	-5.29906	1.30901e-11
ALOX15B	2.53298	4.47235e-06
ANKRD20A21P	1.54699	0.000123842
ANKRD20A2P	5.60578	0.000105495
ANPEP	1.26228	1.98473e-07
APOL4	1.01987	8.51991e-12
AQP1	1.06071	2.10969e-09
ARHGEF10L	3.16825	3.10296e-05
ARL9	1.70453	4.9731e-05
ASXL3	-3.60737	0.00183416
ATG9B	-1.2188	8.33372e-06
ATP8B4	1.60338	9.40733e-05
AZU1	1.92729	8.87e-07
BCAM	1.65302	2.62297e-09
BCL2A1	2.24997	6.52e-05
BEX1	-1.173	9.93593e-09
BMP1	-1.21091	1.04036e-08
BPI	3.86265	0.00516661
C15orf48	2.66624	2.52624e-05
C1QA	3.6837	1.1022e-11
C1QB	4.29088	7.88127e-13
C1QC	3.49634	2.82976e-10
C5AR1	1.53016	5.04975e-07
CA12	3.25354	0.00089203
CALB1	-2.69565	0.000646468
CALB2	-2.81294	8.27869e-10
CAPN2	-1.71329	8.4708e-13
CASKIN2	-1.59097	0.000102999
CCDC103	-1.95629	0.00124966
CCL13	3.9222	8.92575e-10
CCL18	4.24152	1.1475e-11
CCL2	4.1261	2.60079e-13
CCL3	1.81343	0.000846663
CCL8	3.22427	0.00184755
CCN3	-2.48151	9.62582e-08
CCR1	3.08214	9.11223e-05
CD109	-1.61228	6.69436e-07
CD163	3.42598	1.25974e-10
CD300C	-2.48161	1.31027e-07
CD300LF	1.8961	0.00171523
CD74	1.18801	1.5842e-06
CEACAM6	4.08772	0.00323013
CEBPA	2.67455	1.56652e-07
CES1	3.26831	5.98193e-08
CFAP144P1	3.02391	0.000779185
CH25H	-3.63915	2.97158e-05
CHI3L1	2.45538	0.00058069
CITED1	-2.82446	0.000203044
CLEC7A	2.68414	5.39748e-06
CLIP2	-1.06144	1.98684e-07
CLU	-1.1822	2.46345e-10
COL15A1	1.375	9.89746e-06
COL7A1	-1.16658	9.62582e-08
COL9A3	1.23782	6.67124e-06
COLEC12	2.13755	2.52073e-08
CPLX1	-2.11804	0.000178584
CPM	2.94444	3.98898e-08
CREB3L1	-0.998848	7.03837e-09
CREB3L3	-2.76632	0.000124933
CRYAB	-2.66253	0.000270043
CSF3R	2.24672	0.000306914
CSPG4	-2.63057	4.10532e-17
CSPG4P10	-6.9634	0.000450127
CST6	-2.28149	1.62267e-13
CTSD	1.2043	6.5769e-07
CTSH	1.5612	5.0764e-10
CTSS	1.39494	3.26207e-08
CUEDC1	2.03908	0.000545526
CXCL16	2.14077	0.000119306
CXCL8	1.39048	1.33969e-06
CYP27A1	3.70099	9.61245e-12
DAB2	2.5886	3.98792e-08
DIXDC1	-2.59904	2.69974e-10
DNMBP	-1.11417	6.45633e-06
DOCK4	2.85523	1.4915e-05
DPYSL3	-1.46184	1.87717e-05
DUSP10	-1.14035	3.92029e-06
ECM1	-1.39233	2.69974e-10
EEF1A1P4	-3.44597	0.00332615
EHD2	-1.25451	7.34294e-11
ELANE	2.47348	5.12676e-10
EML5	-1.37903	7.81096e-07
EMP1	2.58644	2.53771e-07
ENPP3	-1.19099	2.71082e-07
ENTPD3	-1.94716	5.02549e-07
EPAS1	-1.52049	1.01817e-12
EPPK1	1.87772	0.00054559
EPS8L3	-3.08061	4.32707e-10
EPSTI1	1.31116	2.96859e-07
EPX	2.73598	0.00298771
ESPN	-1.69571	2.60079e-13
EVPL	1.7424	9.54451e-05
F13A1	2.81614	6.20626e-06
F13B	3.83761	0.00281813
FAM167B	-2.26547	6.31241e-05
FAM83G	-1.0429	2.50657e-09
FAM95B1	1.28485	6.34233e-05
FBP1	2.33265	0.000692153
FCER1G	2.81346	1.19771e-09
FCGR2A	0.979629	5.98193e-08
FCGRT	1.08197	1.17042e-07
FGR	2.95216	8.83289e-09
FOLR2	3.12195	0.00390675
FOSL2	-1.26244	2.48485e-05
FPR3	2.73951	1.5916e-06
GALNTL6	1.54301	0.00034441
GASK1B	1.2478	1.33575e-05
GCKR	-1.90899	0.000138766
GLDN	4.42249	0.0013633
GLIPR2	1.47479	1.30941e-10
GM2A	1.09595	5.98193e-08
GPC1	-2.94399	1.31789e-05
GPNMB	2.96645	1.93405e-10
GPRACR	-2.12334	2.57211e-09
GPT	0.968449	2.52073e-08
GPX3	4.33471	4.16591e-05
GRK5	-1.16841	5.11755e-09
GSDME	3.37085	2.68062e-05
GSN	0.903758	1.49106e-11
H2AC19	-2.38451	0.000356816
H2BC12	-2.01424	1.20226e-13
H3C10	-1.31032	5.55801e-05
HBZ	1.60228	1.33905e-10
HCK	3.29903	1.96244e-08
HECW2-AS1	-1.79267	4.57689e-07
HEY1	-2.69453	5.77083e-07
HK3	3.14974	0.000225148
HLA-DPA1	1.27798	1.84545e-08
HLA-DPB1	1.2576	3.30816e-06
HLA-DRA	1.56372	1.31027e-07
HLA-DRB1	1.77614	6.77962e-10
HLA-DRB3	1.62203	1.91673e-06
HLA-DRB5	1.83196	1.07386e-08
HMOX1	-1.70375	7.62436e-11
HRH2	2.90368	9.90981e-06
HS3ST2	3.36756	3.87184e-09
HSPE1-MOB4	-5.43629	0.00282105
HTRA1	3.1947	0.000406035
HTRA3	-2.03375	1.91225e-05
IER5L	1.59099	3.15523e-05
IFI30	2.09738	1.38913e-08
IGF2BP3	-1.8067	5.51048e-08
IGFBP4	1.60917	3.30046e-05
IGHG2	1.65604	3.23421e-11
IGHM	1.28197	1.12701e-05
IGHV3-33	1.73392	0.00102547
IGKC	1.87499	5.0824e-08
IGKV1-27	3.81008	0.000293973
IGKV1-5	1.99987	0.000669175
IGKV3-20	1.73858	6.54907e-06
IGLC1	1.74396	6.25345e-05
IGLC2	2.01496	0.000307968
IGLC3	1.7743	8.69733e-06
IGLL5	1.61993	0.000193255
IGLV2-14	1.53173	0.0001329
IGSF6	4.16381	4.01356e-12
IL13RA1	1.45728	2.38927e-05
IL1R2	3.64091	1.39577e-07
IL3RA	2.21895	4.02384e-07
IRAK2	-1.3584	1.25295e-07
ITGAX	2.84859	4.15647e-09
ITGB1-DT	-2.50472	0.000169088
ITGB2	1.11598	1.31633e-07
ITGB3	-1.44508	4.96765e-12
ITGB5	-1.68589	1.39251e-08
ITPR3	-1.08235	3.92391e-06
KCNJ12	-1.82002	0.000350477
KIF21B	-1.04526	4.66139e-10
KRT13	1.2978	6.94927e-06
LACC1	1.14835	4.98729e-06
LBX2-AS1	-1.60473	1.30915e-07
LDHAL6A	3.11517	0.00128219
LDHAL6B	6.20179	0.000725642
LGMN	2.87278	1.84848e-11
LILRA6	3.41414	5.15136e-05
LILRB2	2.78161	0.000911497
LILRB4	2.94396	3.06706e-05
LINC00222	3.10833	9.55837e-05
LINC00494	1.69681	0.000641497
LINC00856	-4.52616	3.70394e-05
LOX	-1.65211	3.08042e-11
LRP1	1.86809	1.48993e-12
LRRC4	-3.05205	2.05166e-09
LRRC8E	-2.04913	3.46036e-06
LST1	2.11347	0.00197241
LYZ	2.53538	1.81927e-13
MAFB	1.84536	4.13858e-06
MAML2	-1.10843	4.30788e-06
MARCKS	1.75992	1.72402e-07
MARCKSL1	-1.02031	1.13236e-08
MARCO	2.76178	3.76993e-05
MEG3	-1.97875	0.000725642
MGLL	1.10281	1.76286e-07
MLC1	0.885475	8.746e-11
MMP14	1.19347	6.76632e-06
MMP19	2.40633	0.000108695
MMP9	2.40548	8.54248e-10
MORC1	2.24484	0.000302824
MPEG1	1.587	0.000201434
MPO	3.3935	8.54248e-10
MRC1	4.32252	5.65939e-13
MS4A3	2.78044	9.11223e-05
MS4A4A	2.76517	2.49301e-05
MS4A7	2.36156	3.8603e-11
MT1E	-2.89348	3.7867e-08
MT1G	-6.40737	1.52407e-19
MT1H	-7.62847	1.49106e-11
MT2A	-2.65594	5.33801e-16
MTMR9LP	-2.96447	9.14302e-10
MTSS1	-0.942588	8.54303e-10
MYLK2	1.52947	9.76181e-05
MYO1D-DT	-1.61365	1.57278e-07
MYRF	-3.24703	5.72123e-07
MYRIP	-1.61949	1.06328e-06
MYZAP	1.29199	5.24835e-06
MZB1	1.37059	4.39169e-05
NCF1	1.43445	6.5769e-07
NCF2	2.92293	3.36104e-09
NEURL1B	1.03715	8.54248e-10
NQO1	-1.48605	4.66139e-10
NR1H3	1.13394	8.86728e-07
NREP	-1.20157	2.21237e-11
NRIP3	-1.00344	1.45358e-10
NSG1	-1.79291	2.15874e-11
NSG2	3.67473	6.06611e-05
NUPR1	3.80775	4.96765e-12
OLR1	4.59517	0.000177525
OSCAR	3.67697	2.15402e-05
OTOAP1	2.59473	1.6191e-05
PALM2AKAP2	-1.13425	1.18652e-10
PDLIM1	1.16517	3.8603e-11
PDPN	4.87895	1.39116e-08
PECAM1	1.65515	9.84587e-07
PELATON	4.26398	7.51417e-06
PF4	2.06876	1.82905e-06
PFKP	-0.916431	1.1022e-11
PHKA1	-1.95079	0.000414982
PHLDA1	-1.58449	6.95838e-09
PIK3R6	2.29476	0.00135435
PKM	-1.02436	2.05897e-08
PKP1	-1.90106	1.52407e-19
PLA2G7	3.25348	8.11501e-09
PLAU	2.03327	8.4697e-06
PLAUR	1.43907	1.30885e-08
PLEK	1.12598	5.35009e-06
PLEKHN1	-3.05446	4.99737e-09
PLIN5	2.41082	2.32718e-05
PLP2	-1.03687	1.39675e-10
PLXDC2	2.09081	7.8512e-06
PLXNB1	-1.4485	1.23255e-06
PMP22	-0.848251	1.60024e-11
PORCN	-1.01678	4.47062e-07
PPBP	2.14597	1.56924e-05
PRAM1	2.17623	7.32337e-05
PROKR1	-1.82137	8.81884e-05
PRR9	-2.01917	8.84177e-05
PRTN3	2.75352	3.04976e-08
PTAFR	1.91106	1.27314e-08
PTGDS	1.68342	0.000907279
PTPRK	-1.64578	0.00016552
RAB20	2.34822	0.000930895
RAB42	2.46636	5.49071e-06
RASSF4	3.72176	2.53841e-10
RBM47	2.07895	8.03096e-06
RCN3	1.4614	2.42823e-06
RFLNB	-0.933959	9.86031e-11
RGL1	2.33121	2.96584e-07
RHOBTB1	-1.31618	3.65036e-08
RHOC	-1.94185	4.41027e-12
RIGI	1.84006	2.4754e-05
RIMBP2	-5.20334	0.00376035
RIMS3	1.07476	1.53884e-08
RN7SK	-11.1708	4.82539e-07
RN7SL718P	1.57496	7.20619e-06
RNASE1	2.66489	1.49225e-11
RNASE2	2.16368	0.000694273
RNASE6	2.06882	1.75419e-05
RPE65	5.59853	0.00124334
RPL21P119	-6.06193	0.00213179
RPS26P19	-4.97461	0.000679528
RRAD	-1.4944	2.92016e-10
RTL1	-2.44958	2.93462e-06
RTL9	-1.31177	9.8241e-06
S100A16	-2.81401	1.88073e-08
S100A2	-1.32133	9.19616e-07
S100A8	2.06158	2.81124e-06
S100A9	2.77351	1.39251e-08
SAA1	3.72457	2.83141e-06
SCAT8	3.76369	0.00461648
SDC2	4.05806	3.95108e-06
SDC4	0.91233	1.93916e-09
SELENBP1	1.11902	3.96183e-12
SEMA6B	1.21722	6.94927e-06
SEPTIN10	-1.45418	9.38862e-05
SERPINA1	4.07807	0.00120048
SERPINE1	-1.19053	5.23411e-12
SERPINF1	2.32131	3.7297e-07
SH2D2A	-1.39395	8.79381e-06
SH3PXD2B	2.67566	1.22749e-05
SIGLEC1	3.57089	0.0010839
SIGLEC10	1.84343	9.24895e-05
SIRPA	1.66893	4.03683e-07
SLAMF8	3.53335	1.39251e-08
SLAMF9	-2.07709	0.000500028
SLC11A1	1.53412	2.68806e-06
SLC15A3	1.54463	0.000484891
SLC16A6	1.54877	1.17577e-06
SLC1A3	4.42002	5.02983e-09
SLC2A14	1.02266	4.15647e-09
SLC31A2	2.12948	8.26069e-05
SLC6A6	-1.01163	1.31619e-08
SLC7A7	1.97477	2.68512e-06
SPARC	3.25481	1.00665e-09
ST14	1.45546	4.26087e-06
ST3GAL6	1.68592	0.00063262
STAB1	2.46652	1.81425e-07
SYNGR1	0.908276	1.30941e-10
SYNJ2	-1.17138	1.39675e-10
TCN2	1.87789	7.12633e-07
TGFBI	2.9907	2.06927e-08
TGM2	0.979378	2.40263e-08
TIMP1	-0.927325	4.48848e-09
TIMP2	2.77867	2.55648e-09
TIMP3	-1.11157	2.17054e-13
TLR2	2.51389	8.75101e-07
TLR4	2.20369	0.00014362
TMEM163	1.66562	0.000972004
TMEM176B	3.65194	7.6373e-08
TMEM233	-2.39213	1.19291e-07
TMEM241	-1.09297	2.62877e-06
TMEM51	2.44747	0.00273856
TMEM74	-1.77756	5.75852e-05
TMIGD3	3.6771	2.4427e-11
TNFAIP2	3.13961	2.93012e-08
TOR3A	-0.872703	1.50683e-10
TP53I11	-1.64343	2.69974e-10
TPM4	-1.27356	1.45507e-11
TRIM29	-2.03677	5.25694e-09
TRPM2	2.73307	2.62877e-06
TSPAN2	-2.80534	0.0039641
TYMP	2.09922	5.66595e-06
TYROBP	3.09048	2.8834e-08
UBASH3B	-1.74519	1.23273e-12
VEPH1	-3.14779	3.23421e-11
VGF	-2.38845	2.10338e-09
VIM	-1.72485	7.96216e-16
VSIG4	3.43926	0.000277909
VWA7	-1.63149	0.000651311
WDR5CP	4.06737	0.00411158
WFDC21P	2.34159	3.65834e-07
WLS	2.80326	0.000315215
WWTR1	-1.89579	0.000545526
ZC3H12C	2.06369	0.00150427
ZDHHC14	1.10677	1.89212e-11
ZNF703	-1.18798	9.25753e-06

## Sheet: Infection 48H
Gene entry	logFC	PValue
A2M	3.43521	0.000125705
AARS1	-0.964688	1.86731e-12
AASS	-1.02534	5.30393e-10
AATK	3.90116	0.00111811
ABCA1	-1.19034	3.34881e-12
ABCA10	1.36751	0.00011208
ABCA6	2.02358	0.0012105
ABCA9	2.16183	0.000170588
ABCB10	-0.983343	1.80347e-10
ABCB11	1.6238	6.82244e-07
ABCG1	-1.53149	2.30043e-14
ABI3	1.35653	0.00057463
ABLIM1	-1.21973	1.42958e-12
ABR	0.933551	7.04735e-08
ACBD7	1.38485	5.11884e-07
ACE	-1.38767	1.07397e-12
ACKR4	5.61469	1.55211e-08
ACOT11	1.47424	6.1771e-05
ACP5	2.24761	8.88383e-13
ACSBG1	0.920435	2.32534e-10
ACSF2	1.31406	4.19474e-09
ACSL1	-0.952015	8.87342e-12
ACSL3	-0.82346	1.99937e-10
ACTA2	2.38309	1.57483e-14
ACTC1	7.62493	2.24896e-08
ACVR1	-1.28074	3.17461e-11
ADA	2.49072	3.40684e-13
ADA2	1.83783	6.83399e-11
ADAD1P1	2.12618	2.07249e-06
ADAM19	1.07222	3.32459e-06
ADAM28	1.42122	2.03779e-08
ADAM9	-1.20166	2.44169e-10
ADAMDEC1	4.22472	3.31316e-10
ADAMTS10	1.20331	1.30076e-06
ADAMTS2	3.67276	4.54258e-05
ADAMTSL4	1.48752	1.18451e-05
ADAMTSL5	1.51705	0.00071558
ADAP1	1.78498	0.000204389
ADAP2	4.17858	4.29123e-08
ADCY10	1.62097	0.000220696
ADCY10P1	0.944747	4.89408e-07
ADCY6	1.62226	1.9207e-05
ADGRF4	5.87968	0.000844601
ADM2	-0.986622	9.68611e-07
ADORA3	4.8368	1.43897e-09
ADPRHL1	1.58093	0.000955039
ADRB2	2.17714	2.00977e-07
ADTRP	3.79599	3.35413e-09
AIF1	2.78123	1.77896e-09
AIFM3	2.29908	0.00015834
AIPL1	2.58685	0.000913299
ALB	3.08161	2.08137e-08
ALCAM	2.50893	3.01873e-11
ALDH1A2	-2.9123	4.47216e-14
ALDH1L2	-2.2735	1.51304e-08
ALDH2	2.45576	1.29614e-12
ALDH3A1	5.72644	3.77375e-08
ALMS1	-1.05553	2.32431e-09
ALOX15B	4.83301	1.44134e-09
ALOX5AP	1.97937	1.38996e-09
ALPK3	2.96456	5.46558e-05
ALPL	1.6496	1.65452e-05
AMIGO2	-1.15968	7.12151e-12
AMN	3.36263	3.12164e-05
AMPD1	7.68642	1.32676e-07
AMT	1.70189	2.39064e-07
AMY2B	1.59447	1.46628e-12
ANGPT2	2.79873	0.000115008
ANKRD12	0.908341	1.08689e-09
ANKRD13D	1.16536	4.18209e-08
ANKRD18A	2.07601	6.42366e-14
ANKRD18B	2.45707	5.23996e-18
ANKRD20A1	3.72638	2.15518e-12
ANKRD20A21P	2.32278	7.38674e-09
ANKRD20A2P	7.05936	2.28922e-09
ANKRD20A3P	5.08859	0.000426186
ANKRD20A4P	5.59019	5.74918e-07
ANKRD20A5P	3.29859	4.18223e-11
ANKRD29	1.93772	0.000221855
ANKRD33B	1.34243	1.38529e-05
ANKRD36	1.06255	9.0423e-10
ANKRD36B	1.00264	1.50463e-06
ANKRD36C	1.90558	1.13193e-13
ANKRD44-IT1	2.55104	0.000127889
ANKRD45	2.49829	0.000519643
ANKRD52	-1.10365	3.61042e-11
ANO4	7.41386	8.91755e-07
ANO9	1.2772	4.94398e-06
ANPEP	3.04048	1.07397e-12
ANXA6	1.02777	1.23814e-06
AOX1	2.83457	0.00369351
APBA1	2.80061	2.74595e-05
APC2	2.83221	0.00428727
APCDD1	1.48675	0.000956206
APCDD1L-DT	4.2985	3.77543e-08
APEX2	-0.961647	1.19376e-11
APLNR	3.40274	1.42507e-07
APOA1	5.49187	0.00394347
APOBEC3C	0.902978	1.54559e-10
APOBEC3H	3.34533	1.45849e-11
APOD	1.571	5.1478e-05
APOE	1.26118	7.58284e-08
APOL3	1.38335	6.97157e-13
APPAT	1.44488	3.45279e-10
AQP1	1.90956	8.56734e-14
AQP2	-3.24456	6.24058e-13
ARHGAP15	0.857129	2.03484e-10
ARHGAP21	-0.985794	2.02442e-09
ARHGAP22	1.80601	1.36876e-07
ARHGAP24	1.70206	9.47339e-06
ARHGAP30	0.967014	4.35433e-08
ARHGAP31	1.61827	7.22117e-05
ARHGAP4	1.25668	5.39044e-09
ARHGAP9	1.26043	2.0631e-09
ARHGEF10	1.43121	4.91372e-05
ARHGEF10L	4.89163	4.60649e-07
ARK2C	1.83022	1.38661e-05
ARL10	1.11902	1.80455e-05
ARL4C	1.07892	3.99305e-09
ARMC2	1.44655	0.000146091
ARNILA	2.91853	3.44029e-05
ARPIN	2.35257	0.00018494
ARSD	1.69927	0.000712328
ART4	-1.05772	2.4495e-11
ARTN	3.8172	9.43586e-12
ASGR1	2.10558	0.000586862
ASNS	-1.11673	1.92302e-13
ASPRV1	4.60818	0.00172089
ASTN2	1.34447	2.07329e-05
ASXL3	-3.09354	7.31917e-07
ATAD2	-0.929943	2.49443e-09
ATL1	1.24953	1.76538e-05
ATOSB	-0.866303	2.06318e-11
ATP11B	-0.990349	4.7935e-10
ATP1A1	-0.840369	3.01873e-11
ATP1B4	-1.62498	8.21202e-07
ATP2B1	-1.0333	8.754e-12
ATP6V0D1-DT	1.19735	5.35778e-05
ATP6V0D2	4.51194	6.92514e-07
ATP8A1	1.09619	7.15601e-06
ATP8A2	1.79624	0.000101602
ATP8B1	-1.98651	6.02405e-08
ATP8B2	-1.10637	2.76712e-11
ATP8B4	4.01376	2.50849e-14
ATXN7L3-AS1	-0.97914	6.17832e-07
AVL9	-1.08088	1.37402e-11
AVPR1B	7.1372	9.83573e-07
AZU1	2.73303	4.66362e-09
B2M	0.910253	7.10954e-09
B3GNT4	4.15664	0.000385031
BACE1	1.29651	0.000154941
BAIAP2L2	1.73135	6.81748e-10
BANK1	1.09342	9.30921e-07
BARD1	-0.858888	3.5714e-09
BASP1	1.87201	2.24436e-10
BCAM	1.75162	3.94066e-10
BCAN-AS2	-1.66307	1.26756e-05
BCAR3-AS1	5.31625	2.63555e-10
BCAS4	1.36514	0.000774545
BCL11B	0.961158	2.89467e-07
BCL2A1	3.33773	1.85042e-07
BCL2L11	-1.10221	4.74617e-12
BCOR	-0.852587	1.92775e-09
BDH2	2.947	2.1265e-16
BEGAIN	1.7029	0.0028863
BEX3	1.09781	2.46847e-06
BHLHE41	2.82706	1.78237e-06
BIRC3	0.967803	2.4389e-09
BLK	1.15981	1.24475e-07
BLNK	1.48393	1.45863e-08
BLTP3B	-1.01157	1.6021e-08
BMP10	6.87026	8.07376e-06
BMX	2.79189	0.000531135
BPI	3.99897	8.81247e-06
BRPF3	-0.90307	6.97197e-10
BSCL2	1.40328	1.35687e-06
BST1	1.72235	0.00193808
BTN3A2	1.12076	3.31316e-10
BTN3A3	1.00842	4.71838e-06
BTNL9	1.95303	1.28285e-05
C15orf48	2.71166	0.000163891
C17orf99	2.03382	5.49029e-08
C1orf116	1.23442	8.71985e-08
C1orf162	2.8106	5.39536e-14
C1orf226	2.10955	0.000413905
C1QA	5.52057	1.72867e-13
C1QB	6.46055	1.76398e-15
C1QC	5.39482	1.13193e-13
C1QTNF12	1.5278	0.000634344
C1QTNF3	1.32762	1.59747e-05
C1QTNF4	2.0799	0.000480664
C1S	2.28881	1.06693e-10
C2orf66	3.05034	0.000199147
C2orf88	-0.892633	7.63988e-11
C3	2.33428	1.22806e-09
C3AR1	2.4746	5.47871e-08
C3orf20	2.28171	0.00154789
C5AR1	1.47367	3.30479e-10
C8G	3.1018	0.000183132
CA12	3.20611	0.00384064
CA3	2.86818	1.19864e-18
CABLES1	-1.55206	1.05827e-10
CACNA1D	1.87136	1.16727e-05
CACNA1E	5.54224	9.93689e-08
CACNB1	1.14338	4.59679e-06
CAMK1	1.38056	3.25267e-05
CAMSAP1	-0.892498	8.61689e-09
CAND2	2.30512	0.000144943
CAPG	1.04241	9.653e-09
CAPN2	-0.887309	2.30586e-08
CAPS	0.949462	6.03579e-07
CARD14	3.92469	0.000590649
CARMIL2	1.05977	1.53992e-07
CASP1	1.81819	4.33881e-07
CASP4LP	1.40715	0.00065167
CATIP-AS1	1.86879	0.00281835
CAVIN2	1.50901	1.23357e-06
CCDC102B	1.48434	0.00046139
CCDC116	2.45581	2.41971e-07
CCDC136	2.11449	8.04938e-06
CCDC154	1.06756	2.16594e-06
CCDC17	1.32384	8.51274e-08
CCDC180	1.36248	3.06592e-05
CCDC26	1.3915	4.93043e-07
CCDC40	1.67316	0.00259137
CCDC68	-1.21852	2.74828e-08
CCDC71L	-0.90524	1.46937e-11
CCL13	7.42525	1.66837e-12
CCL18	5.18281	2.33261e-15
CCL2	5.88922	6.37897e-15
CCL3	3.40394	3.66853e-06
CCL4	3.19969	0.000384964
CCL5	1.30542	3.0521e-09
CCL8	6.94253	2.21265e-06
CCNE2	-1.59158	1.81412e-12
CCNP	2.89288	9.64453e-05
CCR1	3.5928	4.51235e-06
CCT4P2	1.68914	0.00191315
CD109	-1.04886	9.91091e-07
CD14	2.51783	1.08703e-06
CD163	4.97938	3.17053e-13
CD19	1.6475	5.28098e-08
CD2	1.02034	5.96424e-08
CD22	1.20538	2.16033e-05
CD226	1.0061	2.22152e-06
CD27	1.34308	9.92597e-08
CD2AP	-1.10792	1.80623e-11
CD300A	1.79423	0.000362655
CD300LF	3.67203	1.086e-05
CD302	1.88059	7.31621e-07
CD38	4.37108	4.97028e-05
CD3D	1.0311	1.55597e-07
CD3E	0.991318	1.85747e-08
CD3G	0.938834	1.38505e-07
CD4	1.06326	7.50785e-08
CD48	1.43994	4.52818e-09
CD53	0.919651	1.37124e-09
CD55	-0.858228	4.63705e-10
CD70	1.50782	7.52886e-12
CD74	2.55468	3.17053e-13
CD79A	1.44547	1.37287e-07
CD79B	1.32585	1.16305e-05
CD83	1.14144	2.59043e-07
CD84	1.08444	1.15694e-09
CD86	2.00993	0.00108897
CD96	1.13637	1.97022e-09
CDC27	-0.910971	1.39189e-10
CDC42BPG	1.40851	2.78011e-06
CDC42EP3	1.05142	1.91194e-09
CDC42EP3-AS1	1.79488	1.0576e-06
CDCP1	-1.18693	7.61209e-07
CDHR1	1.556	3.11244e-06
CDIP1	1.20415	2.24436e-10
CDK5R1	2.6368	2.19612e-16
CDKN2C	-1.08141	9.29211e-13
CDYL	-0.819424	1.51731e-10
CEACAM1	2.64646	0.000605888
CEACAM8	2.46756	2.26902e-05
CEBPA	3.36348	2.29939e-09
CEBPG	-0.833877	1.88689e-11
CEL	1.98475	5.11911e-11
CELA2A	-1.98216	2.13819e-06
CELA2B	-1.65832	0.000501016
CELF3	-1.22401	1.18558e-06
CELF6	1.53308	9.89258e-09
CERNA2	1.53304	1.77196e-06
CERS3	2.74908	2.2506e-05
CERS4	1.83119	1.66131e-08
CERS6-AS1	2.55597	2.87669e-06
CES1	5.35064	1.0845e-11
CES3	1.98713	0.00014325
CFAP144P1	5.58863	4.96614e-12
CFAP206	2.3704	0.00294348
CFAP210	1.5175	0.00154893
CFAP251	1.48943	2.70639e-07
CFAP44	1.0027	2.09872e-07
CFAP65	8.74535	1.2083e-10
CFAP70	1.54217	3.53225e-08
CFB	3.09414	0.000134544
CFD	3.24618	1.2182e-06
CHAC1	-1.30384	2.4495e-11
CHADL	4.15643	0.00065167
CHD5	2.16944	0.00265629
CHD9NB	1.48503	8.91371e-06
CHI3L1	2.43718	0.000151415
CHI3L2	1.8204	0.000398242
CHN1	1.94109	3.244e-07
CHRNA1	7.41446	3.00323e-06
CHRNA10	1.71246	1.28551e-07
CHST14	1.80825	8.34059e-07
CIITA	1.55409	1.34278e-07
CILP2	2.91301	0.00115549
CIMAP3	1.80344	5.44372e-07
CISH	-1.19143	9.45065e-14
CKLF-CMTM1	-1.91479	0.00330123
CLC	2.44576	2.45095e-06
CLCA4-AS1	1.2252	3.65075e-05
CLCN2	-0.940961	1.02392e-07
CLCN3	-0.974909	9.21831e-10
CLCN4	-0.914289	4.2838e-10
CLCNKB	1.9895	0.000750861
CLDN6	6.178	0.000220309
CLEC12A	4.79925	6.86648e-06
CLEC18B	1.94685	0.000270401
CLEC2D	0.974222	1.97022e-09
CLEC4E	6.54164	9.54105e-06
CLEC7A	2.79454	3.05669e-08
CLIC3	2.95924	9.4344e-06
CLIC4	-1.10897	1.31763e-11
CLTCL1	1.46542	0.000214181
CMKLR1	-1.15193	5.19834e-09
CMTM3	1.24302	7.22901e-06
CMTM5	1.89464	0.00107959
CMTM7	1.14608	6.48265e-06
CMTM8	2.19387	0.000552834
CMYA5	4.01627	4.94653e-10
CNN1	1.76352	0.00299285
CNN2	1.04669	6.76303e-11
CNR2	1.40252	1.21141e-05
CNRIP1	1.46962	3.45836e-12
CNTNAP1	-1.09531	1.52995e-06
COL18A1	1.14763	1.25763e-05
COL23A1	3.43953	1.13048e-05
COL2A1	3.39072	6.16054e-05
COL4A3	1.35897	0.000578118
COL5A2	1.7151	1.55985e-05
COL9A3	1.61673	1.24516e-06
COLEC12	2.43653	1.78665e-10
CORO1A	0.961727	2.61096e-08
CORO2A	1.65899	5.8206e-06
COTL1	1.53136	5.11635e-10
CPM	3.38323	1.36408e-11
CPNE2	2.43628	0.000187129
CPNE7	2.85681	0.0015938
CPO	5.24953	2.44653e-08
CPXM1	2.46681	0.00200516
CRACDL	8.42291	3.391e-10
CRACR2B	2.27879	6.56499e-06
CREB3L1	-0.8713	3.25751e-09
CRISPLD2	3.0384	0.00122983
CROT	1.28995	2.41653e-06
CRYBG1	1.32575	1.58105e-09
CSF2RA	2.51686	1.55279e-07
CSF3R	3.34388	6.24157e-07
CSGALNACT1	0.987373	1.47198e-07
CSMD2	2.4218	0.000308571
CSPG4	1.34373	0.000527808
CSPG4P10	-6.56871	0.000619615
CSRP1-AS1	0.947671	1.4317e-07
CST7	2.43857	4.23523e-09
CSTA	4.10274	2.8845e-05
CTCF	-0.825476	6.85785e-11
CTH	-1.59253	2.87202e-11
CTPS1	-1.09783	1.05968e-11
CTSD	1.26281	1.99697e-08
CTSF	0.938757	7.90368e-08
CTSH	2.67536	1.72372e-13
CTSK	0.891088	2.38063e-08
CTSS	2.4767	2.99878e-13
CTSV	1.69616	2.74682e-06
CTSW	1.13726	1.65199e-05
CTTNBP2	1.97546	1.09162e-05
CUEDC1	2.50597	9.68151e-05
CXCL1	4.19768	0.000132352
CXCL16	3.16682	1.77079e-08
CXCR4	1.15074	8.59336e-11
CYBA	1.86424	5.70351e-10
CYCSP34	1.93786	0.00234437
CYFIP2	1.13848	1.61263e-10
CYP26A1	5.43057	0.00278295
CYP26B1	2.9729	4.37746e-05
CYP27A1	6.12371	8.54022e-13
CYP2C9	3.81438	8.71116e-06
CYP2D6	1.41781	9.88048e-05
CYP2S1	1.69644	0.00100697
CYP4A22-AS1	1.24788	1.8052e-07
CYP4F26P	1.744	7.53327e-12
CYP4F35P	1.91165	2.74706e-11
CYSLTR1	1.69759	1.20792e-09
CYTH4	1.22305	5.95943e-08
CYTL1	2.06585	8.9105e-17
DAB2	3.66339	2.50066e-12
DACT1	2.6906	4.81827e-05
DANT2	2.21394	3.30942e-06
DARS2	-0.953215	8.72953e-12
DBH-AS1	1.92152	0.000296297
DBNDD2	2.23657	3.70744e-06
DBP	1.33542	0.000249074
DCLK3	7.87928	2.1265e-16
DDB2	1.23438	2.15423e-15
DDIT4	-1.22975	2.94248e-13
DDN	1.45612	6.44381e-06
DDX60	-1.04336	6.77661e-09
DEF6	1.24286	5.21875e-10
DEGS2	1.16108	5.60406e-07
DENND1C	1.20612	3.58723e-08
DENND2A	2.71985	8.17552e-06
DENND2D	1.13918	1.02508e-11
DENND4A	-0.871311	3.98598e-10
DHFRP1	-9.98139	2.44302e-10
DIO2	6.23708	4.76741e-10
DIP2C	2.53731	3.14714e-06
DIPK1B	1.93614	0.00100983
DIPK2A	-0.923413	2.05302e-09
DIRC3	2.16047	1.78778e-05
DIXDC1	-1.66045	0.000267699
DLEC1	2.76493	0.000502409
DLG3	3.68272	1.45436e-13
DMD	1.39012	7.44449e-06
DMGDH	1.07107	1.09735e-05
DNAH12	2.4701	5.04943e-07
DNAH6	2.15831	2.5183e-06
DNAI3	3.55902	2.1891e-05
DNAJB5-DT	2.95817	2.2e-05
DNAJC6	-1.27205	1.21722e-11
DNM1P35	1.70685	6.26426e-06
DOCK4	2.51272	1.4389e-05
DOCK7	-0.917322	3.44043e-09
DPEP2	1.1776	1.1687e-08
DPF1	3.20073	0.00022994
DPH5-DT	1.22309	5.65271e-06
DPP10	3.1787	0.00663598
DPPA4	1.21725	6.91198e-05
DPY19L2	1.508	1.10197e-06
DPYSL3	-1.48174	1.90353e-08
DPYSL5	7.76908	3.99556e-09
DQX1	1.54813	3.73738e-05
DRAM1	1.35048	6.55382e-14
DRC1	3.35087	0.00505917
DRD4	1.96803	3.09685e-05
DRG1P1	4.51563	2.08455e-05
DRICH1	1.46615	0.00028003
DRP2	1.31176	1.63592e-07
DSC2	2.81513	1.10383e-05
DTNB	1.02848	8.23749e-06
DUSP3	0.984679	1.25334e-07
DYNLT5	1.81353	0.000825609
DYRK4	1.25579	5.36871e-12
E2F4	-0.833857	1.57586e-11
E2F7	-1.2672	2.88141e-11
E2F8	-0.961569	2.73167e-09
EBF1	1.68144	0.00161619
ECHDC2	1.31092	4.35571e-10
ECM1	-1.00191	4.8923e-07
EDA2R	1.01135	1.64564e-09
EEF1DP2	2.41822	4.3504e-06
EFCAB6-AS1	1.64539	5.67231e-05
EFCAB7	-1.06936	6.21068e-06
EFCAB8	4.82468	1.36462e-09
EFHC2	1.99326	0.000811225
EGR1	-1.26906	2.62189e-13
EIF2S2P2	3.709	0.000384618
EIF4A3	-0.831885	1.52695e-10
EIF5A2	-0.885392	4.52818e-09
ELANE	3.42324	5.4728e-11
ELF4	-0.924646	1.31763e-11
ELK1	-1.21712	1.37119e-13
ELL2	-0.900238	2.12588e-11
EML5	-2.44077	1.87431e-14
EMP1	2.56052	7.88004e-06
ENC1	2.1661	1.68004e-08
ENDOD1	-1.17945	6.20947e-12
ENTPD1	1.76294	8.31079e-07
ENTPD3	-1.1542	8.06475e-06
EP300	-1.04593	4.41865e-08
EPAS1	-1.10526	6.35748e-12
EPCAM	1.54951	3.50333e-10
EPHA8	5.51664	7.03623e-07
EPHB4	0.896277	2.03373e-09
EPHX2	1.66794	0.000178815
EPN3	2.48816	2.41671e-05
EPOP	1.27965	3.78382e-06
EPPK1	1.57111	0.000397371
EPRS1	-0.903883	6.32189e-11
EPS8L2	2.12612	2.68598e-08
EPSTI1	1.07291	5.29321e-07
EPX	4.49954	1.27585e-09
ERAP2	1.25696	4.07785e-07
ERMAP	-0.804971	1.34382e-11
ERRFI1	-1.47354	6.23589e-11
ESAM	2.1841	0.00171624
ESCO2	-0.879038	3.70884e-10
ESPNL	1.43723	0.000668785
ESR2	-1.23213	9.82494e-11
ESYT3	5.35597	2.01609e-08
ETV5	1.30392	3.06498e-11
EVI2A	1.40938	1.32594e-06
EVI2B	1.17615	5.74365e-09
EVL	1.03624	9.59183e-10
F13A1	4.54127	1.76531e-10
F13B	8.99803	4.72742e-18
F5	1.89296	0.00307883
FABP3	8.01586	8.67249e-08
FADS1	-0.819206	1.41584e-10
FADS2	-0.862665	1.05251e-11
FADS3	1.01485	2.07536e-08
FAM107B	0.93222	4.95695e-09
FAM153CP	1.17979	2.76519e-05
FAM169BP	1.23218	8.07207e-07
FAM171A2	1.79272	4.04784e-06
FAM171B	3.93827	4.55784e-08
FAM174B	1.50051	0.000144572
FAM177B	1.16578	4.92791e-06
FAM184B	5.67462	1.05601e-07
FAM201A	1.88518	0.000285951
FAM209A	1.6767	0.00151855
FAM20B	-1.28685	5.11833e-13
FAM226B	2.48669	0.000558828
FAM241A	-0.903263	3.21254e-10
FAM30A	1.3053	7.14155e-10
FAM83A	-1.57497	2.18342e-16
FAM83C	7.30953	6.31477e-08
FAM89A	0.938099	1.93195e-07
FAM95B1	2.99217	4.96614e-12
FAM9C	2.20024	0.000286713
FARP1-AS1	5.98836	0.000138009
FASN	-1.18612	3.61442e-07
FAT1	1.31813	2.33737e-05
FAXC	1.27836	0.000137336
FBLN5	1.68509	2.81084e-05
FBP1	4.41354	1.67035e-07
FBXO36P1	6.22098	0.000510572
FBXO44	1.71642	1.04349e-07
FBXO6	1.95227	3.86248e-05
FBXW11	-0.974858	4.74879e-11
FCER1A	1.27764	7.06471e-05
FCER1G	4.92476	1.09791e-13
FCER2	2.44531	0.000367268
FCGR3A	1.8144	3.75678e-07
FCGRT	2.85198	9.19272e-14
FCHO1	1.01827	9.27278e-08
FCRL1	1.55987	3.14245e-05
FCRL2	2.12545	1.21948e-05
FCRL3	1.51869	4.35591e-05
FCRL5	2.15883	5.55804e-06
FCRLA	1.20097	2.82693e-05
FDXR	2.00331	1.67125e-16
FERMT2	2.54355	2.0513e-09
FES	1.09049	9.08024e-06
FEZ1	2.6073	6.18744e-05
FGD2	2.26806	2.82267e-08
FGF2	2.22541	8.07376e-06
FGFBP2	3.07821	0.00073904
FGR	3.35923	1.9592e-09
FHDC1	-0.817287	5.94153e-11
FLNC	7.41452	1.81625e-07
FMNL2	-1.25036	3.53978e-09
FNBP1	0.920813	1.65174e-07
FNBP1L	-1.02495	4.51232e-10
FOLR2	4.15664	0.000477468
FOSL2	-1.03789	6.88284e-06
FOXN2	-1.02266	8.88102e-10
FOXO3	-0.822865	9.44199e-11
FPR1	3.3701	2.76795e-05
FPR3	2.96933	1.70678e-10
FRMD3	3.15969	3.30962e-09
FRMD4B	1.44233	0.000428231
FRRS1L	1.11821	2.8597e-05
FRY	-0.955099	1.30369e-07
FRZB	4.66731	3.57366e-08
FUCA1	1.16145	6.31949e-09
FUT1	-1.43972	2.34469e-10
FUT3	3.89886	0.00225379
FXYD3	2.88648	5.90082e-05
FYB1	1.26713	8.68804e-11
FZD1	-1.14462	1.4785e-06
GADD45B	1.22838	2.87134e-07
GADD45G	1.42755	0.000351938
GAL3ST4	1.31639	1.56903e-05
GALNT1	-0.881803	3.84681e-10
GALNT3	2.26374	4.73841e-08
GAMT	1.682	1.80959e-06
GAREM2	1.54587	1.70061e-06
GARIN1A	1.48456	1.63377e-06
GARIN1B	7.25421	1.40917e-06
GARS1	-0.85499	2.61734e-11
GAS2L1P2	5.54254	4.61581e-07
GAS2L2	1.34909	1.97756e-05
GAS6	3.54011	6.58172e-09
GAS7	1.60436	0.000170522
GASK1B	2.77443	2.82696e-12
GASK1B-AS1	3.40895	3.53964e-09
GATA3	1.26624	2.58201e-05
GBP4	-1.0947	1.32006e-08
GCC2-AS1	1.16454	2.14854e-06
GCKR	-2.28489	2.94951e-05
GCM1	5.2925	2.38428e-13
GCNA	1.21176	8.74511e-08
GCSAM	1.64967	2.23119e-06
GDPD1	1.15881	1.58519e-08
GFM1	-0.966886	6.03871e-11
GFPT1	-1.053	1.06153e-11
GFRA3	3.96294	4.03385e-07
GGT1	1.15068	4.14012e-06
GGT7	1.37348	3.63133e-09
GHET1	1.63384	0.000605185
GHRLOS	1.21493	3.05258e-06
GIMAP5	1.07304	1.585e-09
GIMAP7	1.2674	8.56569e-09
GK	-0.918971	4.13633e-10
GLDN	4.28444	6.62314e-05
GLIPR1	0.943018	1.59916e-07
GLIPR2	1.06765	8.1187e-10
GLRX	0.889537	1.72493e-08
GM2A	1.98319	3.73513e-13
GNA15	1.04969	6.81748e-10
GNAL	3.69286	5.59612e-05
GNG7	1.20505	6.69412e-06
GNLY	2.31401	0.00327922
GNMT	2.47568	0.00406509
GOLGA6B	3.96189	7.22585e-08
GOLGA6C	3.46385	3.02762e-05
GOLGA7B	1.69386	2.93082e-06
GOLGA8Q	1.88502	0.000238883
GOLGA8S	2.03694	0.0031204
GOLGA8UP	4.26519	8.35977e-07
GP1BA	2.83796	0.00242053
GPA33	1.63669	0.0019802
GPC4	3.23873	8.40189e-06
GPNMB	3.67817	1.87531e-12
GPR132	1.21788	2.69125e-05
GPR157	1.52404	1.35621e-05
GPR171	1.12097	1.24367e-05
GPR180	-0.939744	2.07786e-08
GPR183	1.01061	3.07903e-06
GPR19	1.26233	0.000157982
GPR34	2.18513	1.26863e-05
GPR37	3.61489	0.00695017
GPR65	1.34643	7.79284e-06
GPR68	1.73879	0.00201013
GPR83	3.43789	5.64609e-08
GPRACR	-1.76293	1.08077e-05
GPRASP1	1.12778	2.6425e-06
GPRC5A	5.06354	1.41256e-09
GPRC5D-AS1	1.31938	0.0002095
GPSM1	1.16038	3.35021e-05
GPT2	-1.12307	1.50165e-10
GPX1	1.58522	3.41496e-13
GPX3	2.42658	1.23484e-06
GPX7	2.04659	5.34423e-06
GRAP	1.06519	2.73056e-07
GRAP2	-1.12248	1.46759e-13
GREM1	3.6827	4.65136e-08
GRIN2C	5.24603	1.93522e-16
GRK1	3.92379	0.00106731
GRM2	3.29629	1.89882e-05
GRXCR2	1.15024	4.82956e-05
GSAP	1.62894	2.31393e-10
GSDMB	1.25413	9.68293e-10
GSDME	5.60739	3.44657e-09
GSTM2	1.00516	5.6522e-08
GTF2A1	-0.851555	2.9028e-09
GTF2IP4	-11.8844	0.0014369
GUCA1A	1.97502	6.91291e-05
GUCA1B	1.03264	3.69868e-09
GUCY1A2	7.53456	3.17919e-06
GZF1	-0.969413	5.0813e-11
GZMK	1.69939	2.93414e-06
GZMM	1.40316	0.000944552
H1-0	-1.07112	4.21604e-12
H2AC12	1.43325	0.00116832
H2BC21	-1.08959	8.16084e-08
H2BP1	3.71035	5.62817e-08
H3C15	-4.3188	0.000112311
H4C3	1.09691	3.73857e-07
HACD2	-0.882301	1.33217e-09
HCK	4.05669	6.44064e-10
HCST	1.46352	0.000140886
HDC	1.34722	3.20518e-05
HEG1	1.61701	6.21068e-06
HEMGN	-0.910401	3.48186e-12
HERC2P10	5.27984	8.02265e-08
HERC2P3	-1.30846	0.000241664
HEY1	-1.82646	9.31452e-08
HGD	3.26847	8.93056e-07
HGFAC	4.32115	3.1175e-06
HHAT	2.03342	0.00210078
HIF1A	-1.01326	1.7114e-10
HIPK1	-1.08502	1.17051e-08
HK1	-0.960675	9.83774e-12
HK2-DT	1.97985	0.00074512
HK3	5.17848	1.17424e-06
HLA-B	1.40134	3.03244e-12
HLA-DMA	1.85368	1.81412e-12
HLA-DMB	2.15841	1.95937e-11
HLA-DOA	1.23493	0.000202214
HLA-DPA1	2.3146	4.90629e-13
HLA-DPB1	2.22322	1.20489e-10
HLA-DQA1	1.02706	6.8619e-11
HLA-DQB1	2.09212	1.26754e-11
HLA-DRA	2.8593	7.96639e-12
HLA-DRB1	3.0578	3.2369e-14
HLA-DRB3	3.30618	1.65616e-11
HLA-DRB5	3.21335	6.09724e-13
HLA-F	1.28903	5.97647e-08
HLA-V	1.51282	2.04355e-05
HMCN2	2.10529	9.9294e-05
HMGB1P30	2.57821	0.000703118
HMGN3	0.958727	5.6522e-08
HNMT	2.88482	2.59771e-06
HNRNPA1P40	2.8651	0.000148583
HNRNPCP1	4.07777	0.00122983
HNRNPUL2-BSCL2	-1.44721	4.07455e-06
HOMER3	2.18947	7.42159e-06
HOOK2	1.04684	1.60875e-08
HP	7.48806	1.29614e-12
HPGDS	1.43734	8.3607e-05
HRH2	2.06731	3.34335e-05
HS3ST2	6.44011	6.76442e-12
HSBP1L1	1.93066	9.52797e-12
HSD17B14	1.75381	1.35744e-06
HSD17B3	4.36614	7.47633e-05
HSH2D	1.50059	3.2811e-06
HSP90AA2P	4.51451	9.38501e-11
HSP90AB4P	2.37532	0.000133027
HSPA13	-1.21115	6.01411e-09
HSPB1	1.0275	1.77507e-08
HSPD1P10	5.71925	0.000570747
HSPD1P6	5.79997	5.44089e-08
HSPE1-MOB4	-2.37069	0.000288735
HTRA1	3.85675	1.24667e-06
HVCN1	1.9372	1.84952e-09
HYDIN	7.96799	6.04903e-09
ICAM3	1.00091	4.60368e-07
ID3	1.53142	2.42979e-05
IDI2-AS1	2.1655	1.34745e-06
IDO1	1.79396	0.000113693
IER5	0.895363	3.13487e-11
IER5L	2.47235	8.4555e-07
IFI30	2.85585	1.20489e-10
IFI6	1.13257	3.97041e-08
IFITM1	1.10545	4.73347e-08
IGDCC3	7.00917	1.79928e-06
IGDCC4	2.51496	0.000881285
IGF2BP3	-1.13056	2.76597e-06
IGFBP4	2.45726	8.3459e-10
IGFBP7	1.80421	0.000718057
IGHA1	2.17748	2.70008e-05
IGHA2	1.85822	7.31454e-05
IGHG1	2.21524	1.81512e-06
IGHG2	2.24551	9.40314e-12
IGHG3	1.33833	0.00017115
IGHG4	2.39241	5.09388e-06
IGHM	1.90624	2.1438e-09
IGHV3-23	1.60735	6.77205e-07
IGHV4-39	2.00839	0.00251354
IGHV5-51	2.788	0.00530294
IGKC	2.67704	1.05251e-11
IGKV1-27	2.60515	0.0014949
IGKV1-5	1.86076	3.35092e-05
IGKV1D-39	1.89944	0.00264979
IGKV2-28	2.29887	0.00273486
IGKV2-30	1.8919	0.000748893
IGKV3-11	2.45388	6.00501e-07
IGKV3-15	2.18079	2.08437e-05
IGKV3-20	2.18125	4.67657e-08
IGLC1	3.62098	2.62321e-07
IGLC2	2.48497	5.31564e-05
IGLC3	2.38321	1.40917e-06
IGLL5	2.26483	1.92026e-06
IGLV1-51	2.4211	0.00113232
IGLV2-14	1.32223	0.000502404
IGLV2-23	2.64625	0.00383646
IGLV2-8	1.94026	0.000277193
IGLV4-69	4.06415	0.0041627
IGLV8-61	2.79512	0.000207644
IGSF6	4.67944	9.97532e-14
IKBKE	1.14599	4.33196e-05
IKZF3	1.02338	4.8648e-09
IL13	3.59469	0.00210773
IL13RA1	2.19215	5.07426e-09
IL19	1.79213	6.11886e-05
IL1B	1.50425	0.00161867
IL1R1	1.1926	1.9568e-07
IL1R2	5.41624	3.6469e-10
IL1RAP	-1.11726	1.73633e-06
IL32	1.30355	1.65056e-08
IL36G	3.05059	1.69285e-06
IL3RA	1.77683	3.02104e-05
IL5RA	6.05417	4.41095e-05
IL6ST	-1.26445	1.68585e-10
INAVA	2.118	0.00373126
INKA2	1.36516	1.59951e-11
INKA2-AS1	1.43234	0.000258136
INPP5J	4.64741	2.97786e-07
IPO11	-0.92642	2.19124e-09
IPO7	-0.875177	3.79314e-10
IQCH-AS1	1.18367	3.75066e-05
IQCN	1.67391	4.74879e-11
IQSEC3-AS2	6.75609	2.66011e-05
IRAG2	1.14237	2.41382e-08
IRAK2	-1.00342	9.53604e-09
IRF2BP2	-0.831867	3.45836e-12
IRF4	1.13653	6.80454e-05
IRF5	2.03032	9.17799e-09
IRF8	1.15949	9.09778e-09
ISG20	2.06245	2.1265e-16
ISYNA1	1.46453	6.39211e-10
ITFG2-AS1	1.20739	4.46262e-06
ITGA1	1.65642	0.000261251
ITGA11	-2.29203	6.6055e-05
ITGA5	-1.09066	4.12512e-10
ITGA8	2.79121	0.00152366
ITGA9	1.30038	6.88744e-06
ITGAL	1.00587	3.31336e-07
ITGAM	2.34111	4.32742e-06
ITGAX	3.10401	1.21507e-08
ITGB2	1.43655	2.68475e-10
ITGB7	1.25713	5.23476e-10
ITM2C	2.19977	1.05827e-10
ITPKA	2.79776	3.3487e-06
ITPRIP	-0.99047	1.19023e-11
IZUMO1	-1.22245	3.34753e-05
JAG1	1.37776	0.000108224
JAK3	1.32208	3.46863e-10
JAKMIP1	1.99957	0.00111054
JCAD	3.13927	0.000746595
JCHAIN	2.28918	1.73503e-10
JMJD1C	-1.11109	6.83399e-11
KALRN	1.75273	0.00163293
KANTR	0.907038	7.77782e-09
KAT2A	0.8971	4.31649e-09
KATNAL2	1.25216	4.87427e-06
KCNE4	1.63242	6.58211e-05
KCNJ5	2.56415	0.000703118
KCNK2	8.80481	9.76127e-09
KCNK9	5.81142	8.52459e-07
KCNN4	1.01916	3.26278e-09
KCTD20	-0.86722	1.63381e-11
KCTD9	-1.00062	7.89039e-11
KDM1B	-0.975873	2.42422e-08
KDM3AP1	5.51127	0.00103214
KHDC1-AS1	1.21692	3.23833e-07
KHNYN	-0.935462	3.02723e-11
KIAA1614	2.30346	1.89692e-05
KIF15	-0.931798	3.21253e-10
KIF17	5.80266	3.70108e-11
KIF21B	-2.05509	2.3171e-16
KIF26A	-1.10048	5.64047e-11
KIF26A-DT	-1.14331	1.61718e-08
KIF5A	-1.06179	1.1239e-07
KISS1R	1.77899	0.000218827
KITLG	2.59368	9.25319e-06
KLF13	-1.19622	6.75495e-13
KLF17	2.21587	8.66809e-06
KLF3	-1.09307	1.24373e-11
KLF9	-1.15177	6.03524e-13
KLHL3	1.33068	6.74883e-06
KLHL5	1.49179	1.86438e-11
KLRB1	1.20611	8.79398e-05
KLRC4	3.43792	0.000919064
KLRF1	1.71933	0.000918093
KLRK1	1.96922	5.96591e-06
KREMEN1	-1.07385	2.11718e-11
KRT13	2.64275	4.26581e-07
L1TD1	1.46544	3.45286e-06
LACC1	2.05726	1.24373e-11
LAIR1	1.745	2.42034e-10
LAMB3	-1.12912	1.31814e-10
LANCL3	-0.986799	4.59395e-10
LARRPM	7.70903	1.0091e-07
LAT2	1.41792	3.87254e-11
LCAT	1.0199	8.72835e-07
LCK	0.99595	1.31405e-08
LDHAL6A	1.83329	0.00109212
LDHAL6B	10.2563	1.44386e-12
LDHBP1	2.16356	0.00125018
LEF1	1.07544	2.56354e-08
LEFTY2	9.12269	4.19757e-12
LGALS1	1.29194	3.69414e-10
LGALS3BP	1.14569	8.08296e-05
LGALS4	2.74653	0.000722052
LGALS9	1.92465	8.70865e-13
LGALSL	2.2852	2.21458e-06
LGMN	4.32372	2.94248e-13
LGR6	2.32632	0.000949093
LHFPL2	0.901108	9.77163e-09
LILRA6	4.85113	4.13278e-08
LILRB1	2.30348	8.42537e-06
LILRB2	4.51648	3.78173e-05
LILRB3	1.77753	2.59519e-05
LILRB4	3.01661	0.000468557
LILRB5	2.29152	5.3686e-05
LIMD2	1.00135	2.56987e-08
LIMS2	1.70451	0.000842456
LIMS3	1.68834	0.00148002
LINC00222	5.45966	9.44836e-17
LINC00235	-1.77587	0.000579745
LINC00343	1.35595	1.97184e-06
LINC00355	1.77664	0.00204811
LINC00485	1.42241	0.000688237
LINC00486	2.79557	7.33158e-05
LINC00511	2.91251	0.000126776
LINC00518	1.18668	4.31891e-09
LINC00534	2.1338	0.000264046
LINC00539	2.27392	0.000358127
LINC00574	2.3962	0.00104837
LINC00639	1.32015	0.000253256
LINC00654	2.0105	0.000272318
LINC00691	6.31061	2.4389e-09
LINC00824	1.17701	8.03685e-05
LINC00865	4.27395	8.49566e-09
LINC00880	2.80195	0.000213436
LINC00926	1.34443	3.97477e-08
LINC00941	1.7688	4.31649e-09
LINC00942	4.73389	3.32032e-05
LINC01116	1.93201	0.00142394
LINC01121	7.13787	3.45116e-07
LINC01127	7.55772	4.58418e-08
LINC01140	5.96906	0.000243743
LINC01191	3.63884	1.16575e-05
LINC01206	1.15535	2.22977e-05
LINC01215	1.74623	7.63741e-10
LINC01218	2.44662	8.81059e-07
LINC01237	1.20787	0.000133378
LINC01299	3.60987	4.18213e-05
LINC01309	3.66374	0.000242401
LINC01341	2.34248	6.0469e-09
LINC01424	-1.31561	0.000290498
LINC01480	1.37336	1.63209e-07
LINC01503	1.67269	4.21917e-06
LINC01535	1.42001	0.000819696
LINC01551	3.13096	7.97671e-05
LINC01555	6.79395	2.68678e-05
LINC01588	1.67098	4.66362e-09
LINC01725	1.47793	4.42652e-06
LINC01730	1.87932	4.36132e-08
LINC01732	2.1	4.26486e-05
LINC01762	2.91504	0.00348707
LINC01801	1.44797	2.19074e-06
LINC01819	3.98922	2.8505e-08
LINC01821	1.1202	9.031e-06
LINC01823	4.49485	0.000385864
LINC01857	2.07792	0.000337717
LINC01873	1.25891	3.71778e-06
LINC01933	4.87341	7.20732e-10
LINC01934	1.69405	3.21183e-05
LINC01945	1.96407	0.000337717
LINC01993	1.89958	0.000136131
LINC02050	1.09365	3.05592e-06
LINC02177	1.17107	8.42863e-06
LINC02242	2.29179	0.000896986
LINC02244	1.26503	1.94683e-05
LINC02256	1.42966	2.15862e-07
LINC02322	4.8899	3.51775e-06
LINC02353	5.75006	6.04642e-08
LINC02503	1.23672	2.02442e-09
LINC02548	1.71626	0.000508303
LINC02551	3.08484	6.48991e-07
LINC02558	1.2839	4.23418e-05
LINC02609	3.3345	1.36897e-05
LINC02615	1.1072	3.20676e-08
LINC02631	4.94183	0.00406489
LINC02641	7.79078	5.2253e-07
LINC02656	2.28224	0.00287291
LINC02680	3.57067	1.80743e-06
LINC02688	3.89828	8.0921e-05
LINC02691	3.19152	3.97249e-08
LINC02693	-1.27178	3.46295e-05
LINC02742	1.75721	0.00288803
LINC02802	2.14938	0.00299227
LINC02818	2.92103	5.45339e-05
LINC02822	1.75911	9.19798e-10
LINC02882	1.47639	0.00119027
LINC02895	1.20207	1.08601e-09
LINC02937	1.74572	0.00125616
LINC02968	2.44402	1.56685e-08
LINC02971	2.48336	0.000577778
LINC02972	-0.933648	4.59718e-12
LINC02973	2.65252	4.89408e-07
LINC02986	4.6932	1.50685e-05
LINC03016	2.74142	3.91978e-05
LINC03033	1.10114	1.81197e-07
LINC03040	-0.806315	2.69667e-11
LINC03112	1.70055	1.39039e-05
LITAF	1.31032	7.68887e-13
LMLN-AS1	1.51482	0.00126833
LNCEGFL7OS	2.61971	2.34736e-05
LNCTAM34A	1.80446	6.24023e-08
LONRF2	-1.1763	1.43427e-07
LOXL4	3.27627	1.16423e-07
LPAR2	1.24235	2.831e-06
LPAR6	1.26637	8.78894e-08
LPCAT1	1.36611	1.23287e-09
LPIN3	1.89387	6.92177e-05
LPXN	0.990281	2.85731e-09
LRFN1	1.77926	1.68443e-05
LRG1	2.02889	1.64284e-06
LRGUK	2.58517	4.73841e-08
LRMDA	1.47464	0.000103055
LRP4-AS1	1.94857	0.000906779
LRP8	-1.07582	3.37698e-06
LRRC43	6.64567	4.11983e-05
LRRC4B	-1.47137	1.21237e-05
LRRC69	1.84378	2.23365e-06
LRRC7	1.33224	0.000246632
LRRC8A	-1.03409	2.90806e-12
LRRC9	1.33805	8.64793e-05
LRRTM2	5.85304	3.0291e-08
LSP1	1.10824	3.16529e-07
LST1	3.51643	9.55634e-06
LTBP2	3.39366	2.03971e-12
LUARIS	7.0093	2.831e-06
LY86	2.77164	5.73848e-08
LY96	2.02353	5.63318e-05
LYPD3	2.44513	0.000245766
LYSMD2	-1.2562	6.35748e-12
LYZ	3.51313	7.47918e-17
MAF	1.16225	9.30921e-07
MAFB	4.30152	3.61042e-11
MAGEF1	1.24957	1.97094e-09
MAILR	1.38317	0.00031927
MAL	1.44368	9.17991e-06
MALAT1	1.55631	6.82965e-07
MAMDC4	1.47292	1.22806e-09
MAP1B	-1.32416	6.85455e-06
MAP3K9-DT	1.4303	0.000693644
MAP4K1	1.34747	6.07136e-09
MAPK10	1.29678	0.000451715
MAPK12	1.21172	0.000132135
MAPK6	-0.896389	1.06766e-08
MAPT	1.73275	0.00169796
MARCKS	3.35807	2.38665e-13
MARCO	4.21544	2.15288e-07
MARS1	-1.05605	8.21195e-14
MAST4-AS1	1.24931	2.72302e-06
MATN4	4.18222	1.57957e-05
MBNL2	-0.994188	2.94003e-11
MBTPS2	-0.943679	1.19513e-07
MCOLN2	1.95418	1.59056e-06
MDFIC	1.18212	5.24015e-09
MDM2	1.07217	1.3688e-13
MEF2C	1.05125	3.06077e-07
MEIS1	1.93142	0.000736037
MEP1B	4.02199	0.000707362
MEX3A	2.07853	0.000486254
MEX3B	0.98127	5.95722e-07
MFAP1P1	3.10256	0.000148137
MFAP5	1.5569	0.00142023
MFSD6	-1.04791	4.04318e-11
MGAM	7.41578	5.47599e-07
MGAM2	5.32978	1.14064e-06
MGAT4A	0.949074	7.03892e-09
MGLL	1.09366	7.1118e-08
MGMT	1.06631	1.45837e-07
MIA-RAB4B	3.45048	0.000331557
MICAL1	0.926012	7.14591e-09
MID1	1.65158	3.23918e-06
MID1IP1	-1.08455	4.53377e-12
MIR181A2HG	2.0892	0.0017189
MIR217HG	2.44067	0.000811225
MIR222HG	1.09168	1.86878e-05
MIR223HG	1.67515	3.45279e-10
MIR34AHG	2.02494	4.88471e-13
MIR3648-1	2.69514	3.06149e-05
MIR3936HG	1.25439	4.48641e-05
MIR548XHG	2.35305	0.000661675
MIR646HG	2.0916	1.36674e-07
MIR663AHG	2.88722	3.93482e-09
MKRN8P	5.87453	3.4849e-11
MMD	-1.118	1.09791e-13
MMP11	2.26535	0.00160307
MMP14	1.10553	1.81556e-06
MMP19	2.71769	0.000116766
MMP9	2.74041	3.98946e-07
MN1	1.88074	0.000203839
MOCS2-DT	1.16921	1.48393e-05
MORC4	1.10193	3.93139e-07
MPEG1	3.03574	2.59004e-10
MPHOSPH9	-0.924651	5.92734e-09
MPIG6B	2.36643	8.97278e-06
MPO	3.57363	4.56759e-10
MPV17L	1.36721	6.83797e-07
MRAS	5.4485	3.03244e-12
MRC1	5.23326	9.71532e-17
MRGPRE	-1.11291	2.10738e-06
MRPS6	0.936375	1.29099e-08
MS4A1	1.32272	9.33673e-13
MS4A14	2.52023	5.58158e-07
MS4A3	3.23416	1.58271e-06
MS4A4A	4.83089	1.73525e-10
MS4A6A	3.56656	8.45129e-08
MS4A7	3.8602	4.08353e-16
MSANTD1	4.17523	0.000419207
MSH4	1.63034	0.000470384
MSR1	4.87528	3.06249e-06
MT-RNR1	1.6945	7.44406e-13
MT-RNR2	1.02179	1.38249e-08
MTCL2	0.970859	2.89467e-07
MTHFD2	-0.940688	4.96614e-12
MTIF2P1	3.71626	0.000192376
MTMR6	-0.898924	3.10333e-10
MTUS2-AS1	4.07702	0.000413086
MUC13	7.72932	1.7315e-08
MUC20	1.67038	2.57768e-08
MVB12B	1.56216	0.000105051
MXI1	-0.889597	4.21604e-12
MXRA8	5.84526	2.48756e-05
MYH15	1.20861	6.88509e-06
MYL4	0.989697	6.81748e-10
MYLK2	3.93605	3.06778e-14
MYO1A	1.83669	2.93718e-09
MYO1F	1.3446	2.6815e-09
MYO1G	1.41025	3.43682e-13
MYO5B	4.1283	1.54559e-10
MYO7A	2.47475	0.0048355
MYORG	1.62219	4.54572e-06
MYRFL	6.52275	7.47918e-17
MZB1	2.32625	1.2367e-07
NAAA	1.13471	1.05752e-06
NAMA	1.06027	1.83754e-08
NARS1	-0.867796	1.44706e-11
NBPF15	1.06426	4.30902e-07
NCAPD3	-0.917601	2.4031e-09
NCF1	2.29845	4.86686e-10
NCF1B	2.06392	7.57013e-06
NCF1C	1.97077	4.52933e-06
NCF2	3.77175	1.74755e-10
NCF4	1.78234	1.58573e-10
NCKAP1	-0.926052	9.15179e-09
NCOA4	-0.885128	4.30677e-11
NCOA7	-0.984949	1.5444e-09
NDN	1.85474	0.00111603
NDST1	1.32686	5.05592e-05
NDUFB2-AS1	1.4962	0.00108641
NEB	2.73099	1.51331e-11
NEDD4L	-0.822636	5.39291e-12
NEK11	1.43553	3.53189e-07
NEK6	2.64518	7.55078e-09
NEK7	-0.974679	4.40049e-09
NEURL1B	1.06451	4.02024e-11
NEUROD2	4.60878	1.38961e-08
NEUROG2	4.79519	0.00464692
NEXN	2.59868	3.26956e-07
NEXN-AS1	5.98027	1.26525e-08
NFAM1	3.34787	8.91755e-07
NHLH1	1.2616	0.000255764
NHS	6.07113	6.16286e-09
NHSL2	1.88054	0.00161542
NIBAN1	-0.959736	3.6469e-10
NID2	4.77765	1.72725e-05
NKAIN1	7.10636	1.38937e-06
NKG7	2.59548	0.000134807
NKX6-3	4.45159	1.06784e-06
NLRC3	0.953637	5.47631e-07
NLRC5	0.991909	1.45717e-06
NLRP1	1.07387	3.74002e-10
NLRP12	1.57705	7.90713e-05
NLRP2	2.11858	0.00419306
NME5	3.44566	9.53271e-05
NMNAT3	0.891885	2.87063e-11
NNMT	4.68599	2.22683e-07
NOTCH3	3.93506	3.69414e-10
NOX1	5.84618	0.000648323
NPAP1P3	4.13182	8.02896e-06
NPAS1	3.8157	2.0231e-06
NPEPL1	1.156	1.23162e-08
NPFF	1.8323	6.95264e-08
NPFFR1	2.41531	0.00386992
NPIPA2	-7.16523	0.00224308
NPNT	5.68848	0.00173032
NR1H3	1.3646	2.72858e-09
NR4A1	-1.43207	3.50029e-10
NR4A2	-1.12641	1.07906e-07
NRBF2P3	7.10752	1.02269e-06
NRBF2P6	2.22408	2.27161e-06
NREP	-1.35726	2.64731e-12
NRP2	-1.57686	7.44406e-13
NRSN2	1.24508	2.77974e-06
NSG2	7.70423	1.41288e-19
NSRP1P1	1.88261	1.03786e-05
NTN1	4.08254	2.44385e-06
NUDCD1	-0.921938	5.11049e-08
NUDT4	-0.903085	1.94159e-11
NUDT4B	-1.22049	3.61853e-11
NUDT4P2	-1.88191	9.41583e-11
NUMBL	-0.97885	2.51049e-11
NUP155	-0.936737	2.46834e-10
NUP188	-0.888393	3.61042e-11
NUPR1	4.56459	3.10965e-12
NUTM2E	-1.39244	5.2741e-08
NYNRIN	2.06205	7.52331e-11
OGDH	-0.952517	2.60462e-11
OLFM5P	3.19225	2.306e-08
OLFML2B	1.48164	1.96038e-06
OLR1	4.41645	2.60989e-08
OR10G3	1.48142	0.000378973
OR10K2	6.87095	9.03169e-06
OR10X1	2.66406	0.00382395
OR1D2	1.89565	0.00063573
OR1L8	1.5885	0.000255208
OR5AS1	1.70331	7.83393e-07
OR6Y1	1.93014	0.000735674
OSBPL6	-0.857312	2.26699e-10
OSBPL7	1.17279	2.64416e-08
OSCAR	3.69425	1.44922e-06
OSR1	6.58814	1.47692e-05
OTOAP1	1.78929	0.000400583
OVGP1	1.21796	2.38939e-05
P2RX5	1.33882	1.2594e-05
P2RX7	1.54921	2.61141e-05
PABPN1L	2.87951	7.76174e-07
PADI4	3.2321	5.85045e-05
PAFAH1B2P2	1.08069	3.19264e-07
PAK6	4.25228	1.88677e-16
PALD1	1.70423	1.28194e-05
PALM	2.03471	4.39118e-06
PANK1	1.12607	1.93901e-05
PANK3	-0.899688	4.13718e-08
PAPLN	2.32121	1.44959e-06
PAQR4	-1.33367	4.96673e-12
PAQR7	1.10529	1.83092e-07
PAQR9	-1.50371	1.50519e-13
PARD6G	2.4281	3.79613e-06
PARVG	1.63827	1.73525e-10
PCBP4	1.27923	3.76469e-05
PCDHGA11	-2.03108	0.00214815
PCK2	-1.17446	1.87431e-14
PCSK4	1.32883	5.86383e-06
PCSK6	-1.05471	7.20482e-10
PDCD1	2.96986	0.0012097
PDCL3P4	1.60848	0.000277193
PDE1B	1.64828	5.04431e-08
PDE4A	1.19479	4.78557e-07
PDE4C	2.01664	0.0011403
PDE4D	1.48723	6.34718e-06
PDE7B-AS1	1.28258	7.45376e-05
PDGFD	-1.25311	1.80959e-06
PDIK1L	-0.980068	2.12945e-11
PDK1	-0.934904	1.6917e-10
PDK2	1.14623	7.62921e-05
PDK4	1.84158	8.24581e-06
PDLIM2	1.62239	1.97225e-05
PDPN	5.12275	4.07185e-09
PECAM1	2.95711	7.27424e-12
PELATON	4.8403	5.59013e-08
PF4	3.1807	2.30408e-08
PFKFB1	2.17893	8.8738e-08
PGF	1.27232	2.94003e-11
PGGHG	1.02266	6.94634e-10
PGLYRP4	-1.03746	9.22641e-07
PGM5P4-AS1	-1.24674	6.30375e-08
PHF24	7.16722	3.0353e-06
PHLDA1	-1.43004	3.07353e-10
PHLDA3	1.87109	1.93993e-14
PIK3CD	1.07099	2.71536e-09
PIK3CD-AS2	2.00219	0.00230482
PIK3R5	1.30239	1.30851e-07
PIK3R6	3.24958	0.000125512
PILRA	1.76871	2.67335e-07
PIP5K1B	-1.0531	1.07397e-12
PITX1	-1.82539	2.4495e-11
PKD1L1	2.83595	2.61285e-06
PKD1P4	-1.52234	0.00139562
PKD2L2-DT	1.07416	5.74776e-07
PKP1	-2.0342	3.04745e-20
PLA2G12B	6.49604	1.2584e-05
PLA2G4B	1.54302	5.62126e-08
PLA2G4C	1.80081	3.00855e-05
PLA2G7	4.76225	2.54702e-12
PLAC8L1	1.60577	0.000252718
PLAU	4.22177	2.4755e-07
PLAUR	1.15609	5.42073e-07
PLBD1	4.28778	2.41059e-06
PLCB2	1.17438	1.74387e-09
PLCB4	3.18716	0.000374368
PLCG2	0.934711	2.20119e-07
PLCH1	3.2229	0.000253403
PLEK	2.29155	1.21722e-11
PLEKHD1	2.82555	3.13752e-06
PLEKHG1	2.2038	5.79569e-08
PLEKHH3	-1.33859	1.37402e-11
PLEKHO1	1.15224	7.92444e-07
PLIN2	-0.930646	5.16857e-12
PLIN4	1.74959	0.000315508
PLK2	2.06437	3.37324e-08
PLK3	0.95068	7.11191e-10
PLPP3	1.55376	0.00120496
PLXDC2	2.72683	2.28824e-08
PLXNA4	2.71342	3.4201e-07
PLXNB2	1.10943	4.28576e-09
PLXND1	1.13065	7.50945e-11
PMFBP1	1.61605	4.47039e-05
PMP22	-0.856253	3.03244e-12
PNLDC1	4.63803	2.01669e-10
PNMA3	1.54462	5.10897e-05
POLH	1.2907	4.89337e-15
POMT1	0.957993	2.17226e-08
POU2AF1	1.59882	1.51124e-08
POU2F2	1.92655	1.98909e-13
PPARG	2.5317	3.23515e-06
PPBP	2.38776	5.57965e-08
PPEF2	2.56945	0.00324538
PPIAL4C	2.13565	0.00480196
PPP2R1B	-1.25632	7.04936e-15
PPP2R5B	-0.917803	7.36268e-12
PRAM1	1.63428	5.8252e-05
PREX1	1.10193	6.56301e-08
PRG2	1.19904	3.86388e-09
PRKCA	-1.21443	9.70919e-12
PRKG1	1.45577	1.43188e-06
PRMT5	-0.905279	1.29356e-10
PROK1	9.02633	2.14501e-12
PROM1	2.60781	0.000275274
PROS1	-0.862876	7.63988e-11
PRPF8	-0.900602	1.57567e-10
PRR15	2.37291	0.000543662
PRSS57	1.91468	3.172e-05
PRTFDC1	-1.33485	9.14774e-05
PRTN3	3.47681	5.42439e-09
PRXL2A	2.08335	7.04936e-15
PSAT1	-1.2353	3.0184e-14
PSD2	5.41241	4.68054e-07
PSEN2	1.20808	2.67097e-07
PSMB8-AS1	1.12291	4.00374e-07
PSMB9	1.7778	4.58418e-08
PSMC1P1	-1.61165	2.47989e-08
PSMD6-AS2	2.37743	5.24015e-09
PTAFR	3.31052	1.57483e-14
PTCH2	1.79612	4.58399e-07
PTGDS	3.10943	1.56162e-07
PTGER3	2.11936	0.00317276
PTGER4	1.12317	5.77651e-05
PTGES	-1.93002	0.00185979
PTGES3L	1.29607	0.000113654
PTGR2	1.57289	8.85127e-08
PTGS2	-1.32432	4.01223e-07
PTH2R	2.18262	6.94723e-07
PTK6	1.48509	0.000811225
PTPRCAP	1.41049	3.28502e-08
PTPRH	-0.977085	2.68231e-09
PTPRK	-2.22195	3.33676e-08
PURPL	2.29007	1.2125e-16
PVT1	0.930738	1.3093e-11
PXDC1	2.17462	1.30988e-05
PYCARD	1.51291	7.76561e-05
PYCR1	-0.849727	5.17117e-10
PYGB	-1.00348	8.80281e-11
PYROXD1	-1.12105	4.31674e-11
PYROXD2	1.07152	7.27275e-06
QPCT	1.92431	0.000122841
QPRT	1.21796	2.10021e-11
QRICH2	1.08495	4.47481e-07
RAB15	1.50536	0.000529148
RAB20	4.70178	1.02339e-07
RAB30	1.19656	1.48278e-05
RAB37	1.39998	2.23892e-06
RAB3D	1.43137	0.000104738
RAB42	2.84541	4.47486e-07
RAB44	2.60902	2.39897e-05
RABEP2	1.09149	1.19298e-05
RAPGEFL1	1.25363	1.80455e-05
RAPSN	4.03174	5.06896e-10
RASA4	1.3323	5.52375e-07
RASD2	6.94115	1.65685e-06
RASGRP2	1.10711	1.585e-09
RASSF2	1.64868	5.75893e-10
RASSF3	0.957689	8.52475e-08
RASSF4	4.55471	5.41694e-13
RAVER1	-1.40432	3.8354e-06
RBBP8	-1.25891	3.10589e-12
RBM22P2	1.776	2.45061e-06
RBM47	3.58872	4.13633e-10
RBMS3-AS3	1.81045	0.00341826
RCN3	2.90906	2.66358e-08
RDH16	2.05543	0.000138488
RDH5	1.09362	1.27617e-05
REELD1	3.66706	2.68211e-10
REEP2	3.3279	6.92877e-09
RELB	1.28343	5.92495e-08
RETSAT	1.15108	3.15951e-09
RFLNB	-1.52571	4.4742e-16
RGL1	2.98466	5.03092e-09
RGPD5	2.31707	0.000101997
RGPD6	1.04319	9.56623e-06
RGS1	1.53519	9.17348e-09
RGS14	1.18071	1.12465e-06
RGS18	1.81244	1.73633e-06
RGS19	1.47885	1.1513e-06
RGS22	4.52987	0.000126522
RGS5	1.43814	1.47189e-05
RHAG	-0.896187	2.95471e-11
RHEX	2.12519	5.64574e-05
RHOH	1.27227	2.79363e-09
RHPN1	1.13122	5.18979e-05
RIC1	-1.10633	9.69876e-10
RIC3	1.07387	9.19141e-08
RIC8A	-0.931224	2.57746e-12
RIMBP2	2.688	2.21048e-05
RIN2	5.04539	3.39764e-06
RIOK3	-0.890819	1.32519e-10
RLN3	-2.17825	7.07989e-07
RMC1	-0.918019	1.99937e-10
RMDN3	-0.905322	2.76056e-11
RN7SK	2.50159	1.30851e-07
RN7SL1	1.5607	4.79832e-07
RN7SL2	1.35848	0.00084765
RN7SL472P	5.9875	0.000261744
RN7SL602P	1.6031	5.05592e-05
RN7SL718P	2.76651	4.26464e-08
RNA5-8SN2	2.41689	8.79939e-11
RNASE1	3.88612	3.19315e-14
RNASE2	3.84511	7.05364e-11
RNASE3	4.81998	4.13841e-05
RNASE6	2.93171	3.27905e-08
RNASET2	0.982736	1.06424e-09
RND2	1.91859	0.00073904
RNF6	-0.909127	8.36007e-10
RNU1-1	1.9445	5.16787e-06
ROBO3	1.50139	1.9193e-06
ROPN1L	2.67446	0.00361154
RPE65	10.5639	7.04936e-15
RPL12P37	3.41361	0.00627943
RPL21P44	1.97507	0.000190873
RPL32P26	7.07308	1.10858e-05
RPL39L	1.98069	2.11674e-06
RPL5P30	2.3053	0.000676057
RPL7AP31	3.15724	0.00258778
RPL7P50	4.58206	5.19468e-10
RPS14P4	2.48932	4.3251e-06
RPS18P9	1.86922	0.000204538
RPS26P19	7.58011	2.03551e-05
RPS6KA3	-0.861413	1.27585e-09
RRM2	-1.58829	1.88677e-16
RSPH10B	2.23378	6.70585e-05
RTL1	-3.41803	1.55104e-05
RTL5	1.48405	2.94327e-05
RUNX2	1.23281	7.61072e-06
RUNX3	1.03018	1.69634e-08
S100A16	-1.78277	0.00125823
S100A4	1.26303	1.78551e-06
S100A8	2.56041	3.28422e-08
S100A9	3.43045	2.17332e-09
S1PR1	0.938208	2.12183e-07
SAA1	6.94532	9.04367e-12
SALL4	1.20355	3.21348e-05
SAMD12	0.996148	1.06784e-06
SAMD9	-0.950375	4.36257e-09
SAMHD1	1.2061	7.46597e-11
SAP25	1.59387	4.6213e-06
SASH3	1.14804	1.05601e-07
SATB1-AS1	1.24342	2.78504e-06
SBF2	1.30876	1.07979e-08
SCARNA2	2.88695	1.17109e-05
SCAT8	7.68926	1.72867e-13
SCD	-0.929255	1.09206e-10
SCG3	-2.12156	1.65532e-06
SCG5	4.16099	1.07726e-10
SDC1	4.69558	1.86821e-07
SDC2	2.94213	1.38677e-07
SDC4	1.73801	9.01314e-16
SEC24D	-0.930565	1.85042e-07
SEC61G-DT	2.11912	0.00185017
SEL1L3	-0.903599	4.60678e-09
SELENBP1	1.12055	4.90629e-13
SELENOI	-1.15884	6.28215e-10
SELL	1.01224	4.12912e-08
SELP	2.84087	2.93638e-05
SEMA3B	1.49169	0.000462173
SEMA3C	1.71844	0.00227278
SEMA3E	1.5439	8.21253e-06
SEMA4A	1.68264	8.77672e-06
SEMA4G	2.85682	0.000720871
SEPTIN1	0.951965	4.8079e-07
SEPTIN5	1.58042	1.34968e-05
SERBP1P3	3.96729	0.000648191
SERHL	1.79547	0.00253884
SERINC4	1.72178	8.0613e-05
SERPINA1	4.08562	6.25524e-07
SERPINB6	0.911086	5.35492e-09
SERPINC1	4.32123	1.89384e-05
SERPINF1	4.94501	7.44406e-13
SESN1	0.992442	9.15829e-12
SESN2	-0.820493	5.86419e-11
SFRP5	1.21086	1.25597e-08
SGK2	1.55902	0.00148364
SGMS1	-0.896054	5.29148e-11
SGSH	1.48168	3.61521e-05
SGSM2	0.990365	1.63478e-08
SH2B2	5.05739	2.59468e-11
SH2B3	-1.32077	4.88471e-13
SH2D3A	1.26508	2.08355e-05
SH2D5	4.6541	1.36045e-10
SH3D21	1.70341	7.68208e-07
SH3GL2	7.25465	6.599e-08
SH3GL3	1.93166	2.37599e-06
SH3PXD2B	4.5761	3.04714e-08
SH3RF2	1.61007	1.4664e-09
SHANK1	-1.2224	4.52874e-05
SHC1P2	5.0793	4.67316e-07
SHROOM4	2.47966	0.000154605
SIGIRR	1.11355	6.77205e-07
SIGLEC1	4.67182	1.40036e-07
SIGLEC10	4.09975	4.94978e-09
SIGLEC14	1.64266	7.01249e-07
SIGLEC5	1.67872	0.000416012
SIGLEC9	4.22387	0.000157669
SIK2	-0.96577	1.64275e-11
SIPA1L2	3.8506	0.000851201
SIRPA	3.0765	1.08247e-11
SIRPB1	2.7549	1.83543e-05
SKAP1	0.989095	1.23452e-06
SLA	1.08269	9.99915e-08
SLAMF1	1.44438	1.00419e-06
SLAMF7	2.39526	0.000705459
SLAMF8	4.28373	6.25339e-10
SLC10A4	1.26664	2.66358e-08
SLC11A1	1.62	1.45512e-07
SLC13A3	5.07913	4.04335e-06
SLC14A2	1.7413	6.75937e-06
SLC15A3	2.81993	7.33734e-08
SLC16A1-AS1	1.37329	2.12021e-07
SLC16A6	2.69993	2.83866e-11
SLC18A2	2.00116	6.80623e-05
SLC1A3	4.1031	6.23081e-10
SLC1A4	-1.21268	4.52225e-13
SLC1A5	-1.11321	1.81399e-13
SLC22A14	7.55602	4.15672e-07
SLC25A23	1.3133	1.29099e-08
SLC25A25	-0.907897	6.97741e-10
SLC25A34	1.18146	1.72493e-08
SLC25A43	1.22753	5.35652e-06
SLC26A11	1.56397	4.16591e-08
SLC26A4	1.96631	5.58767e-08
SLC26A4-AS1	1.02875	2.73102e-06
SLC27A1	1.10427	3.29658e-06
SLC28A2	1.91068	0.00116636
SLC29A2	0.975355	4.48808e-08
SLC2A1	-0.858744	1.6706e-11
SLC2A11	1.25867	2.4755e-07
SLC2A5	1.49408	0.000186992
SLC2A9	3.22959	6.94678e-08
SLC30A1	-0.977005	7.32127e-10
SLC31A2	3.49181	4.13524e-08
SLC35E3	0.936481	7.09067e-09
SLC35G5	3.98165	0.000935087
SLC36A1	-0.866326	2.03144e-09
SLC37A2	-1.484	7.34565e-11
SLC38A2	-1.23926	1.21972e-11
SLC39A13-AS1	3.77194	0.000308571
SLC3A1	3.26445	0.00185462
SLC44A1	-0.892422	5.11635e-10
SLC45A2	4.39449	6.41325e-05
SLC45A3	1.74479	7.22003e-12
SLC47A1	3.4808	7.79506e-05
SLC4A1	-0.862919	1.61592e-11
SLC4A4	2.05626	0.00380011
SLC66A2	0.873678	2.05472e-09
SLC6A12	2.24056	1.23566e-06
SLC6A13	2.59224	7.0367e-06
SLC6A19	1.29727	2.13294e-09
SLC6A6	-1.00183	1.08757e-09
SLC6A9	-1.02284	9.38637e-11
SLC7A1	-1.26625	5.22336e-13
SLC7A11	-1.00378	3.77102e-09
SLC7A5	-1.03633	3.27479e-11
SLC7A7	2.58136	9.19798e-10
SLC7A9	2.54526	0.00153291
SLCO2B1	-0.998214	7.85148e-10
SLFNL1	5.67192	7.61504e-10
SLIT1	5.15334	8.88383e-13
SLK	-0.909137	1.78406e-09
SMAD3	0.892791	1.77079e-08
SMARCA5-AS1	-2.47683	0.00105312
SMARCD3	1.73738	6.08187e-05
SMC3	-0.840051	2.35768e-11
SMIM5	-0.961603	4.03035e-10
SNAP25	1.30234	5.42378e-05
SNHG28	3.14776	0.00147655
SNORC	2.98836	2.6148e-12
SNORD3A	1.44263	0.000145562
SNORD3B-1	1.75354	0.00044198
SNORD3B-2	1.49516	2.62255e-05
SNRK-AS1	1.61177	0.00054825
SNX10	1.72927	6.07136e-09
SNX20	1.23921	1.15053e-09
SNX9	-0.831123	1.70626e-10
SORBS3	1.27566	2.78966e-05
SOWAHD	4.39482	0.000328413
SP1	-0.893352	7.89039e-11
SP6	-1.73779	1.33894e-05
SPAG9	-0.856659	7.61504e-10
SPARC	3.51196	9.19798e-10
SPATA18	3.28451	1.02647e-09
SPATA20	1.36364	2.37886e-07
SPATC1L	1.46616	6.28721e-08
SPDYA	2.88141	6.05685e-05
SPDYC	1.25577	1.7142e-07
SPEG	1.45718	0.00123795
SPI1	2.59777	4.78259e-09
SPNS2-AS1	1.9331	0.000774165
SPTLC3	1.78504	7.80893e-08
SPX	2.44714	0.000347198
SREBF1	-1.01517	2.50694e-10
SRGAP2D	-1.51162	7.02186e-07
SRGAP3	2.37597	1.19166e-05
SRMS	2.80426	0.000125491
SRPX	4.14425	1.93087e-06
SRXN1	-1.33094	2.84285e-13
SSX2IP	-1.06657	4.25768e-12
ST14	1.74691	2.13736e-07
ST3GAL5	1.24156	7.57327e-06
ST6GALNAC1	-1.19467	3.66507e-11
ST7-AS1	-1.73341	6.02548e-07
ST8SIA5	2.8349	2.76925e-07
STAB1	4.87299	1.5308e-10
STAC	2.82439	3.77607e-06
STAC3	1.38164	2.29662e-08
STAM2	-0.887645	4.55226e-09
STAP1	1.04656	2.62491e-06
STAR	2.2217	0.000686646
STARD5	1.79869	1.2858e-10
STC2	-1.57889	7.27777e-07
STIL	-0.895166	2.08112e-08
STIMATE	-1.01484	1.98691e-07
STOX1	2.06934	0.00046139
STPG4	5.96364	0.000201019
STRC	2.16627	0.00448727
STXBP5	-0.853162	2.90655e-09
SUCLG2-DT	1.35145	1.0186e-05
SUCNR1	1.55546	0.000129478
SULT1A1	2.88698	0.00010162
SULT1A3	1.43324	4.5361e-11
SUPT16H	-0.836417	1.27147e-11
SUSD2	2.21589	0.000509347
SUSD3	1.3159	0.000177687
SV2A	1.60485	5.07208e-06
SWINGN	2.43543	1.58412e-08
SYBU	-1.24365	2.54711e-06
SYNC	1.30137	0.000255764
SYNPO2L	-2.24603	9.19388e-11
SYTL1	1.30723	1.24909e-08
TAC3	3.89785	8.86018e-21
TACSTD2	6.94151	4.56859e-06
TAF1L	5.54185	1.71199e-08
TAL1	-0.898584	2.33108e-12
TALAM1	2.06978	6.36476e-05
TARS1	-0.856004	5.16857e-12
TAT	3.46074	5.43427e-05
TBC1D10C	1.21445	6.55623e-09
TBC1D16	1.44827	1.22994e-06
TBC1D20	-0.866571	5.52953e-11
TBC1D9	1.66924	6.0473e-05
TBR1	4.44759	0.00547869
TCEA3	2.28553	1.46983e-06
TCF19	-1.04706	7.53271e-12
TCF4	0.974425	1.97022e-09
TCF7L2	3.41618	1.07044e-08
TCN2	1.83655	4.16614e-07
TCP11L2	-1.046	6.85785e-11
TECTA	1.99296	2.05549e-06
TEK	7.93777	1.28912e-08
TEKT2	5.19709	0.00394075
TENT5C	-0.828338	5.64047e-11
TES	-1.26046	1.13193e-13
TESMIN	1.24548	3.46736e-08
TET3	-0.98857	2.6863e-10
TF	1.26248	2.26583e-07
TFCP2L1	3.83082	0.000616152
TFEB	1.26511	1.80088e-06
TFEC	2.62933	7.56949e-07
TFRC	-0.967107	2.2686e-09
TG	4.81582	7.91561e-11
TGFBI	3.92574	1.23319e-10
TGIF2	1.55193	1.44184e-08
TGM4	5.19782	0.00223335
THBS4-AS1	3.14721	0.000183349
THNSL2	2.33524	5.9673e-06
THRB-AS2	2.26974	0.00080656
THSD1	1.74483	2.88613e-05
TIAM2	1.29431	1.45643e-09
TIE1	1.38065	0.000141507
TIGAR	2.07929	1.7315e-08
TIMM23B-AGAP6	-2.37491	0.000328413
TIMP2	4.40241	3.36616e-12
TIMP4	4.5518	0.000144572
TINCR	1.49967	0.000317102
TLL2	2.64217	3.31609e-08
TLR1	1.24183	1.11806e-05
TLR10	1.65516	2.48975e-06
TLR2	2.94039	1.77905e-07
TLR4	2.68304	2.29375e-08
TLR8	5.91871	0.00027265
TM9SF3	-0.852568	7.70721e-11
TMC8	1.03557	3.07353e-10
TMED6	2.6789	0.000146242
TMED7-TICAM2	-2.02648	3.74552e-05
TMEM106C	-0.923426	2.98695e-10
TMEM119	3.51806	0.00305324
TMEM144	1.34969	8.36517e-07
TMEM14A	1.68536	7.84063e-09
TMEM150B	2.1071	0.0014962
TMEM156	1.30865	6.24901e-05
TMEM163	2.47209	6.32392e-06
TMEM171	4.85829	9.25319e-06
TMEM176A	4.72308	4.65901e-08
TMEM176B	5.05409	3.39688e-09
TMEM200B	2.23881	3.19415e-08
TMEM233	-3.87728	1.58481e-17
TMEM241	-1.04699	1.5148e-06
TMEM25	1.38795	1.47692e-05
TMEM273	1.4184	2.98286e-05
TMEM276-ZFTRAF1	1.88649	0.00166823
TMEM51	3.81103	6.14044e-05
TMEM54	3.10094	2.36162e-06
TMEM74	-2.82708	5.39536e-14
TMIGD3	4.24502	8.85708e-13
TMOD2	-1.43763	5.28491e-11
TMPRSS11F	-1.26018	2.23461e-07
TMPRSS9	1.91587	3.71732e-06
TMX2P1	4.96707	1.59678e-05
TNF	2.32299	0.000545475
TNFAIP2	3.63756	5.24589e-10
TNFRSF10B-AS1	4.05268	1.98108e-07
TNFRSF10C	2.45694	0.000145311
TNFRSF10D	3.09033	1.58481e-17
TNFRSF13B	1.49951	4.20895e-06
TNFRSF14-AS1	1.19037	5.37997e-06
TNFRSF17	1.89046	0.000449776
TNFRSF1B	1.14273	8.80941e-09
TNFRSF6B	5.71355	0.00458863
TNFSF12	1.40722	2.62491e-06
TNFSF13B	1.26855	1.49504e-08
TNFSF9	1.58033	3.93123e-13
TNK1	1.84245	5.35066e-05
TNNT2	1.42069	4.84995e-08
TNS1	-1.0649	4.74617e-12
TOGARAM2	2.01132	0.00179975
TP53I13	1.13677	6.07136e-09
TP53INP2	-1.00444	8.72953e-12
TP53TG1	1.28552	9.87644e-07
TPD52	1.08685	4.60245e-08
TPH1	1.09069	3.30147e-05
TPK1	1.34592	6.89259e-05
TPST1	2.04237	0.000849114
TPTE2P3	7.46844	5.86664e-07
TRABD2A	1.1479	1.43485e-06
TRAF3IP3	0.981733	5.90085e-08
TRAK2	-0.943016	2.45267e-11
TRBV20OR9-2	2.10197	7.59808e-05
TREML2	-1.25135	1.92495e-12
TRIB2	1.10437	3.2387e-09
TRIB3	-1.01967	1.07947e-11
TRIM10	-0.913639	1.02508e-11
TRIM32	1.11955	9.08527e-07
TRIM36	2.52671	0.00284761
TRIM58	-0.933063	2.12637e-11
TRIM6	1.71432	3.93067e-08
TRIM69	1.0009	4.43835e-08
TRIM72	1.95961	1.27648e-05
TRMT6	-1.20984	8.25664e-12
TRMT9B	1.73252	3.11435e-05
TRPC5OS	6.6312	2.63112e-06
TRPM2	4.34508	1.19527e-07
TRPM6	3.38166	5.65203e-07
TRPV3	1.35306	0.000100168
TRPV6	4.22298	1.46759e-13
TSGA13	1.43857	0.000447358
TSHZ2	1.34228	0.00025631
TSKU	-1.13131	1.63223e-11
TSPAN15	2.36461	8.94932e-05
TSPAN2	1.96465	0.00444376
TSPOAP1	-1.30587	5.21724e-08
TTLL1	1.30798	0.000211248
TTLL9	1.9699	2.19296e-07
TTTY14	1.01238	3.97167e-07
TTYH3	1.09966	7.40675e-09
TUBB1	-1.17554	9.94703e-11
TUBB2A	-0.91503	1.46763e-10
TUBB4A	1.88491	0.000200317
TUBB8B	2.65872	0.000904651
TUBE1	-1.03253	3.98694e-09
TUBG1	-1.07597	1.72372e-13
TUBGCP3	-0.852693	3.52872e-11
TUFT1	-1.03035	3.10589e-12
TXK	1.33211	3.22279e-12
TXNRD1	-0.847683	2.22843e-11
TYMP	2.63629	8.31079e-07
TYROBP	4.06754	1.32349e-10
UAP1L1	1.06917	2.21133e-08
UBA7	1.00253	2.90166e-08
UBASH3A	1.56585	9.51339e-06
UBE2H	-0.810582	1.21722e-11
UBE2H-DT	1.46829	0.0012857
UBQLNL	2.72708	2.13934e-09
UBTD2	1.52669	0.000113654
UCKL1-AS1	2.29194	5.24563e-08
ULBP1	-1.21644	2.27331e-09
UPF3AP3	2.05161	2.17454e-05
UPK3BL1	1.01214	2.22907e-08
UPP1	1.16095	7.74605e-07
URB2	-0.908938	3.59772e-09
USP1	-0.91954	8.26155e-11
USP3-AS1	2.60865	2.13376e-07
USP31	-0.991831	2.06247e-07
USP32	-0.977318	1.02758e-10
USP44	1.35882	9.87644e-07
USP5	-0.831846	6.76303e-11
USP50	2.03247	0.00364422
USP6NL	-0.85637	2.27231e-09
VANGL2	3.48993	1.02112e-08
VAV1	1.20913	3.0244e-07
VAV2	1.38847	3.45382e-07
VCAN	1.66435	0.000623343
VIM	0.881536	1.54559e-10
VN1R51P	2.87479	0.000702301
VNN1	3.7071	0.00151377
VPS33B-DT	1.12131	1.17951e-05
VSIG4	5.33239	1.64348e-10
VSIR	0.999717	1.3308e-06
VSTM4	1.68078	4.07404e-05
VSX2	6.58777	1.47395e-05
VWA3A	4.04069	5.91179e-06
VWA5B2	1.5943	5.16787e-06
VWCE	1.33775	4.63705e-10
WASHC5	-0.850797	2.99837e-10
WDR76	-1.04461	1.6706e-11
WFDC21P	4.20186	1.53346e-09
WFIKKN1	2.49384	1.42405e-10
WFIKKN2	5.14543	4.54572e-06
WLS	6.04467	3.32828e-10
WNT10B	3.79153	0.00308396
XACT	2.42412	2.13475e-16
XAF1	1.9296	5.39882e-08
XG	1.55982	4.52362e-05
XIRP2	1.77025	0.000786912
XK	-0.945953	2.64027e-10
XPO7	-0.825569	5.16857e-12
XPOT	-0.848098	7.32782e-11
YARS1	-0.862825	8.41638e-13
YBX2	1.83565	6.65727e-07
YES1P1	1.73744	0.000796862
ZAR1L	2.55627	0.0057254
ZBED3-AS1	1.16696	1.3681e-10
ZBTB20	2.05687	1.47918e-12
ZC3H12C	1.34519	0.000335751
ZCCHC2	-0.943377	1.68112e-10
ZFHX3	1.65508	1.27574e-05
ZFP91	-1.00444	9.37755e-11
ZFYVE28	1.62355	0.000234514
ZMAT1	1.42063	1.11412e-09
ZMAT3	0.972352	4.99207e-10
ZNF175	-0.988288	8.68804e-11
ZNF331	1.15247	6.29007e-10
ZNF334	2.41834	2.05675e-05
ZNF337	0.940056	2.72797e-11
ZNF358	1.26447	2.65165e-05
ZNF385A	1.53577	1.54559e-10
ZNF483	1.40172	0.000227948
ZNF491	1.37466	5.9836e-05
ZNF56P	1.526	1.08689e-09
ZNF622	-1.10723	2.09436e-11
ZNF626	1.21549	4.14576e-05
ZNF649	-0.983062	1.76884e-06
ZNF658B	1.39956	0.000208147
ZNF672	-1.01266	6.92695e-12
ZNF682	1.38947	3.31216e-06
ZNF691-DT	4.54417	2.54702e-12
ZNF79	1.00772	2.90655e-09
ZNF876P	1.57719	0.000810517
ZSCAN4	4.33025	3.72516e-09
ZW10	-0.851789	1.48104e-09

## Sheet: Infection 02_16H
Gene entry	logFC	PValue
ABCA5	1.17059	2.33112e-06
ABCB4	2.17292	7.84153e-09
ABCG1	2.52829	3.84889e-07
ABHD5	-1.53248	1.89425e-12
ABLIM1	-1.11147	9.03788e-08
ABRAXAS1	1.01883	4.90925e-09
ABT1	-1.24418	6.78348e-10
ABTB3	2.33993	3.19677e-05
ACAD11	1.35912	9.28306e-08
ACAD9-DT	-2.35474	6.071e-09
ACBD4	1.13006	1.33956e-05
ACBD7	1.06523	2.00501e-05
ACCS	1.06319	1.98469e-05
ACP5	1.60712	2.61239e-07
ACSL1	1.01315	1.27528e-08
ACSM1	1.5741	3.55603e-05
ACTG1P3	-2.37983	0.00585071
ACTN2	2.38004	0.00107874
ACTRT3	-2.90152	4.66751e-05
ADA	1.17162	3.90876e-06
ADAM28	1.49601	2.63744e-05
ADAMDEC1	3.18101	4.54894e-06
ADAMTS2	4.4214	0.00294062
ADAP2	4.07148	7.68804e-06
ADAT2	1.21861	5.23204e-09
ADGRG1	-1.10352	3.44409e-08
ADO	-0.979258	8.42767e-08
ADORA3	5.74392	5.00789e-05
ADRB2	1.6666	0.000235742
ADTRP	2.06158	0.000195744
AEBP1	2.08137	0.000304917
AEN	-1.25893	9.10209e-12
AFTPH-DT	-2.57224	0.000198914
AGAP9	1.24997	2.08704e-05
AIF1	3.34779	6.33737e-07
AK7	1.49127	4.56157e-08
AKR1C2	1.3588	2.41258e-05
ALCAM	2.12276	4.98178e-07
ALDH2	1.19118	3.26726e-05
ALDH8A1	-3.12767	0.000356617
ALKBH5	-1.12722	4.1592e-11
ALOX15B	3.50016	1.85942e-06
ALPK1	1.10583	3.20862e-06
AMH	-2.52756	1.19654e-08
AMHR2	-1.09151	6.15692e-06
AMMECR1L	-0.959774	6.76122e-07
AMPD1	3.54739	0.00168103
ANGPT2	4.3781	0.00158742
ANKDD1B	-2.63445	0.00178919
ANKLE1	-1.45272	3.10605e-10
ANKRD20A1	2.34544	0.00156274
ANKRD36C	1.06684	6.93762e-07
ANKRD52	-1.10387	7.04056e-08
ANO5	2.0868	0.000739277
ANPEP	2.63393	3.60621e-10
AOC2	-2.50311	1.21757e-06
AOC3	-2.72164	8.7666e-07
APOA1	6.8093	0.00182829
APOL4	1.02525	1.25081e-09
AQP3	-0.949573	7.18974e-08
ARC	4.1447	0.000363222
AREG	2.01028	0.000201843
ARG1	1.69308	0.00154322
ARHGAP15	1.21329	7.76674e-10
ARHGAP22	1.86758	1.20821e-06
ARHGAP24	1.7808	0.000264258
ARHGAP42	1.35244	3.65294e-05
ARHGEF10L	4.82581	1.22428e-05
ARHGEF2-AS2	-2.1155	0.000874211
ARHGEF37	1.17487	2.85595e-08
ARL4A	-0.916771	7.57021e-08
ARL4D	2.37619	6.21614e-05
ARL9	1.85744	3.03611e-05
ARMC5	-0.99645	2.11237e-06
ARMC7	-1.60352	2.85135e-08
ARMH4	1.77795	0.00356506
ARPC5L	-0.975159	1.50879e-07
ART4	-2.41243	1.47734e-13
ASIC4	-3.0319	4.82317e-06
ATF3	1.82949	1.76255e-10
ATF7IP2	1.20832	4.74188e-09
ATOSB	-1.73768	2.34109e-13
ATP1A1-AS1	1.95296	2.37673e-06
ATP6V1B2	-1.01362	2.94537e-10
ATP6V1C1	-1.08839	4.59327e-10
ATP8A1	1.18583	2.60996e-05
ATP8B3	1.17361	7.28175e-06
ATP8B4	1.93247	9.09498e-05
AURKAP1	-4.63803	0.0096856
AZU1	3.68619	7.47669e-11
B3GALNT1	1.45479	2.18098e-05
B3GNT2	-1.12884	6.14725e-09
B3GNT5	-1.06366	6.48624e-07
B4GALT5	-1.71328	6.3027e-12
BAAT	-1.42755	0.00108643
BAG5	-0.991041	8.78964e-09
BAIAP2L2	1.92107	6.83496e-06
BAK1	-1.48524	2.93206e-07
BARD1	1.09617	6.60936e-08
BCAM	1.3948	2.92288e-05
BCL2A1	2.88513	5.07672e-05
BEX1	-1.56231	2.20598e-07
BICD2	-1.05235	2.10145e-07
BLM	0.954587	2.6672e-08
BOLA1	1.28591	5.6309e-06
BRCA2	1.07181	4.40459e-07
BRIP1	0.974264	4.08858e-07
BRME1	-1.16282	6.79765e-06
BSPRY	1.29927	9.88117e-10
BTBD8	2.39025	6.80414e-06
BTG3-AS1	-1.5575	0.000103885
BTNL9	1.67667	0.00236167
C14orf119	-1.04696	7.68159e-07
C15orf39	-1.36	6.57067e-08
C15orf48	3.50012	0.000166769
C19orf38	-1.95826	0.003418
C1orf220	-2.75993	0.000552426
C1QA	4.95444	1.55956e-11
C1QB	5.73611	1.30007e-12
C1QC	5.15499	6.1955e-11
C1S	1.61586	3.04062e-05
C20orf204	-2.47936	2.72852e-05
C2orf49	-1.20804	1.30515e-08
C2orf69	-1.17414	6.13266e-09
C2orf88	-0.959239	3.84815e-07
C3orf33	1.19057	3.00612e-05
C3orf38	-0.949445	2.82748e-07
C4A	-1.27865	0.000310112
C9orf163	-2.67257	0.000214484
CA3-AS1	-1.54065	0.000239348
CACNB1	1.2865	1.43244e-05
CACYBP	-1.08928	5.21832e-08
CAPG	1.26234	1.17023e-06
CAPN10-DT	-1.55898	0.000120907
CAPN2	-1.60582	9.37214e-10
CAPRIN2	1.92671	4.12928e-08
CAPS2	1.74637	1.52778e-07
CARD8-AS1	-1.25586	3.99006e-06
CASKIN2	-2.52661	0.000290373
CASS4	-2.01439	2.53163e-07
CAVIN1	-2.14433	1.28522e-13
CBFA2T2	1.12254	4.93035e-06
CBLL1	-0.985588	8.67554e-09
CBX4	1.40651	1.25987e-09
CCDC103	-3.83526	2.29457e-06
CCDC112	1.03512	5.91921e-07
CCDC15	1.08632	1.64276e-06
CCDC17	1.48052	0.000187477
CCDC18	0.99428	7.3997e-08
CCDC181	6.99488	8.16796e-06
CCDC26	1.30772	0.000440572
CCDC61	1.32895	4.54894e-06
CCDC62	-3.61187	0.00114914
CCDC9	0.9846	2.23594e-07
CCL13	5.47164	6.12499e-10
CCL18	4.41284	1.97414e-08
CCL2	5.96684	1.56068e-13
CCL3	3.19997	2.86586e-06
CCL8	3.80283	0.0026534
CCND1	2.19395	0.00127472
CCNE1	-0.900555	5.2639e-09
CCNJ	-1.44891	1.12878e-06
CCNT1	-1.39061	7.3465e-09
CCR1	5.90764	2.5863e-05
CCRL2	-2.44788	2.48482e-10
CD14	3.47924	4.48424e-07
CD163	5.26709	1.15402e-11
CD1D	2.05916	0.00138202
CD27	-1.59969	2.3378e-06
CD63	-1.00843	2.26583e-07
CD74	1.42029	1.65704e-06
CD8A	-1.13222	4.47987e-05
CDC25C	1.18658	2.93206e-07
CDC26	-1.07219	3.76596e-06
CDC42EP4	-1.66239	1.9181e-10
CDCA4P3	-2.72053	0.00415166
CDH6	0.960736	8.31972e-07
CDK5R1	1.77289	2.44918e-09
CDKN1B	-0.873903	4.83231e-09
CDKN2A-AS1	3.4625	0.00390518
CDKN2AIP	1.1287	3.69816e-10
CDR2	1.05072	7.18961e-10
CEBPA	3.38282	1.50228e-07
CEBPD	1.34989	0.000654669
CELSR3	-1.27899	1.68719e-05
CEP131	1.12473	5.79563e-06
CEP57L1	1.11982	4.3754e-09
CEP68	1.30595	1.09769e-07
CEP83	1.03985	7.57191e-06
CERS2	-0.961199	3.88379e-10
CES1	6.1476	6.27544e-09
CFAP144P1	4.40122	1.61557e-06
CFAP251	-2.58784	8.1398e-08
CFAP53	-2.58031	5.50638e-08
CFD	1.71506	0.000775751
CFL2	-1.38749	3.24455e-06
CHD2	0.897062	2.06233e-08
CHDH	2.21894	4.78729e-05
CHEK2	0.996337	2.66305e-08
CHI3L1	3.62497	0.000609821
CHORDC1	-1.31269	7.47669e-11
CHPF2	-1.18995	2.40323e-08
CHRNA10	2.27629	7.68774e-08
CHST2	-1.53035	8.22204e-11
CIPC	-1.45856	1.99186e-09
CISH	-1.67624	1.24782e-12
CITED1	-3.34875	0.000380402
CITED2	-1.0814	2.64797e-10
CLCN3	-1.18825	5.39709e-08
CLEC4E	3.39446	0.000617861
CLEC7A	3.46826	8.051e-06
CLIC3	2.56579	0.000542293
CLIP2	-1.80711	6.23776e-09
CLP1	-1.73924	4.23687e-11
CLPTM1	-0.952322	8.01826e-08
CLTCL1	2.0273	1.09163e-05
CLU	-1.29428	3.24932e-05
CMKLR1	-1.19654	6.11371e-05
CMKLR2-AS	1.81132	9.14485e-06
CMPK2	-1.49169	2.04778e-11
CMTM8	2.1283	0.000278781
CNKSR3	1.23033	4.48207e-11
CNN3	0.898738	5.66696e-08
CNN3-DT	1.95898	0.0039854
CNNM4	1.66589	8.13021e-07
CNTNAP1	-1.65041	3.74829e-05
COA7	-1.09472	5.8207e-09
COBLL1	1.02206	7.39627e-06
COL11A2	-3.24436	2.73644e-09
COL15A1	1.44539	8.62941e-05
COL7A1	-4.97995	7.77572e-15
COL9A3	1.39722	2.72852e-05
COLEC12	2.48234	4.84874e-07
COQ8A	1.05301	4.38848e-09
CORO1C	-1.00247	3.49344e-10
CORO2A	1.48556	0.000200827
CORO6	1.78881	0.000360375
COX6B2	1.56067	0.000662039
CPEB1	-1.51141	7.66412e-07
CPLX1	-3.35849	3.24455e-06
CPM	3.6856	1.24831e-07
CRACDL	2.69858	0.00465985
CREB3L1	-1.2508	2.96405e-07
CREB3L3	-4.86991	0.00725835
CRK	-1.08387	4.16948e-09
CRKL	-0.90163	1.57762e-08
CRYBG1	1.46226	2.60698e-09
CSF3R	2.80589	0.000423457
CSPG4	-5.11388	3.8077e-05
CSPG4P10	-7.8209	0.000198914
CSRNP2	1.66214	1.76255e-10
CSRP1-AS1	1.35446	1.54617e-06
CSTF1	-1.23652	3.60621e-10
CTDSP1	-0.935814	3.16286e-08
CTH	1.23041	2.71654e-06
CTNNAL1	1.03	7.90371e-08
CTSD	1.23557	8.49515e-06
CTSH	1.65626	2.90837e-08
CTSS	1.6561	1.39445e-07
CTXN1	-1.34003	0.000541485
CUEDC1	3.79035	3.30993e-05
CWC15	-1.03112	2.01153e-06
CXCL1	7.12117	2.74414e-05
CXCL16	2.88985	2.72939e-05
CXCL2	2.58582	0.000172777
CXCL8	3.25388	6.1955e-11
CXCR4	1.18373	6.50647e-08
CYB561	-1.33223	3.05173e-08
CYB561D1	-1.09719	3.34713e-06
CYP26A1	6.44169	0.00013572
CYP27A1	5.15496	1.57194e-11
CYP2S1	2.46297	0.000433808
D2HGDH	1.36343	6.3318e-07
DAB2	3.3202	2.12896e-06
DACT1	3.85393	0.00104491
DAND5	4.33196	1.65146e-08
DAPK1	-1.14672	1.27611e-07
DCAF4L1	-1.78899	3.23865e-05
DCLK3	3.21083	0.00249219
DCLRE1B	-1.48307	3.12695e-12
DCUN1D3	-1.1114	1.04047e-05
DDAH2	-1.40138	1.02989e-07
DDIT3	2.60043	1.50857e-15
DDIT4	1.47736	2.68233e-11
DDN	1.18631	1.79051e-05
DDX60	1.03951	4.04517e-06
DEGS1	-1.04916	3.25988e-08
DEGS2	1.43658	4.9674e-05
DENND2C	2.34295	0.000107503
DENND3	2.08948	3.84234e-08
DENND5B	1.10972	2.03054e-05
DEPDC7	1.61418	1.83165e-06
DFFBP1	-2.11259	0.001069
DGCR8	-1.41705	7.81286e-11
DHRS13	-0.948406	5.50023e-07
DHRS3	1.69323	0.000518997
DHRS4L1	1.08489	1.45055e-05
DHX58	1.25542	1.52905e-05
DICER1-AS1	1.38327	0.000681481
DIXDC1	-1.76244	0.00156396
DLEU7	5.14697	0.00118122
DLG3	1.36242	0.000501585
DLG4	-1.13094	4.18713e-06
DLL1	2.49354	0.000774919
DMD	1.37608	0.00047039
DNAAF9	1.42116	1.97776e-06
DNAJB1	1.17039	5.17513e-11
DNAJB4	-1.18852	8.51633e-10
DNAJC9	-1.34554	4.43136e-11
DNASE1L2	-1.94274	3.27892e-05
DNASE2	-1.37532	1.76255e-10
DOCK10	1.22262	6.11736e-06
DOCK4	4.35203	1.33891e-05
DOCK8	0.958347	1.16527e-07
DOLK	-1.25728	4.18713e-06
DPEP2	1.08676	3.21401e-06
DPH3	-1.02259	1.25932e-06
DPH5-DT	1.31932	2.45522e-05
DPYD	1.32148	8.74231e-05
DRC1	4.35433	0.0013107
DST	1.13164	9.39038e-07
DTNB	1.12724	3.58673e-05
DUSP2	2.27399	1.87498e-11
DUSP4	2.57251	4.78605e-05
DUT-AS1	-1.46351	0.000417443
DYNLT2	-1.6851	5.40901e-07
DYRK3	-1.6536	7.96035e-12
DZIP3	1.17489	2.1788e-07
EBLN2	-2.43694	1.29956e-06
ECM1	-2.20629	2.79991e-06
EED	-1.10902	2.27829e-09
EFCAB12	-1.37115	0.000602177
EFCAB6-DT	-4.54322	0.000871661
EFNB2	2.32118	0.00261124
EGR1	2.46911	4.57266e-15
EHD1	-1.43232	2.24736e-11
EHHADH	1.38556	5.66696e-08
EIF1AD	-1.49815	1.69824e-11
EIF4A2	0.955309	1.1752e-07
EIF4HP2	-1.34025	0.000126586
ELANE	2.1274	4.81822e-06
ELL2	-0.99818	6.13266e-09
ELMO3	-1.37599	9.97626e-08
ELOA	-1.03973	4.59327e-10
EME1	1.22646	2.6672e-08
EMP1	3.36669	6.17086e-05
ENC1	1.95474	2.24963e-05
ENGASE	1.06274	3.80533e-06
EPAS1	-1.99232	6.1955e-11
EPM2AIP1	-1.40335	5.72493e-07
EPPK1	1.96732	0.000916487
EPS15-AS1	1.59557	4.20088e-05
EPS8L2	-1.48543	0.0006636
EPSTI1	1.87402	1.01082e-08
ERFE	0.978907	4.07886e-08
ERMAP	-1.20961	1.15402e-11
ERRFI1	2.52193	1.82766e-11
ERV3-1	-1.17292	2.11301e-05
ERVW-1	2.39933	1.18817e-05
ESPN	-2.35661	1.28522e-13
ETV5	1.64779	3.37121e-07
EVPL	2.18353	2.67302e-05
EXOSC6	-0.914081	1.25437e-08
EXPH5	1.66001	0.000200397
F13A1	2.68992	7.88844e-05
FABP3	2.95892	0.00162682
FADD	-1.64725	1.96241e-10
FADS3	-1.40853	5.23204e-09
FAM118A	0.935475	3.89117e-09
FAM120C	-1.26736	2.10894e-06
FAM169BP	1.21442	0.000154673
FAM171B	3.13923	0.000988827
FAM178B	-1.25978	1.11154e-07
FAM20B	-1.61693	3.09948e-11
FAM27C	1.75013	3.10126e-05
FAM32A	-0.99508	4.5711e-09
FAM78A	-1.20136	1.79857e-08
FAM83G	-1.39369	4.59752e-06
FAM86B2	2.96984	7.31917e-05
FAM89A	1.79212	1.20883e-10
FAM95B1	1.65989	0.000145822
FAM98A	-1.44142	4.24239e-11
FANCE	1.15751	1.27024e-07
FASN	1.23563	3.68202e-05
FASTKD5	-1.09116	2.00446e-09
FAXDC2	-1.09396	1.16021e-10
FBP1	3.1383	0.00115125
FBXL14	-1.17307	0.00011004
FBXL15	1.24544	9.00697e-05
FBXL16	-1.42768	0.00084601
FBXL19	-0.993672	6.1517e-07
FBXO44	1.27489	9.8624e-05
FBXO45	-1.15961	1.91096e-09
FBXO5	-1.2277	5.87043e-11
FBXO6	2.02752	1.76965e-05
FCER1G	4.42487	5.00494e-11
FCF1P2	-4.68395	0.00129998
FCGR2A	1.24556	6.6881e-08
FCGRT	1.18436	3.97011e-07
FCHO1	1.32381	3.58381e-08
FDX2	-1.20229	6.61017e-06
FEM1A	-1.08915	2.59225e-10
FEN1	-1.15679	5.57612e-10
FERMT2	2.53586	7.83454e-08
FGD4	1.84917	3.55204e-07
FGF11	-1.9968	0.00200574
FGFR1	-1.34684	5.2768e-08
FGFR3	1.09277	3.00612e-05
FGFRL1	-1.11694	1.36755e-06
FGR	3.60887	4.85641e-07
FHDC1	-0.933706	1.24811e-08
FIGNL1	-1.39272	6.14381e-10
FIRRE	1.26379	9.64546e-08
FKBPL	-1.49281	2.53902e-09
FLOT2	-0.948121	9.76044e-10
FNDC10	-1.86874	2.68357e-05
FNDC11	1.82436	0.000709002
FNDC4	-1.70971	0.000355981
FNDC7	-4.67779	0.0060445
FOLR2	4.4541	0.000393967
FOS	3.97436	1.50857e-15
FOSB	2.3544	2.6672e-08
FOXJ1	5.06872	0.0048938
FOXO1	0.999508	8.37222e-08
FPR1	4.99334	6.30096e-05
FPR3	2.86206	7.59091e-05
FRZB	9.63768	3.38724e-05
FSBP	1.41588	1.08396e-06
FUCA1	1.6402	4.8859e-08
FZD5	-1.20586	3.14796e-08
FZD8	2.61352	0.00472297
GAD1	1.06487	1.14125e-05
GADD45B	2.68731	1.57359e-12
GADD45G	1.7304	1.17494e-05
GALNT4	-2.40786	2.1956e-07
GAS2L1	-1.45043	9.70272e-10
GAS2L3	1.15894	3.67969e-08
GAS6	1.78933	1.66537e-05
GATA5	-1.57984	3.83913e-05
GBGT1	1.39481	3.5451e-10
GCM1	4.92084	1.87249e-06
GDE1	-0.982162	1.37549e-09
GDF9	3.27657	1.46886e-05
GDPD1	1.45428	1.35981e-07
GEM	4.91253	0.000939718
GJC2	-2.67364	4.59752e-06
GLIPR1-AS1	-1.34831	1.62299e-05
GLIPR2	1.54294	3.27442e-09
GLRX2	-1.128	1.32564e-07
GLUL	0.925118	9.74351e-09
GM2A	1.08404	2.83461e-06
GMFB	-1.21933	7.18974e-08
GNG2	-1.31643	3.00707e-10
GOLGA6L10	1.72767	0.0018026
GOLGA8H	2.11443	0.00112088
GOLGA8N	1.6204	4.78036e-06
GOLGA8R	1.82869	0.000387683
GP1BA	2.16173	0.00402075
GPATCH11	-1.1706	1.59925e-08
GPC1	-3.68018	0.000115017
GPHN	1.23043	6.19919e-08
GPNMB	4.34896	6.61634e-11
GPR155	1.3642	9.59569e-10
GPR68	1.9185	0.00030901
GPT	1.40341	4.28609e-09
GPX3	6.70352	1.52458e-06
GRHL1	1.75695	6.80121e-08
GRTP1	1.60679	0.000108497
GSAP	2.18256	4.49761e-10
GSDME	5.43943	5.47447e-08
GTF3C4	-1.03357	7.51395e-08
GYPE	-1.33943	1.71449e-12
GZMK	-1.82395	2.0993e-05
H2AC17	2.94375	5.27365e-05
H2AC18	2.33794	0.00100339
H2AC25	1.96784	7.12983e-11
H2AC7	4.67015	0.00242458
H2AC8	3.45933	1.0595e-10
H2BC11	1.92267	3.40943e-07
H2BC12	1.01179	1.99217e-06
H2BC14	3.74305	0.000108611
H2BC18	3.03725	0.000101687
H2BC21	3.74012	5.02565e-13
H2BC26	4.24096	2.86064e-10
H2BC5	1.78713	4.24738e-07
H2BC6	2.7627	4.5509e-05
H2BC6-AS1	3.16086	0.00100722
H2BC7	4.63422	9.12538e-06
H2BC8	3.04717	5.12158e-05
H3C4	2.48639	0.000177743
H4C2	2.77135	0.00234536
H4C3	1.47483	1.66578e-05
H4C4	2.82514	4.95054e-05
H4C5	3.35907	5.87397e-07
HASPIN	-1.07968	9.03164e-07
HBG1	-2.08112	1.72476e-08
HCCS	-0.976673	3.51016e-08
HCK	4.18216	1.24825e-07
HCN2	-4.56872	4.26099e-11
HDAC7	1.17995	9.63554e-10
HERC6	1.21292	1.86664e-07
HERPUD1	1.00167	1.24398e-09
HES1	4.91475	1.24294e-14
HES2	-1.48914	0.000100287
HEXIM1	1.48886	1.28522e-13
HHEX	2.28069	2.95382e-12
HIVEP1	1.12885	1.1203e-05
HK2	1.44425	1.88731e-07
HK3	3.60301	0.000583534
HLA-DMA	1.20264	7.69782e-07
HLA-DMB	1.4218	3.34713e-06
HLA-DPA1	1.56861	1.45731e-07
HLA-DPB1	1.60265	3.4155e-06
HLA-DQB1	1.42869	1.49124e-06
HLA-DRA	2.18148	4.2034e-08
HLA-DRB1	2.39818	4.59327e-10
HLA-DRB3	2.11302	1.39524e-06
HLA-DRB5	2.59161	3.27442e-09
HMOX1	-1.19714	1.35134e-05
HNF4A	-2.39125	1.11621e-05
HNRNPA1L2	1.1955	5.32512e-05
HPDL	1.71085	5.21449e-05
HPGD	-1.1464	4.68023e-05
HPGDS	4.84212	0.000393993
HRH2	3.14375	4.78237e-05
HS3ST2	4.86259	5.64924e-09
HS3ST3B1	1.34694	0.000379038
HSD17B7	1.20449	6.72159e-07
HSD17B7P2	1.42305	0.00018837
HSP90AA2P	3.14462	0.00593551
HSP90B1	0.952311	8.15305e-10
HSPA1A	1.80437	4.31896e-13
HSPA2	1.27335	3.9383e-06
HSPA5	1.17894	5.00494e-11
HSPE1-MOB4	-5.67564	0.00107487
HTR1F	2.71781	0.00299466
HYAL4	1.55376	4.18713e-06
ICAM1	2.18296	1.46324e-05
ICMT	-1.37659	1.2462e-12
ID2-AS1	2.89984	7.55431e-09
ID3	2.11757	6.52262e-07
IDI1	1.14722	4.42999e-09
IDI2-AS1	-2.33082	0.00165371
IER2	1.90323	4.34565e-12
IER3	1.27341	4.49832e-08
IER5L	3.88277	3.54722e-10
IFI30	2.12431	3.44557e-07
IFIT1B	-3.9728	2.30106e-05
IGF1R	1.52312	8.79482e-08
IGF2	3.74553	3.33589e-05
IGFBP4	1.52305	0.000947766
IGIP	-1.08007	2.15652e-05
IGKV1-27	3.21375	0.0037451
IGLV7-43	4.41296	0.00362794
IGSF6	4.78712	1.52915e-10
IL13RA1	1.50691	0.000432837
IL17RE	-1.27646	2.97806e-05
IL18	1.88584	2.56997e-07
IL1B	2.81851	0.00138632
IL1R2	5.14677	1.32731e-08
IL21R	1.53684	3.14167e-05
IL3RA	2.51553	0.000117442
ING1	1.08817	4.01413e-08
INKA2-AS1	3.4748	0.00334336
INO80D-AS1	-1.16366	1.75955e-05
INPP5F	1.40495	3.28988e-08
INSIG1	1.33595	2.42895e-12
INTS5	-1.3728	2.16607e-08
IQCD	1.64319	0.000568733
IQCN	2.67628	1.98514e-08
IRF9	-0.978687	3.98453e-07
IRGQ	-1.06835	1.5139e-06
IRS2	1.04203	3.77384e-09
ITGAM	3.28325	2.28646e-07
ITGAX	3.75232	1.1977e-08
ITGB1-DT	-3.29099	0.00587944
ITGB3	-2.17348	6.1955e-11
JAG1	1.45511	0.000246672
JAKMIP1	1.83459	0.00264959
JAKMIP2	1.72363	8.68762e-09
JARID2	0.919618	1.26579e-09
JDP2	1.98382	5.42994e-07
JMJD4	1.1658	3.16386e-07
JMJD7	1.48662	0.000774422
JUN	2.16675	9.04584e-13
KANK1	1.41031	2.27612e-06
KANTR	1.26759	1.58419e-08
KCND1	-2.02298	1.4212e-06
KCNE4	2.30476	0.00299084
KCNIP2	-2.16022	0.000204701
KCNJ12	-1.98909	0.00187806
KCNJ14	-1.14189	6.14614e-05
KCNK9	5.6082	0.00863103
KCNMA1	2.80015	1.07757e-05
KCNN4	-1.33759	9.852e-09
KCNQ1	1.6698	0.000272561
KCNQ1OT1	1.01771	1.21757e-06
KCNQ5	3.70092	0.000418739
KCTD6	-1.08439	6.49861e-06
KDM2B-DT	-3.24695	0.000242222
KDM3B	1.1073	3.24311e-09
KEAP1	-1.07201	1.6372e-09
KIAA0319	6.05696	0.000430546
KIF27	1.49771	3.46831e-05
KIF5A	-1.37857	7.26285e-07
KLF1	-0.945482	2.31873e-07
KLF4	3.69615	1.18577e-06
KLF5	1.58781	4.39743e-05
KLHL18	-1.0089	1.89737e-07
KLHL24	1.25685	1.84884e-08
KLHL32	3.36326	7.20283e-05
KPNB1-DT	-1.93161	0.000257506
KRTCAP3	-1.49596	0.000565219
KTI12	-1.24219	8.02943e-08
KYAT3	1.01321	2.2516e-07
L1CAM	3.4933	0.000863811
LACC1	2.15709	1.39445e-07
LAMB4	-3.78402	9.66998e-06
LANCL3	-1.40608	1.67771e-08
LASP1NB	1.82038	2.70651e-05
LAT	-1.29126	4.12928e-08
LBH	-0.911413	2.68951e-08
LBX2-AS1	-3.07687	8.81879e-10
LCAT	1.15872	1.57622e-06
LCNL1	7.36965	0.00419118
LDHAL6A	3.30702	0.00324675
LDHAL6B	9.21526	5.13961e-07
LDLR	1.49811	5.62213e-11
LEAP2	-1.36989	0.000557684
LGALS9	1.09287	6.11736e-06
LGALSL	2.46191	2.95126e-05
LGMN	3.87208	2.68233e-11
LIAT1	-1.26207	2.73531e-05
LILRA6	4.49994	8.87128e-06
LILRB2	4.36042	0.000415228
LILRB4	4.90933	1.91865e-06
LINC00222	7.37381	2.0531e-10
LINC00494	2.16077	0.000379669
LINC00539	2.76004	0.00182813
LINC00642	4.95883	0.00204326
LINC00691	6.21309	2.95126e-05
LINC00865	4.17662	0.000573165
LINC00910	1.38055	1.3539e-05
LINC00942	4.92373	0.0109563
LINC01089	-2.19067	1.35509e-12
LINC01127	5.2175	0.00688247
LINC01128	-1.20105	1.71493e-09
LINC01226	2.42537	0.000356861
LINC01311	-2.52402	1.35887e-05
LINC01355	-1.77407	3.34076e-06
LINC01366	1.82291	1.08234e-07
LINC01503	1.66706	0.000835626
LINC01562	4.12409	0.00500224
LINC01569	1.62361	6.80267e-06
LINC01572	1.34754	5.81851e-05
LINC01732	3.06006	0.000470906
LINC01871	-2.628	0.00663255
LINC01945	2.68725	0.00717136
LINC01963	-1.44464	1.35598e-07
LINC02177	1.33671	0.000304943
LINC02308	5.1904	0.00916603
LINC02484	3.65923	0.00738882
LINC02503	1.25425	9.49676e-07
LINC02548	2.51244	0.00308221
LINC02609	3.84265	6.20246e-05
LINC02615	1.40938	5.51327e-05
LINC02846	-2.9287	3.58381e-08
LINC02887	1.77548	0.00177653
LINC02973	2.70149	0.00086574
LINC02983	1.41171	0.000203501
LINC02986	3.12951	0.000390141
LINC02987	-1.20554	3.96025e-05
LINC03112	2.52129	1.13474e-05
LINC03125	-2.26938	0.00083136
LIPE	1.7088	1.49439e-06
LMNB2	-0.970862	6.38486e-09
LONRF1	1.0867	1.44062e-06
LPAR5	-1.36226	3.01039e-07
LPIN3	1.43985	0.000904983
LRCH1	1.20374	1.11875e-06
LRP1	1.00109	3.93623e-06
LRRC17	4.04095	4.8343e-05
LRRC25	2.51704	0.00265457
LRRC37A3	-1.41475	1.59902e-06
LRRC4	-2.34008	0.000178239
LRRC59	-0.974685	2.2681e-10
LRRC63	1.75965	0.00157353
LRRC70	2.2508	0.00440223
LRRC8A	-1.10356	2.31457e-09
LRRFIP1P1	1.32061	1.80246e-05
LST1	2.9688	0.00179951
LY6G5C	-1.21915	0.000106234
LYZ	3.63699	9.21439e-14
MACIR	-1.18977	5.43567e-10
MAD2L1BP	-1.44606	9.34782e-11
MAFB	4.88238	1.81386e-11
MAFF	1.74135	1.13572e-08
MALRD1	2.27477	0.000518203
MANBA	1.57118	2.90526e-12
MANEAL	-1.92902	1.60231e-05
MAOA	-1.52709	0.000872432
MAP2K3	-1.11874	6.00661e-10
MAP3K7CL	1.65181	0.000194134
MAP3K9	1.44207	1.17009e-05
MAP4K3	1.23003	3.80533e-06
MAP7	1.20822	6.30032e-05
MAPKBP1	-1.30804	1.3375e-07
MARCKS	1.95166	1.11066e-06
MARCO	4.25611	1.70736e-05
MARS2	-1.32202	4.06434e-08
MCF2L	2.00214	0.00182952
MCM3AP-AS1	1.20939	0.000183454
MCTP2	1.20117	3.09112e-07
MDK	-2.59312	7.6395e-06
MED12L	1.36816	3.80533e-06
MED18	-1.36995	4.3535e-09
MED9	-1.52293	1.271e-09
MEF2C	1.66259	2.9539e-07
MEG3	-2.12681	0.00498329
MERTK	2.31001	0.00114692
METTL27	3.42039	0.00749561
MFAP1	-1.14648	2.99215e-10
MFAP1P1	3.07492	0.00178106
MFAP3	-1.10578	3.49453e-06
MFHAS1	-0.996828	5.15306e-10
MFSD2A	1.91785	5.26854e-05
MFSD4B	-0.94505	2.26887e-07
MFSD5	-1.48334	2.19706e-09
MGAT2	-0.972219	1.81462e-08
MGAT3	-2.00768	1.01353e-13
MGLL	1.61511	1.07995e-08
MIEF1	-0.918256	6.25167e-09
MINAR1	-1.84258	0.00228595
MINCR	-1.38933	0.000147177
MIPOL1	1.20796	2.16472e-06
MIR142HG	-2.06799	3.34283e-11
MIR155HG	-1.65698	0.000832411
MIR223HG	-2.35898	0.000962527
MIR23AHG	1.18888	1.48594e-06
MIR34AHG	-3.12819	2.48159e-10
MIR3945HG	3.05575	6.80414e-06
MIR4453HG	-2.80822	7.10037e-08
MIR600HG	1.31496	2.27309e-06
MIRLET7A1HG	-1.7181	5.87651e-07
MIRLET7IHG	-2.06771	9.56343e-08
MLEC	-1.06545	1.22213e-09
MLF1	1.47689	0.000458012
MLLT10	1.02432	4.10054e-08
MMP14	1.60075	1.89345e-05
MMP19	4.44097	1.44539e-06
MMP21	-3.07715	0.00503619
MMP9	4.01367	5.74136e-12
MN1	3.6823	1.33891e-05
MOB1B	-1.13253	9.56114e-08
MOCS3	-1.23534	1.39413e-07
MPEG1	2.01412	6.34555e-05
MPO	3.66313	9.16803e-09
MR1	1.03273	2.58758e-06
MRAP2	1.57913	0.000176391
MRAS	2.79289	0.000198496
MRC1	3.44402	1.97439e-09
MRC2	2.20913	2.14416e-06
MRFAP1	-0.962788	1.40104e-08
MRFAP1L1	-1.07826	1.08224e-08
MRM2	-0.977357	8.40303e-08
MRNIP-DT	2.95981	2.15437e-06
MROH6	-1.37747	6.18041e-07
MROH8	1.50011	4.92582e-05
MRPL20-DT	-1.58337	1.04709e-07
MRPL44	-1.233	1.79857e-08
MS4A14	2.12243	0.00105491
MS4A4A	4.26736	4.40459e-07
MS4A6A	4.69712	4.06403e-05
MS4A7	3.36807	1.92428e-10
MSH5-SAPCD1	1.48769	1.11369e-08
MSMO1	1.49276	1.98693e-11
MSR1	5.35531	0.00805357
MT1E	4.13044	1.03429e-06
MT1G	3.92908	6.16029e-05
MT1X	5.66521	1.50857e-15
MT2A	2.67959	8.84295e-13
MTA3	1.61641	1.85807e-07
MTERF1	-1.07127	8.5548e-08
MTERF2	0.99857	2.13455e-07
MTFR2	1.35629	3.88379e-10
MTHFD2L	-1.11367	8.22516e-07
MTMR11	-1.83717	1.45126e-07
MUC20	-1.86044	2.50683e-05
MUL1	-0.944679	3.72763e-07
MVD	1.3548	6.82701e-10
MVK	1.31319	4.74188e-09
MXRA7	1.26605	4.34735e-08
MYC	-1.38605	1.378e-12
MYCBPAP	2.36505	0.000347585
MYEF2	1.41019	6.44977e-08
MYH15	-2.66195	3.19613e-07
MYLIP	2.1963	9.02104e-14
MYO1D-DT	-2.83795	7.25804e-05
MYRF	-2.34328	0.0025827
MYZAP	1.6264	1.55831e-06
MZF1-AS1	-1.16852	4.39834e-11
N6AMT1	-1.4483	2.44538e-08
NAB2	-1.33411	1.30515e-08
NACC1	-1.32271	1.0112e-09
NAGK	-1.01369	2.16607e-08
NAP1L5	1.32683	3.39128e-08
NAPEPLD	-1.89126	1.04475e-10
NBPF1	-1.77133	1.79674e-09
NBPF14	0.972944	1.73681e-07
NBPF15	1.23499	1.30346e-06
NCF1C	1.65039	0.000663293
NCF2	3.98372	2.67406e-08
NDEL1	-0.943706	1.02298e-08
NDUFB2-AS1	1.82489	0.00294545
NEAT1	-1.73596	1.37707e-07
NEK2	1.00232	1.59925e-08
NEK3	1.56045	5.96502e-07
NET1	-1.2034	1.79944e-10
NETO2	1.3728	0.000293092
NEU3	-1.113	3.31426e-05
NEURL1B	1.25403	3.74226e-09
NFAM1	2.32309	0.00489936
NFATC2	1.28871	3.72736e-10
NFE2	-1.56665	1.96523e-12
NFE2L3	1.62429	2.08124e-07
NFKBIA	1.77815	2.43229e-13
NGRN	-0.945162	1.11296e-07
NIPBL-DT	-1.56284	1.16187e-07
NKX6-3	4.24994	0.000477759
NLGN3	-1.31639	0.000131871
NLRP1	1.19555	2.20235e-08
NLRX1	1.07567	3.55953e-06
NME6	-1.4242	4.40703e-09
NMNAT3	1.01187	1.55595e-09
NMRK1	1.06984	6.57136e-09
NOD1	1.15091	1.50124e-06
NOTCH1	1.16874	6.42377e-05
NOX1	10.6404	0.000874575
NPHS1	3.19153	0.00273989
NPIPA2	9.68634	0.000116812
NPIPB14P	8.73047	0.00071236
NPR3	1.17556	5.00595e-05
NR1H2	-0.930587	1.09049e-07
NR4A1	3.49765	2.47033e-09
NR4A2	2.18511	6.95436e-08
NRARP	1.77599	1.58115e-05
NRBP2	1.1644	4.92459e-05
NREP	-1.14096	1.78805e-08
NRIP3	-1.05743	1.50228e-07
NRIP3-DT	3.51892	0.00170278
NRIR	-2.62748	2.97806e-05
NSG1	-2.25637	1.81702e-07
NT5DC1	1.00325	1.67319e-07
NUDT17	-1.1385	1.24163e-05
NUDT18	1.49294	9.99367e-05
NUDT7	1.39962	3.55217e-05
NUDT9	-1.10469	5.38216e-08
NUP50	-0.925558	1.08778e-07
NUPR1	4.03186	7.19543e-09
NYAP1	3.41968	4.07846e-06
OAS2	-1.27198	6.27022e-05
OCRL	1.09033	8.58546e-07
OLFML2B	2.46359	0.000186231
OLIG1	2.39589	0.000488743
OLMALINC	1.38695	3.46825e-11
OPLAH	1.15652	3.99355e-05
OR10H1	1.52109	0.000478086
OR4D1	4.93076	1.26316e-06
OR5AU1	4.22836	9.76209e-05
OR6Y1	4.36038	4.40049e-05
ORAI3	1.18548	5.43636e-07
OSCAR	4.63172	0.000220402
OSER1-DT	1.10915	2.27612e-06
OSGIN1	1.47827	0.000203501
OTOAP1	2.6385	0.000111885
OTULINL	1.6886	2.82595e-06
OTX1	5.23428	0.00449534
OXSM	-1.09649	5.97066e-06
OXTR	-1.54593	0.000173795
P2RX4	1.35292	9.28753e-08
PAGR1	-1.13791	2.29457e-06
PAN3-AS1	-1.75931	0.000428507
PANO1	-2.15938	0.000894599
PANX1	-1.44038	4.0335e-07
PAQR7	3.54159	1.47734e-13
PAQR9	-2.14185	7.47519e-13
PARP15	1.14183	7.5539e-07
PARS2	-2.05591	9.0767e-06
PATL2	1.29074	7.82349e-05
PC	0.917966	1.09325e-07
PCBP1-AS1	-1.64249	1.36921e-09
PCF11-AS1	-3.8086	0.0016705
PCK2	0.994017	7.5504e-10
PCSK9	2.64601	1.39059e-13
PCYOX1	-1.45295	6.01509e-07
PDCD2L	1.17577	2.67828e-05
PDE4C	3.76307	0.000191256
PDE4D	2.0193	7.26097e-06
PDE8A	1.13039	1.02315e-05
PDGFDDN	-2.65998	0.00519128
PDLIM1	1.19411	4.39189e-09
PDPK1	-1.0434	2.9216e-06
PDPN	5.8436	3.04679e-08
PDXDC2P-NPIPB14P	1.20576	3.55907e-06
PECAM1	1.89504	2.45392e-06
PELATON	5.83814	1.97284e-06
PELO	-1.86964	2.59448e-10
PEX1	0.992732	1.54204e-07
PEX12	-1.96185	1.07934e-07
PF4	2.01069	3.38185e-05
PFKFB3	1.30075	3.12503e-10
PFKFB4	-1.20543	7.89145e-07
PGAM1	-1.17313	5.38592e-10
PGBD2	-2.02178	7.18552e-12
PGLS-DT	-2.28396	7.24713e-06
PHAX	-1.10559	6.73214e-09
PHETA1	-1.24859	2.88067e-05
PHF13	-1.38128	6.12473e-11
PHF23	-1.32429	1.57759e-10
PHLDA1	-2.28504	5.40816e-10
PHLDA3	-1.6186	2.31457e-09
PIGB	1.21237	1.14679e-05
PIGQ	0.985426	7.02715e-07
PIK3R2	-1.6756	2.5242e-12
PIK3R3	-1.14335	1.31226e-07
PINK1-AS	-1.37131	6.68724e-06
PKDCC	-1.65033	2.33196e-09
PKM	-1.33636	4.83733e-08
PLA2G4A	1.61136	0.000454677
PLA2G7	5.49268	1.92428e-10
PLAG1	1.15625	8.23308e-06
PLAGL2	-1.48772	1.61832e-10
PLAU	3.51239	6.29549e-05
PLAUR	3.19606	5.1046e-12
PLBD1	4.63826	0.000848769
PLCG2	1.45147	1.92099e-08
PLCH2	1.64433	0.00101888
PLD1	1.47216	9.64546e-08
PLEKHA5	1.68485	4.34674e-08
PLEKHF2	-1.34868	3.02497e-10
PLEKHN1	-3.58231	9.06148e-05
PLEKHO1	1.2867	2.46926e-06
PLGLB1	-1.3727	0.00056636
PLIN5	2.99802	1.12978e-06
PLK2	1.81937	0.000117029
PLLP	-2.2395	0.00128042
PLP2	-0.956629	1.34509e-07
PLPBP	-0.925107	7.84153e-09
PLPP2	-2.59754	0.00471264
PLPP3	3.68669	2.69338e-05
PLXDC2	2.43383	3.24712e-06
PLXNB1	-1.51463	0.000653223
PLXND1	1.49349	3.09948e-11
PM20D2	1.16646	9.69876e-07
PNO1	-0.98812	2.41962e-07
PNPLA1	-5.26496	0.00831352
PNRC1	1.21122	3.39618e-10
POC1B-AS1	-1.84486	9.26409e-07
POLG-DT	2.73207	0.000313247
POLG2	1.31081	5.37772e-08
POLL	1.14799	1.71664e-09
POLN	-1.89142	0.000251422
POLR1C	-1.06905	1.52575e-08
POLR3H	-1.31681	6.13266e-09
PON2	0.977444	1.79083e-09
POU2F1	1.13208	4.79701e-09
PPARGC1B	1.988	7.75979e-08
PPBP	1.88214	0.000387252
PPCDC	1.28012	8.64629e-07
PPFIBP2	1.37087	8.60572e-05
PPP1R2	0.939775	2.67406e-08
PPP1R35	1.48838	1.67319e-07
PPP1R3F	-1.57692	3.86995e-06
PPP1R9B	-0.886636	1.25437e-08
PPP3CC	0.990933	1.07941e-06
PRC1-AS1	1.85702	0.00474823
PRDM1	-1.81286	4.40459e-07
PRDX6-AS1	2.00468	3.54485e-05
PRF1	-1.88586	9.37851e-05
PRIMPOL	1.33934	2.41962e-08
PRKACB-DT	-2.32129	0.000864189
PROK1	7.78219	0.000153901
PROKR1	-1.7685	0.00248233
PRORSD1P	-1.27556	0.000394833
PRPF4	-1.26792	1.94845e-11
PRPF40B	1.76152	3.97199e-07
PRTFDC1	-2.35909	0.00388063
PRTN3	3.78519	1.08385e-08
PSMC1P1	-1.38224	1.04202e-05
PSMC3IP	-1.3613	1.61832e-10
PSPN	-1.46206	1.29171e-06
PSRC1	1.06612	1.09666e-06
PTAFR	2.69462	2.97163e-09
PTGDS	2.24097	0.000862736
PTGS2	1.95068	0.000881109
PTPRE	1.80402	5.76007e-07
PTPRK	-1.9765	0.00409561
PTPRR	3.40404	0.00531901
PYCR3	1.29587	3.80011e-07
PYGO2	-1.08184	5.23204e-09
PYROXD2	-1.46453	3.05146e-05
QPCT	2.07146	0.0044021
QRICH2	-2.16214	2.39275e-07
RAB14	-1.0183	6.47799e-10
RAB20	2.51836	0.00114692
RAB23	-1.27336	1.38295e-09
RAB32	1.47436	0.0013774
RAB35	-0.923953	1.59925e-08
RAB3IL1	-1.07184	2.59851e-08
RAB40C	-2.00948	2.48482e-10
RAB42	5.78569	4.49632e-11
RABL2A	-1.24354	1.39524e-06
RAC3	-1.98622	3.55318e-07
RALA	-1.10529	2.45232e-08
RAMAC	-1.19502	6.40564e-09
RAP1GAP	0.96765	7.26237e-08
RARG	-1.18447	5.85665e-06
RARS1	-1.10554	7.85111e-10
RASGEF1B	1.13497	1.60231e-05
RASGRF1	2.91018	0.0034085
RASSF2	1.61548	2.58299e-07
RASSF4	4.43336	5.40451e-09
RBM22P2	1.51153	0.000182864
RBM38	-0.926087	1.05218e-07
RBM43	1.17534	6.00755e-06
RBM47	2.31891	5.00789e-05
RBM48	-1.2902	1.03336e-09
RBP1	5.27211	0.000259013
RCC1	-0.919405	3.02642e-09
RCN3	1.61827	2.04488e-06
REEP2	4.00761	2.56149e-08
RELL2	1.19453	5.56825e-05
REPIN1-AS1	-2.84749	0.00232732
RETREG3	-0.872055	1.0964e-09
RGCC	-0.974851	9.97626e-08
RGL1	2.82683	2.79991e-06
RGS1	3.13181	8.84295e-13
RGS2	1.92457	1.23715e-06
RHBDF1	-2.03071	1.62383e-08
RHBDL1	-2.61936	5.78911e-05
RHOBTB2	-1.86412	1.22826e-09
RHOC	-1.90062	4.90925e-09
RIC3	1.11625	1.46746e-05
RIC8A	-1.00298	7.80089e-10
RIMS3	1.39387	1.24811e-08
RNASE1	3.9599	1.29093e-12
RNASE2	2.85029	0.00029638
RNASE6	2.69597	1.21425e-05
RNASEK-C17orf49	-1.94394	0.00278596
RND1	2.63072	7.23009e-09
RNF121	-1.09338	2.56289e-08
RNF122	2.58706	7.36198e-06
RNF139-DT	-1.84625	1.52778e-07
RNF145	-1.49586	9.71703e-13
RNF168	-1.1679	4.50859e-08
RNF175	2.54212	0.00550579
RPE65	9.50882	1.75864e-05
RPL14P6	6.67689	0.000985529
RPL32P26	9.71539	7.79614e-05
RPL32P32	-2.8897	0.0072009
RPL7AP60	-1.93461	0.00490399
RPL7P50	2.74248	0.00187037
RPP14	-1.1234	6.84388e-08
RPUSD2	-1.68704	5.38105e-09
RRAD	-2.49888	4.97214e-12
RSAD2	-1.61524	4.49763e-12
RSPH10B	-3.00196	0.00265064
RTL5	1.94568	1.46324e-05
RTL6	-1.31124	5.48341e-05
RUFY1-AS1	3.7152	0.000878773
RUNDC1	-1.38663	1.86401e-09
RWDD3-DT	1.44544	1.41854e-06
S100A8	2.91403	2.26887e-07
S100A9	3.8059	1.24676e-09
S100P	3.58199	0.000664696
S1PR1	1.34355	7.18974e-08
SAA1	6.5219	7.22632e-09
SALL4	2.25656	3.88912e-07
SAMD9L	1.27298	1.0457e-05
SAMSN1	1.12941	1.48924e-07
SCAPER	1.13444	2.67965e-05
SCAT8	4.09577	0.000875029
SCG5	-4.87894	0.00135287
SCIN	3.36296	0.00141892
SCRT1	-6.55426	0.00878666
SCUBE3-AS1	-2.20265	0.00121661
SDC1	8.16426	1.54617e-06
SDCCAG8	1.21537	9.58081e-08
SDE2	-1.01394	2.56289e-08
SDHAF4	1.49222	7.0085e-06
SEC22C	-1.18898	2.1027e-10
SECTM1	-2.5548	0.00276017
SELENBP1	1.05831	3.06755e-09
SELENOP	2.04112	2.45289e-06
SEMA3B	3.00621	8.13894e-06
SEMA4A	1.5469	0.000649325
SEMA4B	1.36902	8.81879e-10
SEMA4G	3.89633	0.00798228
SEMA6B	1.69673	2.74194e-06
SEMA6C	-1.23748	2.02376e-05
SEMA7A	-1.75798	4.6355e-13
SEPTIN5	2.03084	1.39447e-05
SERGEF	1.03538	1.05725e-05
SERPINA1	5.27264	9.05483e-05
SERPINF1	3.26611	4.30584e-08
SERPINF2	-2.16157	0.000140085
SERTAD3	2.06075	2.20993e-11
SFMBT2	1.39908	6.61017e-06
SGK1	1.01465	1.83672e-06
SGSH	1.43224	0.000197572
SH3BGRL3	-1.17829	5.15634e-07
SH3BP5L	-1.25984	4.59327e-10
SH3PXD2B	2.99625	0.000490633
SHISA4	-2.15298	0.000592082
SHISA7	-1.51111	1.60231e-05
SIGLEC1	5.34702	7.8108e-06
SIGLEC10	1.98685	0.00310301
SIGLEC9	2.97304	0.000917448
SIMC1	1.38875	1.47353e-06
SIRPA	1.49983	0.000121798
SKIL	1.1684	3.05528e-09
SKP2	-1.04119	8.34203e-06
SLA	-1.29386	3.64559e-06
SLAMF6	-1.36603	0.000139891
SLAMF8	4.14369	4.44377e-07
SLC11A1	2.32316	6.63805e-07
SLC14A1	-1.02288	1.64552e-06
SLC15A3	2.19291	8.63719e-05
SLC16A10	1.31475	1.53682e-05
SLC16A6	2.98089	1.41768e-07
SLC1A3	6.38151	1.21757e-08
SLC22A15	1.78915	0.00262337
SLC23A3	-1.75903	0.000640211
SLC25A27	2.51452	8.85326e-08
SLC25A32	-1.08883	1.03889e-07
SLC25A34	1.52681	1.97126e-06
SLC29A2	1.34199	5.97185e-08
SLC2A1	-1.32568	1.08981e-11
SLC2A3	1.82769	2.32298e-11
SLC2A4	2.30819	4.6355e-13
SLC2A9	2.48374	0.00144943
SLC31A2	2.27172	0.000483161
SLC36A1	-1.35573	3.35381e-09
SLC3A1	7.18388	0.000331469
SLC43A1	1.10332	8.78323e-11
SLC45A3	-3.41812	4.57157e-11
SLC4A7	1.2917	2.53389e-05
SLC5A5	2.43005	0.0034775
SLC6A13	-2.81057	0.00795823
SLC7A7	2.51023	3.99586e-06
SLC8A2	-2.67004	0.00347698
SLC9A3-AS1	-1.32325	0.000140289
SLC9A5	-1.7613	9.98447e-05
SLCO4A1	1.8508	5.20476e-08
SLCO4C1	2.96225	2.68666e-11
SLFN14	-2.12279	3.84051e-11
SLFN5	1.40954	1.86664e-07
SLFNL1	4.87461	0.000131657
SMAD7	1.52243	1.82494e-08
SMANTIS	-3.04739	4.57157e-11
SMARCA5-AS1	-3.8331	0.00045757
SMARCD3	1.80674	6.50318e-05
SMC1B	1.97718	0.000370759
SMCR8	-1.23158	4.81243e-07
SMG8	-1.63811	5.62741e-10
SMIM13	-1.40019	7.18106e-08
SNHG10	-1.7927	2.68666e-11
SNHG12	1.59004	6.2378e-12
SNHG20	-2.32712	6.50501e-12
SNHG21	-1.38763	8.31571e-06
SNHG28	3.86835	0.00287254
SNHG3	-1.50407	1.71875e-12
SNHG32	1.72174	2.90359e-13
SNHG5	1.4684	2.14589e-09
SNORA73B	-3.34626	0.000775742
SNORD3A	2.35032	0.000340669
SNORD3B-1	3.19856	2.09879e-06
SNORD3B-2	3.71552	8.93417e-10
SNX10	1.68157	4.07299e-06
SNX22	0.918477	9.56343e-08
SNX33	-2.27947	3.56343e-06
SOCS3	2.36906	1.10848e-08
SOCS4	-1.26702	1.33992e-06
SOCS5P4	-3.40951	0.00575426
SOWAHC	-1.70787	0.00172379
SOX12	-1.10669	2.06533e-06
SOX4	1.73755	0.000385191
SOX7	2.1095	0.00485034
SPAG4	1.36278	2.96991e-05
SPARC	4.20872	1.6372e-09
SPART-AS1	-4.07577	0.00192033
SPATA7	1.73096	4.16724e-07
SPC25	-1.67112	5.42776e-10
SPDYE18	1.50281	0.000795043
SPHK1	-1.02752	2.14416e-06
SPIB	-1.84813	1.40713e-05
SPIN2A	-1.48329	2.04749e-05
SPMIP1	-2.51368	7.73638e-05
SPN	-1.08228	8.44648e-09
SPNS2	-2.34541	0.000761944
SPRED3	-1.83743	0.00229525
SPRY4	6.08464	0.00056104
SPSB1	1.29446	0.000312852
SPTBN2	1.45225	1.89301e-07
SPTLC3	1.6478	5.16508e-05
SQOR	1.08508	1.50567e-06
SREBF1	1.59922	9.13354e-11
SREBF2-AS1	1.39138	0.000606554
SRPX	4.12414	0.000935964
SRRM5	-1.71845	0.00143012
SRSF1	-0.981306	5.13209e-10
SRSF8	-1.09592	9.82934e-10
SRXN1	-1.38064	2.94537e-10
SSU72	-0.894709	2.40028e-08
ST14	2.45035	6.42095e-08
ST3GAL1	0.998031	2.20781e-07
ST3GAL6	2.19089	0.00378843
STAB1	3.32362	9.71979e-08
STAC3	1.26584	2.97806e-05
STAM	-1.17184	4.4329e-09
STARD13	2.9382	0.00651136
STARD4-AS1	3.09611	0.00116905
STARD7	-0.94036	1.24676e-09
STC2	2.16911	8.46966e-05
STOM	-1.20563	1.9283e-11
SUGT1-DT	-1.62543	0.00243707
SULT1A3	1.2701	9.67378e-08
SUV39H1	-1.20234	9.77368e-10
SWINGN	2.37542	2.15594e-06
SYCP2	-2.22032	0.00218245
SYT11	-1.49336	6.33971e-05
SYTL3	1.19433	7.07381e-06
TAC3	1.1721	0.000125948
TACSTD2	5.62151	0.0113673
TAF13	-0.981022	3.98906e-07
TAF1D	1.04706	5.5451e-09
TAL1	-0.97809	7.20583e-10
TAMALIN	3.77263	4.15742e-07
TAOK2	-1.33702	3.88768e-08
TARBP1	1.59203	9.58785e-10
TAS1R3	-2.57464	0.000125336
TBC1D20	-1.12535	1.2587e-09
TBC1D31	1.03421	2.60659e-08
TCEA2	-1.23687	2.80715e-05
TCF19	-0.967964	1.01732e-08
TCN2	2.25551	9.644e-07
TEDC1	1.27135	3.64805e-07
TEDC2-AS1	-3.2341	9.26974e-06
TENM1	2.13309	0.000536284
TESK2	1.08517	3.09636e-05
TESMIN	1.59661	7.01348e-08
TET1	2.19378	0.00167571
TEX14	2.36477	0.000499083
TFCP2L1	5.72695	2.82561e-06
TGFB3	1.5452	4.12354e-05
TGFBI	3.57969	8.59311e-06
THADA	0.986522	5.64274e-09
THAP2	-1.60337	5.39559e-06
THBS3-AS1	-2.1646	0.000816885
THUMPD1	-0.928568	1.25344e-08
TIALD	2.20301	0.00158464
TIGD5	-1.31485	4.89278e-07
TIMP2	3.94224	2.31457e-09
TIMP3	-1.48911	3.95761e-13
TLR2	4.02968	1.39445e-07
TLR4	2.60455	0.00472297
TLR5	2.35247	0.000979252
TLR8	5.81484	0.00669057
TM2D3	-0.951007	1.37274e-07
TMBIM1	-0.854689	2.01144e-09
TMED2	-0.908399	1.78319e-08
TMED7-TICAM2	-2.93088	7.847e-06
TMEM106A	1.32115	0.00022548
TMEM115	-1.42239	9.59569e-10
TMEM127	-1.4266	2.59481e-11
TMEM144	1.7036	1.3675e-05
TMEM163	3.02648	0.000283583
TMEM171	7.535	0.00102587
TMEM175	1.00469	4.10944e-07
TMEM176A	2.86466	0.000662975
TMEM176B	4.96683	4.11537e-07
TMEM187	1.21511	0.000117518
TMEM217	-3.02009	0.000181085
TMEM233	-3.89417	0.00124097
TMEM236	-1.71492	0.000200827
TMEM249	-1.8215	0.00103715
TMIGD3	4.69406	4.19975e-10
TMPOP2	-2.9646	0.000427751
TMPPE	-2.32441	2.64393e-05
TMPRSS9	1.66236	0.000279466
TNFAIP1	-1.0621	1.15259e-07
TNFAIP2	3.95903	2.46493e-08
TNFAIP3	1.18024	1.08234e-07
TNFAIP8L2	-1.70849	0.00141609
TNFRSF14	0.99925	8.31583e-07
TNFRSF14-AS1	1.30904	0.00014813
TNFRSF9	-2.87658	0.000709418
TNFSF9	-1.67697	6.82701e-10
TNK1	1.7256	0.000538956
TNNT1	-1.9073	0.000335588
TOB1	1.65089	1.18824e-11
TOMM22-DT	1.60007	0.000670298
TOPORS	-1.6717	1.29093e-12
TOR1AIP2	-1.16576	3.12503e-10
TOR3A	-1.10248	9.94299e-10
TP53I11	-1.90233	6.84537e-07
TP53RK	-1.00505	4.03858e-08
TPH1	1.31513	0.000422497
TPM2	1.86815	0.000231442
TPM4	-1.52026	2.88985e-10
TRAF3IP2	1.33528	5.04658e-07
TRAFD1	0.971383	1.64509e-07
TRHDE-AS1	-3.18512	0.00200035
TRIAP1	-1.01869	1.12878e-06
TRIB1	1.94219	1.41738e-05
TRIM10	-1.04722	1.83278e-09
TRIM16	-1.13515	2.14534e-06
TRIM29	-2.69139	7.04379e-07
TRIM36	3.0786	0.00154466
TRIM45	2.35052	9.58785e-10
TRIM6	1.22893	7.63091e-06
TRIM69	1.94966	1.81386e-10
TRIM72	2.64559	2.0979e-07
TRMT10C	-1.09269	2.10397e-07
TRMU	-0.980488	4.25673e-08
TRPC5OS	8.2264	0.00373091
TRPM2	3.24588	2.43073e-05
TSC22D1	-1.85874	2.50494e-14
TTC13	1.04196	1.72468e-07
TTI2	-1.26174	3.39405e-08
TUBB8B	3.10219	0.00218245
TUFT1	1.14786	1.4231e-08
TWNK	-1.3539	1.01229e-08
TXLNA	-1.14726	1.63464e-10
TXNDC5	-1.30535	1.08981e-11
TXNIP	-1.62072	1.07157e-12
TYMP	2.20391	0.000159778
TYROBP	3.62984	1.72503e-07
UBA7	1.01169	1.85589e-06
UBASH3B	-1.30925	3.78908e-06
UBR5-DT	1.7433	6.65591e-05
UFSP1	-2.0897	0.00101076
ULBP1	1.79721	2.79551e-06
ULK2	1.13673	5.65564e-06
UMPS	-0.918047	6.49785e-08
UPB1	2.56756	0.00478993
UPF3AP3	-2.26525	0.00205373
UPP1	1.45132	6.66615e-08
UQCC6	-1.29681	1.47746e-05
USP18	1.4289	1.62102e-05
USP3	0.982568	7.63229e-08
USP30	1.18565	1.30137e-06
USP43	1.48618	0.000471792
UTP14C	-7.38563	0.00399751
UVRAG	1.14986	5.37416e-09
VCAN	3.2766	0.00210389
VEGFD	2.59615	0.000731717
VIM	-1.75118	9.73875e-13
VPS18	-1.15125	3.24748e-06
VPS33B	1.55662	1.1079e-07
VSIG10L	-1.81502	0.00393576
VSIG4	5.71423	2.11236e-06
VSIR	-1.45115	1.73561e-06
VSX2	7.57681	0.00636754
VWA7	-2.99409	9.99729e-05
VWA8	1.02079	2.38652e-07
VWDE	1.76052	0.00133488
WAPL-DT	-2.78053	8.42193e-07
WASL	-1.58615	9.11262e-08
WBP1LP2	-1.79769	0.0035448
WDCP	-1.09432	1.00203e-05
WDR47	1.43107	5.72493e-07
WDR5CP	4.56312	0.00130537
WDR82	-0.946482	1.57846e-09
WDR91	1.01488	4.6168e-06
WEE1	-1.50441	1.9366e-11
WFDC21P	3.09436	2.06111e-07
WFIKKN1	-1.87462	2.21604e-05
WLS	4.17433	0.000897986
WNK4	-2.77128	0.00122239
WTIP	1.3913	0.000677421
WWTR1	-2.79881	0.00227022
YEATS2	1.18839	7.01945e-08
YOD1	-1.52484	1.95358e-09
YRDC	-1.25468	6.97177e-09
ZBTB12	-2.28265	4.83173e-05
ZBTB20	1.47231	9.81911e-07
ZBTB26	-1.27933	1.49939e-06
ZBTB45	-1.47899	1.02647e-07
ZBTB6	-1.12428	6.35168e-07
ZBTB7A	-1.4866	1.41086e-09
ZC2HC1A	1.64831	6.26631e-06
ZC3H10	-1.34312	6.22969e-06
ZC3H12A	2.08434	2.22788e-10
ZC3H12C	3.43223	3.76385e-05
ZC3H4	-1.15056	1.99226e-10
ZC3H6	1.19372	1.71493e-09
ZCCHC24	1.6011	2.3387e-05
ZCCHC3	-1.29222	1.52915e-10
ZDHHC11	-1.56542	2.42939e-05
ZDHHC5	-0.929618	1.01082e-08
ZFAS1	1.27476	4.03858e-08
ZFHX2	-2.65402	2.23297e-05
ZFP36	1.16552	2.65892e-09
ZFYVE21	-0.936308	1.66053e-09
ZGRF1	1.05078	5.09998e-06
ZHX2	1.17206	2.60153e-06
ZKSCAN2-DT	-1.78525	2.91933e-06
ZKSCAN4	-1.91226	7.49367e-09
ZNF160	1.07121	6.53414e-07
ZNF174	-1.07081	2.3303e-05
ZNF207	-1.0214	1.32731e-08
ZNF234	-1.35139	1.38619e-05
ZNF280C	1.52819	7.6533e-06
ZNF280D	1.16653	8.47155e-08
ZNF281	-1.17984	1.99442e-09
ZNF324	-1.59071	4.4268e-08
ZNF43	1.19918	6.6881e-08
ZNF433	2.42883	7.41667e-09
ZNF436	-1.49821	1.92293e-07
ZNF462	2.02707	0.00128194
ZNF486	1.29333	0.000259465
ZNF506	1.11626	2.52304e-07
ZNF534	3.16377	0.00091622
ZNF540	-1.43929	0.000838321
ZNF554	1.27957	9.06428e-06
ZNF563	-1.31318	7.12837e-08
ZNF594	-1.66382	1.02346e-06
ZNF595	1.14131	1.47178e-05
ZNF608	2.90028	0.00187984
ZNF618	2.17445	1.59925e-08
ZNF622	-1.05603	4.01552e-08
ZNF646	-1.0756	3.58115e-06
ZNF652	0.947996	2.23594e-07
ZNF652-AS1	-1.97815	0.00502436
ZNF664	-1.04587	1.14846e-08
ZNF668	-1.14268	1.34993e-05
ZNF672	-1.04355	6.071e-09
ZNF681	1.39184	3.93623e-06
ZNF687-AS1	1.72358	0.000847438
ZNF689	-1.14149	3.33955e-08
ZNF69	1.39169	1.27297e-05
ZNF696	-1.29212	3.33436e-09
ZNF700	1.3369	2.23594e-07
ZNF702P	1.22899	0.000245372
ZNF711	1.26574	1.49079e-05
ZNF766	1.25117	4.28609e-09
ZNF77	1.55356	2.58514e-05
ZNF778	-1.32263	4.00387e-06
ZNF782	-1.12691	2.83067e-05
ZNF79	-1.45375	3.33865e-08
ZNF80	-1.79466	0.00216575
ZNF813	1.41606	1.08396e-07
ZNF815P	-11.2487	0.00109048
ZNF821	1.87542	2.57859e-06
ZNF827	1.47537	4.35525e-08
ZNF839	1.48082	1.32268e-09
ZNF841	1.42673	4.79303e-05
ZNF844	1.03142	4.58127e-06
ZNF85	1.46399	6.01913e-07
ZNF93	1.8997	1.03532e-05
ZNRF3	1.13047	5.07672e-05
ZRSR2P1	-12.6259	0.00455634
ZSCAN18	1.01095	3.97426e-06
ZSCAN2-AS1	1.77594	0.000421348
ZSCAN22	-1.14215	1.43517e-06
ZSCAN31	-1.47772	4.54894e-06
ZSCAN5A-AS1	-1.35027	0.000259013
ZSWIM1	-1.23281	1.03852e-07
ZSWIM6	1.31153	5.25097e-08

## Sheet: Infection 02_48H
Gene entry	logFC	PValue
A2M	5.31997	0.00070385
ABCA10	1.74844	0.000249808
ABCA2	1.30204	0.000171331
ABCB11	1.64722	5.33247e-05
ABCB4	1.43982	3.987e-06
ABCC9	1.3691	9.38346e-05
ABCF1	-0.891779	1.59232e-09
ABHD11	1.10729	5.07247e-06
ABHD13	-0.928806	2.46716e-08
ABHD14A-ACY1	1.7055	0.00242284
ABHD3	1.12388	1.31155e-07
ABHD5	-1.97669	3.63951e-15
ABL1	-0.942983	1.35164e-07
ABLIM1	-1.24317	1.42669e-09
ABR	1.2188	2.00148e-07
ABT1	-1.58922	4.44321e-12
ABTB3	1.86768	0.000337651
ACAD11	1.21782	1.52467e-07
ACAD9-DT	-2.12946	1.68538e-09
ACAP1	1.27504	2.35706e-10
ACBD4	1.05287	2.59709e-05
ACBD7	1.90807	2.62702e-08
ACCS	1.0382	4.03343e-06
ACHE	-1.62565	1.15809e-10
ACKR1	-0.920951	9.42178e-07
ACKR4	8.78509	9.33589e-10
ACOT11	2.41445	1.50364e-05
ACOX1	-0.923575	3.37791e-08
ACP5	2.31494	2.00845e-10
ACP6	1.7208	0.000111243
ACSF2	1.80621	9.50745e-10
ACSM1	1.82044	3.62505e-07
ACTA1	3.945	1.02788e-05
ACTA2	2.31978	1.13125e-09
ACTC1	13.642	3.0393e-13
ACTRT3	-3.39079	4.13835e-06
ACVR1	-1.1952	3.79691e-06
ADA	2.75869	3.94343e-12
ADA2	1.89621	1.52105e-08
ADAD1P1	2.25508	0.000111762
ADAM19	1.11206	0.000117876
ADAM28	2.62836	8.28977e-10
ADAM9	-1.02908	1.02633e-06
ADAMDEC1	4.92453	1.46786e-08
ADAMTS10	1.09823	0.000149379
ADAMTS2	4.12923	0.00485436
ADAMTS6	2.8585	1.29049e-05
ADAMTSL3	1.27311	0.000881143
ADAMTSL5	1.83772	0.00187217
ADAP1	2.3151	6.06414e-05
ADAP2	6.03712	3.14323e-08
ADARB1	1.06695	1.68429e-05
ADAT1	-0.890612	1.93237e-07
ADAT2	1.27049	3.95832e-10
ADGRB3-DT	1.30143	0.00196644
ADGRE2	1.0738	6.92388e-05
ADGRF4	8.97255	4.62583e-06
ADGRG1	-1.07932	5.3044e-08
ADO	-0.906519	2.04843e-07
ADORA3	7.37684	1.56304e-06
ADRA2A	1.59026	0.0066827
ADRA2B	5.26145	0.0140932
ADRB2	3.91947	9.75367e-10
ADRM1	-1.05718	3.46593e-08
ADTRP	5.1289	1.81672e-10
AEBP1	1.80815	0.00228564
AFF3	1.39553	0.000627586
AFG2B	-1.21416	2.33081e-07
AFMID	1.07885	7.83109e-08
AGAP9	1.21547	2.68393e-05
AGBL2	2.16211	0.000197469
AGFG1	-0.890994	8.55426e-09
AGPAT2	1.2387	0.000368272
AGPAT3	-1.19331	4.53117e-11
AGPAT5	-1.05555	1.28848e-08
AHR	1.17332	1.65236e-07
AHSA1	-1.25159	3.12623e-10
AIF1	3.95636	1.47524e-09
AIRIM	-1.31858	6.12545e-11
AKAP12	-1.48363	2.08936e-05
AKIRIN1	-0.897334	8.53265e-09
AKR1C2	1.6247	7.86556e-07
AKT1S1	-0.901449	6.44842e-08
ALAD	-0.87143	1.5586e-09
ALB	4.74912	7.17601e-07
ALCAM	2.69616	7.40131e-09
ALDH2	2.67707	2.13292e-11
ALDH3A1	8.02113	1.86654e-08
ALG10	-1.10541	4.38086e-05
ALG11	-1.52747	0.000112229
ALG2	-1.01518	6.60423e-09
ALKBH5	-1.32367	7.39499e-13
ALOX15B	5.80019	5.88733e-09
ALOX5	1.20956	8.42982e-08
ALOX5AP	1.58737	2.08933e-05
ALPK1	1.08319	5.67773e-07
AMD1	-1.03758	1.32092e-09
AMDHD1	1.79864	0.00435199
AMH	-3.13493	4.33501e-11
AMMECR1L	-1.2826	1.53188e-09
AMN	3.6811	0.000109231
AMPD1	10.1513	2.76038e-09
AMT	1.92482	1.9291e-07
AMY2B	1.75853	1.08712e-10
ANGPT2	6.3336	9.30337e-07
ANK3	1.1235	3.86697e-05
ANKEF1	1.37424	0.000293845
ANKH	-1.26024	2.81903e-12
ANKLE1	-2.13086	9.28416e-14
ANKRA2	0.918472	2.379e-07
ANKRD10-IT1	-1.70733	0.00159734
ANKRD12	0.990503	6.6211e-08
ANKRD18A	2.25951	9.22353e-11
ANKRD18B	2.52154	5.18319e-15
ANKRD20A1	5.00367	3.99739e-08
ANKRD20A21P	1.4964	0.00247776
ANKRD20A3P	9.17947	0.0166735
ANKRD20A4P	5.91435	0.01325
ANKRD20A5P	3.12046	2.8134e-05
ANKRD26	1.03593	1.96106e-06
ANKRD29	3.76664	0.00103865
ANKRD33B	1.34052	0.000106985
ANKRD36	1.61798	9.12373e-11
ANKRD36B	1.52171	8.53857e-08
ANKRD36C	2.43665	1.95978e-13
ANKRD44	1.58225	3.24914e-09
ANKRD44-IT1	2.66893	0.004325
ANKRD45	5.21508	1.92146e-06
ANKRD52	-1.47999	1.00177e-10
ANKRD6	1.84041	0.000136112
ANLN	-1.12271	1.43432e-09
ANO4	9.30616	0.0179472
ANO9	1.40764	1.89817e-05
ANP32E	-0.969475	8.38442e-10
ANPEP	4.41213	1.66005e-13
AOAH	1.87024	0.0033224
AOC2	-2.70134	4.92224e-08
AOC3	-2.5863	4.69651e-08
AP1M1	-0.890173	6.38545e-08
AP2B1	-1.03719	8.96969e-11
AP2M1	-1.04301	3.02652e-09
AP3M1	-0.871909	1.10347e-07
AP5M1	-1.09683	2.33444e-09
APAF1	1.10583	1.83561e-06
APBA1	3.09227	0.000949108
APC	-1.18108	3.3366e-08
APC2	3.71567	0.000337502
APCDD1L-DT	4.83222	0.00148931
APEX2	-1.22051	9.19585e-11
APLNR	4.63282	2.38914e-07
APMAP	-0.934952	1.82669e-08
APOA1	7.75682	9.8979e-05
APOBEC3C	0.907407	5.1235e-08
APOBEC3H	3.68408	2.48344e-09
APOD	1.5564	0.00103865
APOL3	1.11485	1.19377e-08
APPAT	1.04854	1.50434e-06
APPBP2-DT	-2.51297	0.00458261
AQP3	-1.79255	3.30126e-13
ARC	5.0345	0.00208606
AREG	1.57361	9.78047e-05
AREL1	-1.13544	1.18443e-10
ARF1	-0.919589	5.29613e-09
ARF6	-1.05692	1.51917e-10
ARHGAP11A	-1.04936	3.99739e-08
ARHGAP15	1.36307	2.31133e-11
ARHGAP22	2.75132	7.84261e-09
ARHGAP23	-1.32075	2.91613e-10
ARHGAP24	2.87652	1.68258e-07
ARHGAP31	1.67164	0.00123025
ARHGAP35	-1.55524	2.13292e-11
ARHGAP4	1.28098	3.18798e-07
ARHGAP42	1.37077	2.11697e-06
ARHGAP44-AS1	2.06866	0.000987146
ARHGAP8	1.24252	0.000638132
ARHGAP9	1.55201	5.09662e-09
ARHGEF10	2.00124	1.26765e-05
ARHGEF10L	6.54919	7.37781e-07
ARHGEF12	-1.02258	1.67945e-06
ARHGEF2-AS2	-1.86883	0.00169231
ARHGEF3	1.6843	1.04045e-09
ARHGEF40	3.43111	0.000945231
ARID5A	1.24942	4.23247e-07
ARK2C	1.92073	0.000797051
ARK2N	-1.12832	2.36431e-08
ARL2BP	-0.938974	1.72145e-08
ARL4A	-1.17814	2.50138e-10
ARL4C	1.10295	1.98957e-07
ARL4D	3.46838	6.22804e-07
ARL5B	-1.20493	2.14097e-07
ARL8B	-0.915009	5.56761e-08
ARMC2	1.63832	0.000719107
ARMC5	-1.54652	6.70427e-10
ARMC7	-1.29988	1.37328e-06
ARNILA	2.42883	0.00281268
ARPC1A	-0.885107	2.82126e-07
ARPC5	-0.961796	2.33444e-09
ARPC5L	-0.989292	5.55768e-08
ARPIN	3.38046	0.000537004
ARRDC4	-0.893433	3.57274e-07
ARRDC5	3.24859	0.00352168
ARSB	-1.13825	1.12459e-08
ART4	-3.44694	1.78028e-17
ARTN	2.77612	7.94925e-07
ASB1	-0.947511	3.1991e-07
ASB7	-1.00238	3.36731e-07
ASCC3	0.953761	4.7476e-08
ASIC4	-2.21407	2.36236e-05
ASPRV1	4.69878	0.00289134
ASTL	3.69156	0.0104535
ASTN2	1.33213	0.00100625
ASXL2	-1.01918	1.02868e-06
ATAD2	-1.0502	1.18939e-07
ATF1	-0.866301	7.26673e-08
ATF3	1.64048	5.24699e-11
ATG16L2	1.6494	3.11595e-08
ATG4D	-1.19033	1.17569e-09
ATG9A	-0.918345	2.0473e-08
ATL1	1.25982	0.000791934
ATOH7	4.69625	0.00324055
ATOSB	-2.14352	9.10894e-16
ATP11B	-0.94409	3.18202e-07
ATP13A3	-1.20108	1.93782e-07
ATP13A4	2.01048	0.00186484
ATP1A1	-0.844032	1.00371e-08
ATP1A1-AS1	2.4486	2.93062e-09
ATP2A1	-1.18484	6.79274e-05
ATP2B1	-1.10488	1.89498e-09
ATP6V0A1	-1.46767	5.71161e-11
ATP6V0B	-0.910872	3.88707e-07
ATP6V0D2	5.30429	0.00064959
ATP6V1B2	-1.3724	3.51276e-13
ATP6V1C1	-1.40884	1.21538e-12
ATP7A	-1.18376	8.30249e-07
ATP8A1	1.87613	3.34397e-08
ATP8B2	-1.07877	6.59039e-08
ATP8B3	1.53444	1.03392e-07
ATP8B4	4.34286	3.34675e-11
ATXN1L	-1.2752	7.36682e-09
ATXN7L1	1.0475	6.83531e-06
ATXN7L3	-0.913558	4.12081e-09
ATXN7L3-AS1	-1.33349	9.38346e-05
AURKA	-0.961439	6.38e-10
AURKAP1	-5.12543	0.00286035
AUTS2	1.37256	6.08117e-05
AZIN2	1.78919	0.00211011
AZU1	4.49193	3.53431e-12
B3GAT3P1	4.01742	0.000583213
B3GNT2	-1.71297	8.45332e-13
B3GNT5	-1.15086	7.25898e-08
B3GNTL1	1.46789	1.90319e-06
B4GALT5	-2.44582	1.68071e-15
BAAT	-1.69445	0.000320579
BACH1	-0.987989	4.15765e-07
BACH2	1.85915	1.15192e-08
BAG5	-1.23588	7.21095e-11
BAIAP2L1	2.29077	0.00435199
BAIAP2L2	2.78463	2.47414e-09
BAK1	-1.48598	2.25307e-07
BAMBI	2.44629	0.0012034
BANK1	1.77593	1.68847e-08
BANP	-1.01943	2.31783e-07
BAP1	-1.07114	4.23948e-11
BASP1	1.34778	1.34231e-05
BAZ1B	-0.924119	2.81941e-10
BBS4	1.09955	7.25918e-09
BCAM	1.49339	7.94069e-06
BCAR3-AS1	6.95742	2.76038e-09
BCAS4	2.07216	0.000247297
BCL10-AS1	1.2872	1.74465e-08
BCL11B	1.01712	3.18478e-06
BCL2A1	3.97288	1.01304e-06
BCL2L11	-1.25026	1.9998e-10
BCL3	1.84101	1.37e-05
BCLAF1	-0.939359	1.35828e-08
BDH2	2.76221	1.7378e-13
BDNF-AS	1.67026	1.22284e-05
BEGAIN	2.85031	0.0024363
BEND2	5.61527	0.000414453
BET1L	-1.02496	2.48146e-09
BEX1	-1.22967	1.72088e-06
BICD2	-1.21233	1.11339e-08
BIN2	0.979406	1.15908e-07
BIRC3	1.22625	4.22684e-09
BLK	1.04874	4.40464e-05
BMAL1	0.98408	1.57077e-06
BMI1	-0.949745	2.44278e-08
BMP10	8.76226	0.0207494
BMP2K-DT	1.8244	0.000530356
BPGM	-0.912218	5.87796e-08
BPNT2	-0.992474	9.39993e-08
BRF2	-1.15925	2.77672e-06
BRI3BP	-1.22983	2.46594e-11
BRME1	-1.28313	1.14635e-06
BROX	-0.988592	1.51232e-09
BRPF1	-1.10895	1.49825e-08
BRPF3	-1.44399	7.6023e-11
BSCL2	1.11934	0.000417615
BSDC1	-1.03912	2.26896e-11
BSG	-0.986675	6.91859e-09
BSG-AS1	1.18594	5.55993e-06
BTBD19	1.17244	0.000301399
BTBD7	-0.965555	5.06796e-08
BTBD8	2.57678	5.83944e-07
BTG1-DT	2.09893	0.000132325
BTG2	-0.985407	2.8456e-10
BTG3-AS1	-1.91715	1.82624e-06
BTN3A2	1.04508	1.17551e-07
BTNL9	2.4435	1.49581e-05
BTRC	-0.924479	9.76984e-09
BVES-AS1	1.86035	0.00733501
BYSL	-1.36859	7.31118e-11
BZW1	-1.05693	8.135e-10
C10orf95-AS1	-1.14733	9.87326e-09
C14orf119	-1.11999	1.70477e-07
C14orf132	2.02909	0.0014131
C14orf28	1.37903	8.17904e-05
C15orf39	-1.45756	1.36498e-08
C15orf48	3.54554	0.000355144
C16orf74	2.65694	0.00444829
C16orf86	1.81092	3.49347e-05
C17orf99	2.15275	7.70335e-07
C1GALT1C1	-1.01971	2.4169e-05
C1orf162	2.68499	3.14131e-10
C1orf220	-2.50451	0.00124734
C1orf52	-0.970611	2.44595e-08
C1QA	6.79131	4.78138e-13
C1QB	7.90577	2.05707e-14
C1QC	7.05347	3.58165e-13
C1QTNF3	1.24123	0.000474467
C1QTNF4	2.3058	0.0019008
C1QTNF7-AS1	1.48097	4.10386e-05
C1S	3.27516	1.13557e-11
C20orf204	-1.64347	0.000683492
C2CD2L	-1.03535	2.83538e-08
C2orf49	-1.48605	1.37812e-10
C2orf69	-1.2854	5.29817e-10
C2orf74-AS1	1.22271	0.000481559
C2orf88	-1.57611	2.38138e-11
C3	2.85098	1.3025e-08
C3AR1	2.70995	7.22478e-06
C3orf33	1.11658	7.03649e-05
C3orf38	-1.19305	2.91636e-09
C4A	-1.24855	0.000124364
C5AR1	1.04897	1.16876e-05
C5orf24	-1.14642	9.69496e-08
C9orf163	-2.13978	0.00298819
C9orf40	-1.5332	9.95892e-13
CA2	-0.958537	1.03619e-09
CA3	2.46462	1.65882e-14
CA3-AS1	-1.52962	9.13482e-06
CA8	-1.14365	6.45644e-10
CABP5	8.56823	0.000260424
CACHD1	3.07764	0.00248266
CACNA1D	2.27185	8.37458e-05
CACNA1E	6.92983	0.00330652
CACNB1	1.83167	1.78981e-07
CACNG5	1.9015	0.000961969
CACYBP	-0.900719	5.50291e-07
CALM3	-0.871011	1.78366e-08
CALU	-1.18846	1.84582e-09
CAMK1	1.52756	0.000517566
CAMK2G	1.16715	6.69453e-08
CAMSAP1	-1.10834	4.4329e-08
CAND2	3.53956	2.80821e-06
CANT1	-1.10401	2.67626e-08
CANX	-0.908051	3.99336e-09
CAPG	1.91062	7.38533e-10
CAPN10-DT	-1.75354	3.12098e-05
CAPN15	-1.58888	3.87505e-05
CAPRIN2	2.17574	9.26428e-10
CAPS	1.37033	3.18857e-07
CAPS2	1.89584	3.51297e-09
CAPZA2	-1.10551	1.16683e-09
CARD11	1.08247	1.8533e-06
CARD8-AS1	-1.25482	2.88859e-06
CARNS1	1.13752	2.93173e-05
CASP1	1.74514	3.03883e-05
CASP2	-0.951865	1.73882e-08
CASP4LP	2.4671	1.35405e-05
CASS4	-1.81048	6.43076e-09
CATIP-AS1	2.93115	0.00326157
CATSPER2	1.09217	1.36192e-05
CATSPERG	1.41617	0.000871917
CAVIN1	-1.57819	1.13928e-11
CAVIN2	1.37237	0.00318061
CBFA2T2	1.43807	1.06935e-07
CBLL1	-0.968993	3.2717e-09
CBX6	-1.14837	4.72147e-11
CCDC102A	1.67398	0.0029259
CCDC103	-2.02109	0.00341795
CCDC116	2.41563	0.000138596
CCDC117	-1.27058	1.75909e-10
CCDC136	2.26741	8.79189e-05
CCDC137	-0.901559	3.35221e-07
CCDC142	-0.985163	3.41638e-06
CCDC15	1.1056	1.09837e-06
CCDC150	1.06153	2.53178e-05
CCDC159	1.09107	3.59228e-07
CCDC17	2.25626	6.22486e-09
CCDC18	0.999569	2.64667e-08
CCDC18-AS1	1.46069	4.11014e-11
CCDC181	7.70245	2.00772e-05
CCDC191	1.28299	2.28855e-05
CCDC24	1.41761	0.000737923
CCDC26	2.25324	1.44194e-08
CCDC47	-1.36988	5.25127e-11
CCDC61	1.06542	0.000105655
CCDC78	1.28615	0.000203955
CCDC86	-0.997706	1.3891e-08
CCDC97	-1.11088	5.71786e-09
CCL13	8.97468	6.38793e-12
CCL18	5.35412	1.90778e-10
CCL2	7.72996	7.521e-15
CCL3	4.79047	7.96684e-08
CCL4	3.5134	0.00025381
CCL5	1.33169	1.16479e-07
CCL8	7.52109	3.29419e-05
CCND1	3.00492	2.00529e-05
CCND3	-0.984524	8.81711e-10
CCNE1	-1.06985	1.42497e-10
CCNE2	-1.72272	7.31118e-11
CCNF	-1.36456	1.4827e-12
CCNG1	0.99169	2.73537e-09
CCNJ	-1.50738	1.9128e-07
CCNP	3.30136	3.29641e-05
CCNT1	-1.62901	7.46141e-11
CCP110	-1.26354	8.65398e-10
CCR1	6.4183	5.5768e-06
CCR7	1.08537	4.54766e-06
CCRL2	-2.54386	2.9287e-11
CCT2	-0.866849	1.29198e-08
CCT3	-0.841728	3.62372e-09
CCT4P2	3.01204	0.000508424
CCT5	-0.884179	3.29366e-09
CD14	4.65371	5.28724e-11
CD163	6.82049	1.70902e-13
CD19	1.91683	7.91664e-07
CD1D	1.67772	0.00465169
CD27-AS1	1.10898	3.86177e-06
CD28	1.0928	6.79098e-05
CD2AP	-1.52562	3.43002e-11
CD2BP2	-1.10987	1.87284e-09
CD300A	2.0827	0.00215124
CD300LF	3.55655	0.00345106
CD302	2.09597	1.43832e-06
CD37	1.27098	4.18144e-06
CD38	3.99828	0.000982875
CD40	1.1269	4.5603e-07
CD48	1.82671	3.64221e-09
CD68	1.35565	1.46528e-06
CD70	1.42552	8.52834e-09
CD74	2.78696	7.88665e-12
CD83	1.85316	3.68833e-09
CD86	3.2856	0.000554138
CD96	1.4215	6.66744e-09
CDC25A	-0.867523	5.73294e-09
CDC26	-1.24604	1.95093e-07
CDC27	-0.96803	1.60814e-08
CDC42BPG	1.41284	6.83744e-05
CDC42EP2	-2.27727	4.30271e-05
CDC42EP3	1.35047	1.31689e-08
CDC42EP4	-1.71457	6.18288e-11
CDC73	-1.01031	3.57382e-08
CDCA4	-1.07877	2.81941e-10
CDCA7	1.5173	2.1869e-08
CDHR1	1.82784	5.48546e-06
CDK5R1	3.94817	1.58846e-17
CDKL2	2.66421	0.00586398
CDKN1B	-1.57596	3.06271e-14
CDKN1C	1.34992	0.000421781
CDKN2A-AS1	4.60926	0.00498635
CDKN2AIP	0.904922	8.13886e-09
CDKN2C	-2.02028	5.40511e-15
CDKN2D	-1.09063	4.86878e-06
CDRT4	1.87172	4.90835e-05
CDV3	-0.911847	6.59325e-10
CEACAM1	3.09033	0.00222622
CEACAM8	2.77631	0.00211011
CEBPA	4.07175	8.31148e-09
CEBPD	2.10052	1.67017e-06
CELF3	-2.39108	2.33971e-07
CELSR1	1.25064	0.000420861
CENPB	-1.19784	2.78325e-08
CENPN	-0.846037	1.23141e-08
CENPO	-1.06325	4.60326e-10
CEP104	-1.07609	2.64297e-09
CEP131	1.02143	1.34231e-05
CEP55	1.44476	1.58309e-08
CEP68	1.24559	4.02953e-08
CEP97	-1.27008	4.50167e-08
CERCAM	2.3401	0.00468658
CERK	0.913551	4.12105e-07
CERNA2	1.76497	3.37191e-05
CERS2	-1.10512	1.08686e-11
CERS3	2.33479	0.0109838
CERS4	1.8692	5.18795e-07
CERS6-AS1	3.1381	2.74557e-05
CES1	8.22993	5.50843e-11
CES3	1.94335	0.00145862
CFAP144P1	6.96593	4.40034e-14
CFAP45	1.94055	0.00651912
CFAP53	-1.4952	3.41759e-06
CFAP54	1.24129	1.25793e-05
CFAP58-DT	1.50767	0.00437566
CFAP65	8.59856	5.16805e-09
CFB	4.69352	6.33762e-07
CFD	3.52966	2.59092e-06
CFL2	-1.6564	1.02538e-07
CHAC2	-1.21278	7.9573e-10
CHAF1A	-1.11161	1.3865e-10
CHAMP1	-1.06116	7.76677e-10
CHCHD3	-1.01564	7.30483e-09
CHD1-DT	1.22862	1.68255e-06
CHD7	1.05393	2.00845e-10
CHDH	2.9757	2.90999e-07
CHI3L1	3.60677	0.000402406
CHI3L2	2.09949	0.00198353
CHKB	0.970235	6.64903e-08
CHN1	1.46806	0.00370249
CHORDC1	-1.3067	3.27061e-11
CHPF2	-1.29944	1.36232e-09
CHRNA10	3.0829	4.07248e-11
CHRNA5	-1.4979	0.000797436
CHST14	1.6333	0.000109375
CHST2	-2.041	1.06336e-13
CIBAR1	1.03211	2.1589e-05
CIC	-1.06022	6.36662e-05
CIITA	1.74372	1.8533e-06
CIPC	-1.65899	6.12545e-11
CISD2	-1.03784	7.02306e-09
CISH	-2.99126	1.58012e-17
CIST1	7.86526	0.00368853
CITED2	-1.39854	6.16847e-13
CKLF-CMTM1	-3.61066	0.00121177
CLC	2.78941	0.000114867
CLCA4-AS1	1.69467	1.70413e-05
CLCN3	-1.91093	2.22057e-12
CLCN4	-1.84666	2.40744e-13
CLDN6	6.64121	0.000299929
CLEC12A	4.80505	0.00472688
CLEC2D	1.62063	4.31161e-11
CLEC4E	8.40509	3.24985e-07
CLEC7A	3.57865	7.84817e-07
CLIC3	4.56358	6.91707e-07
CLIC4	-1.13879	3.8855e-09
CLIP2	-1.02546	1.92114e-05
CLN6	-0.87748	1.00703e-07
CLN8	-1.34421	2.16476e-09
CLP1	-1.99637	1.60606e-12
CLPTM1	-1.12235	1.92593e-09
CLTCL1	3.18742	1.32184e-08
CMBL	1.11825	1.5334e-10
CMKLR1	-2.41314	2.29687e-10
CMPK2	-2.17917	2.56965e-15
CMTM7	1.55201	2.9955e-06
CMTM8	3.08502	2.77209e-05
CMYA5	5.5991	2.8371e-10
CNBD2	1.37734	0.000111434
CNGA1	5.45453	0.000862081
CNIH2	-1.72727	0.00185992
CNKSR3	0.935556	2.76038e-09
CNNM4	1.98412	4.93353e-08
CNOT1	-0.913769	2.43876e-08
CNOT9	-1.16868	1.16072e-11
CNR2	1.36584	0.000351103
CNRIP1	1.36361	1.30484e-09
CNTF	-1.64047	0.000456431
CNTNAP1	-2.59165	4.97151e-10
COA7	-1.24165	3.3314e-10
COL11A2	-2.95914	4.52028e-10
COL18A1	1.90151	3.32732e-06
COL23A1	3.95395	5.71887e-05
COL2A1	6.82168	1.69961e-08
COL4A3	2.35022	2.05065e-05
COL5A2	1.76741	0.00220382
COL6A2	1.20654	0.000552067
COL6A3	2.35952	0.000311857
COL7A1	-3.45346	6.09952e-11
COL9A3	1.77613	5.3098e-06
COLEC12	2.78133	2.30611e-08
COQ10B	-0.927752	9.16143e-07
COQ8A	1.38994	1.26813e-11
CORO1A	1.0181	8.36205e-07
CORO1C	-1.3163	7.61297e-13
CORO2A	2.42981	5.5786e-07
CORO6	1.73357	0.000281628
COTL1	1.46777	1.07738e-07
COX6B2	2.30774	1.0673e-05
CPEB1	-1.36206	2.24049e-07
CPEB2	1.10608	2.96898e-05
CPEB4	-1.55087	1.33883e-05
CPM	4.12439	1.64279e-09
CPNE2	2.9002	0.000136112
CPNE7	2.59611	0.00682692
CPNE8	1.37698	1.04654e-05
CPOX	-1.15204	7.59048e-11
CPXM1	3.13021	0.00111317
CR2	1.86318	0.00439122
CRACDL	9.41977	1.49679e-08
CRACR2A	1.149	2.18741e-05
CRACR2B	3.04918	1.81618e-06
CREB3L1	-1.12326	4.06599e-07
CRISPLD2	4.76638	2.06341e-05
CRK	-1.25663	1.45817e-10
CRKL	-1.23008	1.82988e-11
CROCC	-1.50429	6.86376e-08
CROT	1.21002	0.00023606
CRX	1.30139	0.00204298
CRYBG1	2.05785	1.1802e-11
CSF2RA	2.74522	1.5196e-05
CSF3R	3.90305	7.98625e-06
CSGALNACT1	1.31138	1.02549e-07
CSMD2	3.24661	0.000136794
CSPG4P10	-7.42621	0.000426861
CSRNP1	0.976716	6.34032e-06
CSRNP2	1.91512	1.31356e-12
CSRP1-AS1	1.82238	4.23818e-09
CST7	2.1627	1.99591e-06
CSTA	4.83003	0.00056339
CSTF1	-1.46275	6.17459e-12
CSTF2	-1.19375	7.87104e-09
CSTF2T	-1.15998	7.39992e-11
CTCF	-1.25705	1.18898e-11
CTDSP1	-1.24047	1.00177e-10
CTDSP2	-1.05287	7.94119e-11
CTNND1	-1.15639	5.64771e-09
CTNS	-1.1029	4.49439e-09
CTPS1	-0.949706	3.66007e-08
CTSA	-0.901206	8.90776e-09
CTSD	1.29408	1.29207e-06
CTSF	1.2238	3.90693e-07
CTSH	2.77042	9.33651e-12
CTSL	-0.946632	1.58419e-09
CTSS	2.73786	1.18925e-11
CTSV	2.17261	1.83145e-05
CTTNBP2	3.24547	2.57365e-06
CUEDC1	4.25724	1.16343e-05
CUL9	1.01581	1.23282e-07
CWC15	-1.00529	1.06519e-06
CWF19L2	0.945895	2.17137e-06
CXCL1	8.51996	1.10765e-06
CXCL16	3.91589	9.73941e-08
CXCL2	2.27727	0.000240804
CXCL3	2.40586	7.66277e-05
CXCL8	2.73992	9.05722e-11
CXCR4	2.23725	9.82724e-14
CXCR5	1.84487	5.20408e-06
CYB561	-1.24944	3.94687e-08
CYB561D1	-1.40479	2.71153e-08
CYB5D1	-1.02686	3.74767e-06
CYBA	1.54812	7.45984e-07
CYFIP2	1.27033	3.95326e-09
CYP26A1	8.78414	4.79718e-06
CYP26B1	3.58585	3.39644e-05
CYP27A1	7.57768	1.1025e-12
CYP27B1	-1.7584	0.000122183
CYP2S1	2.86366	0.000173024
CYP2U1	1.44609	0.00334704
CYP4F26P	1.70555	2.91057e-08
CYP4F35P	2.12992	1.50746e-07
CYP51A1-AS1	2.24609	0.00012073
CYP7B1	2.93381	0.00101955
CYRIA	1.70004	0.000142183
CYSLTR1	1.89565	3.80882e-09
CYTIP	0.971024	2.33971e-07
CYTL1	2.12834	5.68675e-15
D2HGDH	1.35679	4.2041e-07
DAB2	4.39499	1.19648e-08
DACT1	4.9111	4.39852e-08
DAND5	3.74449	1.00007e-07
DANT2	3.22111	5.15929e-07
DAPK1	-0.938734	4.79338e-07
DAPP1	1.2142	3.30093e-05
DBNDD2	1.77571	0.000404968
DCAF12	-1.31467	1.57653e-12
DCAF4	0.960648	4.82482e-06
DCLK3	9.66451	3.48259e-12
DCLRE1A	-1.01121	1.54083e-07
DCLRE1B	-1.9233	7.3288e-15
DCUN1D1	-1.17286	1.05672e-09
DDB2	1.2493	1.1025e-12
DDIT3	2.59282	1.28666e-16
DDN	1.93953	1.4675e-07
DECR2	-1.66813	3.76934e-11
DEF6	1.24547	4.42477e-08
DEGS1	-1.11764	4.56562e-09
DEGS2	1.86231	4.65015e-07
DEK	-0.875257	1.85862e-08
DENND10	1.00877	2.60095e-08
DENND1C	1.33849	2.22689e-07
DENND2A	3.70358	3.73563e-06
DENND2C	2.27938	0.000359423
DENND2D	1.17962	1.88145e-09
DENND3	2.36198	2.87724e-09
DENND3-AS1	1.49605	0.00048871
DEPDC7	2.46643	7.65541e-09
DERL1	-1.31068	7.70515e-12
DFFBP1	-3.20567	7.77941e-07
DGCR8	-1.55092	5.63955e-12
DGKA	1.17493	5.1722e-10
DGKH	1.03402	2.35122e-05
DHRS13	-1.87107	1.1882e-12
DHRS3	2.31644	9.32466e-05
DHRS4L1	1.42448	8.98056e-08
DHX15	-1.02325	7.75817e-09
DHX58	1.80121	2.88056e-08
DHX9	-1.29562	3.87547e-12
DIAPH1	-0.989353	7.2866e-09
DIAPH2	1.59957	0.000161573
DICER1-AS1	1.75654	8.06334e-06
DIDO1	-1.2671	1.69591e-09
DIO2	6.57982	3.85761e-05
DIP2C	3.3527	3.56921e-06
DIPK1B	2.59178	0.001119
DIRC3	3.13938	6.961e-05
DISC1	2.43218	0.000176119
DLEC1	2.63879	0.00320121
DLEU2	-0.944759	2.50501e-07
DLEU7	3.52162	0.00229764
DLG3	4.81114	2.08204e-14
DLGAP4-AS1	1.72082	0.00558723
DLL1	2.84181	0.000101441
DLX2	2.03884	0.00640159
DMD	2.39975	2.10725e-07
DMTN	-0.880873	1.70734e-08
DMWD	-0.96754	3.8872e-06
DNAAF3-AS1	-3.39606	0.000523607
DNAAF9	1.47691	2.31468e-07
DNAH12	4.2504	6.507e-06
DNAH14	1.21149	8.19703e-06
DNAH6	3.48543	8.20012e-05
DNAI3	4.19037	0.0118693
DNAJA4	-0.934904	9.53881e-09
DNAJB1	1.09531	6.38293e-11
DNAJB4	-1.43575	6.63302e-12
DNAJB5-DT	3.0556	3.37368e-05
DNAJC14	-0.96085	1.7379e-08
DNAJC5	-0.972488	1.1786e-08
DNAJC6	-1.35734	1.7002e-09
DNAJC9	-1.68064	1.78824e-13
DNASE1L2	-1.78019	4.74543e-05
DNASE2	-1.66184	8.15868e-13
DNMT3A	1.01242	4.71044e-06
DNMT3B	1.41619	1.6611e-08
DNTTIP2	-0.965939	8.1918e-10
DOCK10	1.53194	9.63551e-08
DOCK2	1.41303	9.52141e-09
DOCK4	4.00952	1.81983e-05
DOHH	-1.25935	7.87466e-07
DOLK	-1.56022	1.07597e-07
DOT1L	-1.05617	9.05065e-07
DPEP2	1.74991	1.09583e-09
DPF1	4.2752	4.23033e-05
DPF2	-0.95247	4.65613e-09
DPH3	-1.35573	4.83736e-09
DPH5-DT	2.28952	1.07202e-08
DPP10	3.49639	0.00440012
DPPA4	1.81424	0.000153663
DPY19L1P1	1.94784	0.00114197
DPY19L2	1.5941	2.33936e-06
DPYD	1.17418	3.09905e-05
DPYSL2	-0.941994	6.71373e-07
DPYSL5	8.55821	0.00016068
DR1	-0.899407	2.46811e-09
DRAM1	0.876692	3.50008e-08
DRC1	4.66135	0.000766556
DRG1P1	6.96158	2.80682e-08
DTNB	1.4625	6.80493e-07
DTX3	1.00569	3.30093e-05
DUSP2	1.2401	4.95872e-07
DUSP3	1.55366	1.89702e-08
DUSP5	1.36251	3.49889e-05
DUT-AS1	-1.3992	0.000510759
DYNLT2	-1.57578	9.75505e-07
DYRK1A	-0.955282	7.36174e-10
DYRK3	-1.66684	1.06916e-12
E2F2	-0.940595	2.28177e-10
E2F4	-1.39892	4.87031e-13
EAF1	-1.13885	6.12335e-09
EBF1	2.16415	0.00133985
EBLN2	-1.8764	1.74225e-05
EBNA1BP2	-1.06298	1.66434e-09
ECHDC2	1.67619	4.5488e-10
ECHDC3	1.98523	0.000307319
ECM1	-1.81586	3.08722e-05
EDN1	2.82332	0.0103211
EED	-1.25982	1.17775e-10
EEF1DP2	1.58952	0.00634784
EFCAB6-DT	-4.46811	0.000712673
EFCAB8	5.10209	6.80174e-06
EFEMP2	1.63474	0.000213493
EFHC2	2.75662	0.00458261
EFNA2	2.21566	0.00691731
EFNB2	2.35885	0.00752489
EGFL7	1.73915	8.55049e-10
EGLN1	-0.882409	1.43851e-07
EGR1	1.66926	1.30433e-12
EHD1	-1.40742	1.30627e-11
EHHADH	1.25009	1.06318e-07
EIF1AD	-1.73209	5.81977e-13
EIF1B-AS1	1.32693	3.45731e-09
EIF2S1	-1.09679	4.15846e-10
EIF3A	-0.990709	6.86625e-09
EIF4E2	-0.851891	1.44625e-08
EIF4E3	1.05118	8.187e-05
EIF4EBP2	-0.988909	2.81667e-10
EIF4G1	-1.21544	7.31118e-11
EIF4G2	-0.860313	1.08375e-08
EIF4HP2	-1.81603	1.26018e-06
EIF5	-0.900166	1.31522e-09
ELANE	3.07717	1.18355e-07
ELF1	-1.48031	2.58208e-11
ELK1	-1.26502	9.79191e-11
ELL2	-1.67301	1.30823e-13
ELMO3	-1.70207	9.03536e-10
ELOA	-1.51404	1.88941e-13
ELOA-AS1	1.18706	1.74043e-06
ELOVL1	-1.27189	4.54227e-12
ELOVL3	7.78859	0.00237206
ELOVL4	2.12526	0.00659639
ELP5	-0.918103	5.41603e-07
EMC3	-1.05165	2.05228e-09
EMC4	-0.986584	1.96774e-08
EMC7	-1.37304	1.89498e-09
EME1	1.50638	3.31243e-10
EME2	-1.18793	1.77965e-05
EML2	1.05045	4.70864e-07
EML2-AS1	1.61746	0.00380333
EML5	-2.14926	1.15432e-09
EML6	1.42843	0.000157172
EMP1	3.34078	0.000130764
ENC1	3.97296	3.34675e-11
ENDOD1	-1.38829	3.77003e-10
ENGASE	1.15283	6.84876e-07
ENPP4	-1.03441	4.74986e-07
ENTPD1	1.78527	1.31875e-05
ENTPD7	-1.19132	3.04664e-06
EOLA1	-0.985219	3.81362e-07
EOLA2-DT	1.23256	4.90835e-05
EP300	-1.21161	7.83478e-07
EPAS1	-1.57709	6.33731e-10
EPB41L3	2.48029	0.000463223
EPB41L5	1.34908	2.06539e-05
EPCAM	1.56789	4.22684e-09
EPDR1	-1.45278	5.59257e-13
EPHA2	3.45221	0.00338661
EPHX2	1.92949	0.000502126
EPM2AIP1	-1.4602	4.99994e-08
EPN3	2.43942	0.00018032
EPOP	1.32518	5.0878e-05
EPPK1	1.66071	0.00180724
EPS15-AS1	1.36495	6.45979e-05
EPSTI1	1.63577	2.00703e-08
EPX	4.54072	2.52671e-05
ERAP2	1.62399	2.341e-07
ERAS	6.14922	0.00231447
ERBB3	2.23221	0.00255521
ERCC2	0.993319	6.24198e-07
ERGIC2	-0.976449	1.04541e-08
ERI1	-1.11178	1.39885e-07
ERMAP	-1.99383	2.26056e-16
ERMN	1.57739	0.00353821
ERO1B	1.22118	4.6842e-07
ERRFI1	1.89198	3.40817e-09
ERV3-1	-1.13565	1.71505e-05
ERVW-1	2.72601	7.06583e-09
ESCO2	-0.936224	6.7677e-08
ESR2	-1.48502	2.47272e-08
ESYT3	8.40856	2.6267e-10
ETF1	-1.18684	1.31726e-11
ETHE1	1.15367	4.60279e-05
ETV3	-0.969529	1.77951e-07
ETV5	2.88529	6.63837e-12
ETV6	1.29068	8.02253e-09
EVI2A	1.58952	5.34204e-06
EVL	1.17443	9.53425e-09
EXOC5	-1.01431	8.35351e-08
EXOC8	-1.30889	2.34095e-08
EXOSC3	-1.03833	1.82158e-08
EXOSC6	-1.13152	1.04023e-10
EXPH5	2.17238	7.86556e-07
F13A1	4.41505	5.05279e-08
F13B	6.57926	5.30769e-09
FABP3	9.24473	7.64505e-07
FADD	-1.63896	1.17443e-10
FAM107B	1.36839	5.64691e-10
FAM110D	-2.45484	0.012224
FAM111A	-1.44988	1.58419e-09
FAM120C	-1.0765	9.16569e-06
FAM13A-AS1	1.26484	2.25256e-06
FAM13B	-1.09019	1.21245e-07
FAM153A	1.42685	2.72755e-06
FAM153CP	1.7441	1.83082e-06
FAM161A	1.18318	6.22507e-06
FAM168B	-1.10077	7.17584e-09
FAM169A	1.57677	0.000794317
FAM169BP	2.0952	1.45601e-08
FAM171A2	2.06089	1.02636e-05
FAM171B	6.65293	1.78204e-10
FAM174A-DT	2.28495	0.00207616
FAM177B	1.50281	2.24119e-05
FAM181A-AS1	2.00053	0.00752168
FAM184B	5.50683	3.92216e-05
FAM200A	-1.01812	7.21162e-06
FAM200C	-1.61914	6.85337e-06
FAM20B	-2.21112	1.44802e-14
FAM215A	-2.43679	0.000757816
FAM228B	1.36861	1.20913e-09
FAM245B	-5.3216	0.000589783
FAM32A	-1.03274	9.61035e-10
FAM3C	-1.09025	1.15137e-08
FAM3C2P	-9.21974	0.0110127
FAM43A	1.65068	1.76573e-05
FAM66A	1.13033	1.11312e-07
FAM74A3	2.09537	0.00277466
FAM78A	-1.07865	5.64356e-08
FAM81B	2.69693	0.000853083
FAM83A	-2.22668	2.51294e-16
FAM83A-AS2	3.68239	0.000807768
FAM83C	9.79102	8.96969e-11
FAM83D	-0.962129	3.54296e-09
FAM86B2	3.13001	7.27004e-05
FAM89A	2.0105	1.46914e-11
FAM95B1	3.36722	1.69936e-09
FAM98A	-1.56279	6.50553e-12
FANCE	1.09426	3.40227e-07
FARP1-AS1	6.40314	0.000127419
FASTKD5	-1.2193	1.28993e-10
FAXC	1.91533	3.64537e-05
FAXDC2	-1.61277	2.05707e-14
FBLN5	2.84861	5.33241e-07
FBP1	5.21919	7.56221e-06
FBXL14	-1.79142	1.47018e-06
FBXL19	-1.03575	4.31081e-07
FBXL3	-1.07446	1.35828e-08
FBXO16	5.11437	0.0153748
FBXO28	-0.939283	1.47282e-07
FBXO30	-0.988546	2.24163e-08
FBXO36	1.52118	0.000379545
FBXO36P1	11.9464	1.54625e-06
FBXO38-DT	1.3749	1.03872e-10
FBXO41	1.38387	0.00127166
FBXO42	-1.0089	3.44413e-09
FBXO43	1.07188	2.6938e-06
FBXO44	2.31702	1.93932e-08
FBXO45	-1.23784	3.22264e-10
FBXO46	-1.12286	3.78043e-08
FBXO5	-1.80387	1.77438e-14
FBXO6	2.7737	2.16734e-06
FBXO8	-0.979905	1.62353e-07
FBXO9	-1.0032	1.27912e-10
FBXW11	-1.12392	1.27886e-09
FCER1G	6.53617	9.82724e-14
FCF1	-0.911911	4.19789e-08
FCGR3A	1.99461	1.62581e-05
FCGRT	2.95438	6.01579e-13
FCHO1	2.13517	2.07906e-11
FCHSD1	1.25692	4.95765e-08
FCMR	1.06767	3.11713e-06
FCRL1	2.16608	2.54663e-05
FCRL2	2.64589	1.2082e-05
FCRL5	2.53754	2.11671e-06
FDPSP4	4.00489	8.9455e-06
FDXACB1	-1.49055	8.67122e-06
FDXR	1.82304	1.38066e-12
FECH	-1.01103	2.36016e-10
FEM1A	-1.20878	1.30987e-11
FEN1	-1.69042	1.52257e-13
FERMT2	4.02429	4.37482e-12
FGD2	2.67962	1.11557e-07
FGD3	0.915458	3.41756e-07
FGFBP2	2.49806	0.0107248
FGFR1OP2	-1.09796	4.64833e-10
FGFRL1	-1.18634	2.67286e-06
FGR	4.01594	1.17205e-07
FHDC1	-1.6913	4.76289e-14
FHIT	1.35729	8.53318e-06
FHL1	1.29692	0.00140021
FIGNL1	-1.72598	5.14942e-12
FIRRE	1.51589	1.34194e-08
FKBPL	-1.91013	1.17645e-11
FLI1	1.48616	2.42762e-07
FLNC	9.68069	1.92339e-07
FLOT2	-0.936058	4.72313e-10
FLRT2	2.69028	0.00190827
FMNL1	1.37193	2.80682e-08
FNBP1L	-1.31209	8.72958e-09
FNDC11	2.51348	6.5026e-05
FNDC4	-1.45619	0.00174167
FNDC7	-4.5261	0.000288178
FNTB	-0.994716	1.18219e-05
FOLR2	5.4888	0.000118579
FOS	3.2907	6.5756e-17
FOSB	1.82707	3.4536e-07
FOSL1P1	4.5125	0.00169914
FOXJ1	7.90207	0.00559214
FOXJ2	-1.14223	4.57305e-10
FOXM1	-1.04576	1.35285e-11
FOXN2	-1.13965	4.31894e-08
FOXO3	-0.976171	2.59317e-09
FOXO4	-1.09434	7.69578e-09
FPGT-TNNI3K	2.47591	0.00516744
FPR1	5.80586	1.29208e-06
FPR3	3.09188	2.80159e-06
FRMD3	3.87204	1.13187e-07
FRMD6	2.50266	3.9788e-05
FRRS1L	1.3377	5.80088e-05
FRZB	10.1553	1.57653e-12
FST	2.69872	0.00198908
FUBP3	-0.963557	2.48103e-09
FUCA1	1.95276	5.76856e-10
FURIN	-0.980049	1.22885e-08
FUT1	-1.88702	6.45644e-10
FUT3	3.58605	0.00999788
FXR2	-1.40205	3.07092e-11
FXYD3	2.55126	0.00201732
FXYD5	0.963813	1.87698e-06
FYB1	1.23203	2.24163e-08
FZD1	-1.32928	5.94401e-06
FZD3	1.54478	7.32569e-07
FZD5	-2.03163	4.14431e-13
FZD8	4.71756	0.00307759
G0S2	1.20413	2.36417e-05
G3BP2	-1.05899	1.27822e-08
GAB1	-0.947027	1.57177e-06
GABBR1	1.34599	1.34044e-06
GABPA	-0.964426	7.55071e-06
GABPB1-IT1	-1.11054	1.33834e-06
GABRG2	2.16393	3.3978e-09
GABRR2	2.43888	0.000105724
GAD1	1.10223	1.79777e-06
GADD45B	4.08736	1.93079e-15
GADD45G	2.26314	4.68987e-06
GAL3ST4	2.01785	1.64357e-06
GALNT1	-0.919224	1.02691e-07
GALNT4	-2.55702	1.37575e-08
GALNT5	-1.17764	2.79113e-08
GALT	1.08939	7.21162e-07
GAMT	1.56771	4.49482e-05
GAPVD1	-1.1545	1.0226e-10
GARIN1B	6.96886	7.17242e-05
GAS2L1	-1.74501	2.13292e-11
GAS2L1P2	4.87027	0.00906446
GAS6	3.93313	1.60474e-09
GAS7	1.67047	0.00613031
GASK1A	1.28161	9.49139e-08
GASK1B	2.50089	5.44036e-10
GASK1B-AS1	3.29523	1.92146e-06
GATA5	-2.0771	1.28805e-06
GATD3	-1.11377	0.000170528
GBA2	-0.915728	1.25062e-07
GBE1	-0.910054	3.05114e-08
GBGT1	1.00487	6.66991e-08
GCC1	-0.983095	1.98402e-08
GCC2-AS1	1.57594	2.60297e-06
GCLC	-1.02272	2.36982e-09
GCLM	-0.931996	3.49237e-08
GCM1	8.54964	2.06401e-16
GCNA	1.23156	1.48442e-06
GCSAM	1.58158	0.000157511
GDE1	-1.37036	1.00251e-12
GDF9	3.23756	8.35778e-06
GDPD1	1.99696	4.02512e-10
GDPD3	1.38399	0.000899113
GEM	4.75513	6.02084e-08
GEMIN4	-1.18553	9.34814e-09
GEN1	-1.12667	1.54486e-07
GET3	-1.10509	6.48728e-10
GFM1	-1.10433	1.60209e-09
GFPT1	-1.09971	4.22684e-09
GFPT2	3.45774	0.00949358
GFRA3	3.58349	0.000186659
GGH	-0.897577	1.41893e-07
GGT7	1.75332	8.52834e-09
GHDC	0.944355	2.97633e-06
GHET1	3.01142	1.20067e-05
GID8	-0.874937	7.93172e-09
GIHCG	0.981838	1.72199e-05
GIMAP1	1.17936	6.02918e-06
GIMAP2	1.57206	1.72809e-08
GIMAP7	1.23937	4.63502e-07
GINS3	-1.15359	8.05309e-10
GJC2	-3.44267	2.45892e-08
GJD3-AS1	1.32763	0.00128366
GJD4	6.95306	0.00203952
GLB1	-1.09978	2.29687e-10
GLIPR2	1.13579	6.0474e-08
GLRX2	-1.01349	5.18845e-07
GLS2	2.03534	0.000563718
GM2A	1.97127	7.16869e-11
GMDS-DT	1.14928	4.41279e-05
GMEB1	-1.12667	6.26478e-10
GMFB	-1.38401	2.48344e-09
GMPPB	-1.02929	3.54519e-07
GNA11	-0.96479	1.42666e-07
GNA15	1.08241	4.69651e-08
GNAI3	-0.937386	5.01999e-09
GNAL	6.44392	4.69819e-07
GNG2	-1.26717	1.64879e-10
GNG7	1.72577	5.26497e-07
GNLY	2.51899	0.00273246
GNRHR2	1.88526	4.13156e-05
GOLGA3	-1.04209	9.25841e-09
GOLGA4	-1.1031	1.5334e-10
GOLGA6A	2.71163	0.00717586
GOLGA6B	5.91499	9.81393e-11
GOLGA6C	5.6017	2.64868e-08
GOLGA6L10	1.84369	0.000454373
GOLGA6L9-AS1	1.59894	0.00114643
GOLGA8B	1.23156	0.000719954
GOLGA8J	3.02279	2.88126e-05
GOLGA8K	2.19094	0.00125097
GOLGA8M	2.03586	0.00581073
GOLGA8N	1.87403	2.00705e-08
GOLGA8Q	2.46629	0.000237267
GOLGA8R	1.42313	0.000270075
GOLGA8S	3.25561	0.000154277
GOLGA8UP	6.82924	2.37231e-07
GOLPH3L	-0.931717	1.93091e-08
GORASP2	-0.881753	1.10179e-08
GP1BA	3.40082	0.0013411
GPA33	2.23555	0.00201698
GPAM	-1.09576	1.5126e-06
GPANK1	-1.20462	3.68954e-09
GPATCH11	-1.38875	5.51338e-10
GPC2	2.05508	0.000221981
GPC4	2.92977	0.0141287
GPNMB	5.06068	2.42255e-12
GPR132	1.44403	2.27427e-05
GPR137	-1.00593	2.01329e-06
GPR137B	1.38296	0.000241675
GPR146	-1.65283	9.63411e-11
GPR155	1.48828	6.89755e-11
GPR157	1.41507	0.000645598
GPR15LG	8.8965	0.000180846
GPR161	-1.47748	3.92931e-07
GPR180	-0.946234	2.47581e-06
GPR19	1.50532	0.00055952
GPR3	2.60713	0.0106449
GPR37	9.70379	2.36956e-07
GPR65	1.56604	1.50131e-05
GPR68	3.80434	4.22283e-07
GPR75	-2.10036	0.000158212
GPR83	3.76731	3.32923e-08
GPRACR	-3.62206	0.0162001
GPRASP1	1.51304	1.43184e-06
GPRC5A	7.16861	6.02836e-11
GPRC5D-AS1	1.84715	0.00174615
GPRIN3	1.12062	0.000296703
GPT	1.15473	8.92914e-07
GPT2	-1.14768	1.44714e-08
GPX1	0.988971	2.6721e-07
GPX3	4.79538	1.09059e-06
GRAMD1A	1.7303	1.2277e-09
GRAP	1.36488	1.78944e-07
GREM1	6.69831	6.02836e-11
GRHL1	1.34381	1.83863e-07
GRIN2C	2.39801	0.00105865
GRK1	3.54699	0.0046294
GRK3	1.14606	3.61758e-08
GRM2	5.47283	5.62378e-08
GRPEL2	-1.00613	7.95763e-08
GRTP1	2.671	2.23024e-06
GRTP1-AS1	3.54558	0.0128039
GRWD1	-1.1225	8.31148e-09
GSAP	2.99945	5.59257e-13
GSDME	7.67598	1.08335e-10
GSTM2	1.68013	3.15254e-10
GSTM4	1.0063	1.91793e-05
GTF2A1	-1.13854	1.15147e-08
GTF2IP4	-10.6671	0.014679
GTF3C4	-1.11813	7.69578e-09
GTSE1	-1.22104	4.77614e-12
GUCA1A	2.16901	0.00145163
GUSBP3	1.34075	6.89354e-07
GXYLT1	-0.947749	1.46998e-06
GYPA	-1.25479	3.43002e-11
GYPE	-2.05056	1.29069e-16
GZF1	-1.3966	4.13741e-11
H1-0	-0.86352	7.3242e-08
H2AB2	3.84954	0.00204722
H2AC11	1.6479	1.41476e-06
H2AC17	3.31227	6.1762e-06
H2AC18	3.76276	4.16752e-07
H2AC19	2.79567	0.000264948
H2AC25	1.18076	6.47244e-08
H2AC7	6.47494	2.8691e-05
H2AC8	5.23476	1.96e-14
H2AZ2	-0.930893	5.29817e-10
H2AZ2-DT	3.05717	0.00224523
H2BC11	2.80246	3.27061e-11
H2BC12	2.78659	1.93079e-15
H2BC14	4.3933	4.44696e-06
H2BC15	1.84626	6.50885e-06
H2BC18	2.45158	0.00121525
H2BC21	3.18532	1.88378e-13
H2BC26	4.27701	5.67958e-13
H2BC5	2.31639	4.36375e-10
H2BC6	2.93492	3.61457e-05
H2BC7	4.80108	9.29544e-06
H2BC8	4.33918	2.12261e-08
H2BP1	7.15889	5.34777e-11
H3-7	2.58972	6.33536e-05
H3C13	4.10004	0.00425717
H3C15	-4.05231	0.00224095
H3C2	2.26652	0.00450373
H3C4	2.53654	5.28154e-05
H4C11	-5.27048	0.00628479
H4C15	4.29058	0.0017217
H4C2	3.30961	0.000357481
H4C3	2.15424	2.17869e-08
H4C4	3.9985	1.46952e-06
H4C5	4.07349	9.27399e-09
H6PD	0.975094	7.07349e-06
HACD2	-1.17214	5.34421e-09
HACD4	1.15133	4.49716e-06
HAL	2.37981	0.00481811
HARBI1	-1.3327	9.81802e-07
HARS1	-0.856911	1.80563e-09
HASPIN	-1.13913	7.83109e-08
HAUS2	-1.3079	2.998e-11
HBD	-1.23638	3.45731e-09
HBEGF	3.31423	4.65073e-06
HBG1	-1.87051	3.24704e-09
HCCS	-1.19135	5.36909e-10
HCG18	-1.00186	1.80021e-07
HCK	4.93981	1.05172e-08
HCN2	-2.74634	1.10011e-05
HCP5	1.4935	3.46828e-06
HCST	1.51357	0.00113312
HDAC10	1.22041	7.40039e-08
HDAC7	1.5738	2.74245e-12
HDAC9	2.16975	0.00428939
HDC	1.64336	0.000105443
HDGF	-1.0173	6.33849e-09
HEG1	2.77001	6.01187e-08
HEMGN	-1.26518	3.6645e-12
HEPACAM2	-1.75658	0.00337349
HERC2P10	5.81265	3.67113e-06
HERC2P3	-1.8205	0.000148811
HES1	5.40752	1.79046e-13
HEXIM1	1.68972	2.42418e-15
HEXIM2-AS1	1.38704	0.000111142
HEY1	2.4239	0.00323374
HEYL	2.46533	0.00560882
HGD	2.15891	0.00286791
HGFAC	2.75578	0.00531653
HHAT	2.42806	0.00319106
HHEX	2.74356	2.15252e-14
HIC2	-0.998564	2.97317e-06
HID1	1.61407	0.00704669
HIF1A-AS3	1.04269	5.4922e-05
HIF1AN	-1.07811	7.92199e-10
HIP1	1.29874	0.000444122
HIPK1	-1.70269	2.05908e-09
HIRA	-0.999993	2.02519e-09
HK1	-1.49477	1.1025e-12
HK2	1.49454	7.03169e-08
HK2-DT	2.36892	0.00232119
HK3	5.63175	2.13047e-05
HLA-B	1.1993	1.15545e-08
HLA-DMA	2.17742	1.7282e-11
HLA-DMB	2.75386	6.50637e-11
HLA-DOA	1.52245	0.000568394
HLA-DPA1	2.60523	2.38555e-11
HLA-DPB1	2.56828	1.47986e-09
HLA-DQA1	1.44953	3.6942e-11
HLA-DQB1	2.50708	4.84936e-11
HLA-DRA	3.47705	2.66772e-11
HLA-DRB1	3.67985	1.88378e-13
HLA-DRB3	3.79717	1.8153e-10
HLA-DRB5	3.973	2.05233e-12
HLA-F	1.46079	3.98109e-07
HLA-V	2.7744	8.09145e-08
HLF	3.22815	0.000173739
HMBS	-1.14155	4.26467e-11
HMCN1	-4.01161	9.88966e-06
HMCN2	1.92982	0.00355536
HNMT	2.77751	0.00185843
HNRNPA1L2	1.56467	1.09519e-06
HNRNPA1L3	1.34636	0.000444969
HNRNPA1P27	3.86024	0.00417384
HNRNPA2B1	-0.879417	1.03971e-08
HNRNPA3	-0.929829	2.48344e-09
HNRNPCP1	3.87515	0.00362652
HNRNPF	-0.962391	2.63687e-10
HNRNPH3	-1.0042	3.90544e-10
HNRNPM	-0.998347	8.29748e-10
HNRNPR	-1.10567	1.73313e-11
HNRNPUL2-BSCL2	-1.77124	1.53847e-05
HOMER3	1.7222	0.00333576
HOOK2	1.30667	6.04384e-08
HOTAIRM1	1.64793	0.00420439
HOXB-AS1	1.10021	7.14858e-05
HP	9.98431	2.25089e-11
HPGDS	5.81137	2.01912e-06
HPS1-AS1	-1.65838	6.5533e-05
HPS6	-0.967798	1.03727e-06
HRH2	2.30739	0.000357026
HROB	0.981499	1.22912e-06
HS3ST2	7.93514	4.26467e-11
HSBP1L1	2.08824	3.58346e-11
HSD17B13	1.6285	0.000794878
HSD17B14	1.96903	0.00043596
HSD17B3	3.75828	0.00899708
HSD17B7	1.18415	6.89014e-07
HSD17B7P2	1.74712	8.08221e-06
HSD3B7	1.29178	8.47341e-05
HSDL2-AS1	2.65303	0.00108999
HSH2D	1.94596	1.26044e-06
HSP90AA2P	6.09193	2.38501e-08
HSPA13	-1.8632	2.18621e-09
HSPA1A	1.91262	3.96793e-14
HSPA1B	0.898865	3.02479e-07
HSPA2	1.67901	1.07837e-07
HSPA4L	-1.38723	2.46734e-09
HSPA9	-0.92376	7.91915e-10
HSPD1	-0.850358	5.26639e-09
HSPD1P10	5.07916	0.0033416
HSPD1P6	7.83192	1.25951e-05
HSPE1-MOB4	-2.61004	0.000558351
HTRA1	7.34641	0.00590644
HVCN1	1.79202	8.67186e-07
HYAL4	1.34287	1.28547e-05
HYDIN	6.47714	0.00279981
ICAM1	2.39759	1.29058e-06
ICMT	-1.89838	1.07278e-15
ICOS	1.98542	1.30918e-06
ID2	1.16321	7.84261e-09
ID2-AS1	3.79969	6.17459e-12
ID3	3.4142	1.54315e-09
IDI1	1.15567	1.13125e-09
IDI2	11.8168	1.35867e-06
IDO1	1.74303	0.00243116
IER2	1.51262	5.50861e-11
IER3	1.82666	2.08832e-11
IER3IP1	-1.08724	1.70004e-08
IER5	1.07944	3.41598e-10
IER5L	4.76413	1.02942e-10
IFFO2	1.49842	4.88275e-07
IFI30	2.88278	4.65521e-09
IFI44	1.14135	8.8901e-05
IFIT1B	-3.66611	1.06519e-06
IFITM1	1.1143	8.95467e-07
IGDCC3	10.8829	7.93598e-08
IGDCC4	5.83212	9.12782e-07
IGF2	2.21204	0.00262409
IGFALS	1.37787	0.00170019
IGFBP4	2.37113	1.2241e-06
IGFL2-AS1	2.1965	0.00913893
IGHA1	1.52373	0.00621372
IGHEP2	2.81063	0.00633232
IGHM	1.08061	0.000107505
IGHV4-61	-2.16714	0.00451432
IGKC	1.53057	1.44796e-06
IGKV2-30	1.87531	0.00347243
IGKV3-11	1.55403	0.0020236
IGLC1	2.59804	0.000345523
IGLC2	1.67634	0.00739203
IGLC3	1.55196	0.00135736
IGLV7-46	-4.36575	0.0138169
IGLV8-61	3.04662	0.00165158
IGSF6	5.30274	1.28805e-11
IKBKE	1.345	0.000168418
IL13	5.78873	3.82981e-06
IL13RA1	2.24178	1.613e-06
IL15	1.61732	0.00620416
IL18	1.30474	8.27532e-06
IL19	2.67854	4.8847e-06
IL1B	3.05619	3.80452e-05
IL1R2	6.92209	2.6267e-10
IL21R	2.06472	1.44399e-06
IL3RA	2.0734	0.0010002
IL5RA	6.46614	3.6912e-05
IL6ST	-1.29535	4.0818e-08
IL7	1.44914	0.000510395
ILRUN	-0.900707	2.74745e-09
INCENP	-0.943856	1.58964e-08
INE1	-1.50939	0.00120294
INKA2-AS1	4.88198	1.37986e-05
INO80	-0.878372	6.50333e-08
INO80D-AS1	-1.10753	2.02401e-05
INPP5J	4.03899	0.000159208
INTS5	-1.60951	6.83488e-10
IP6K1	-1.05605	1.65127e-10
IPO11	-0.931735	3.89053e-07
IPO7	-0.986275	1.72997e-08
IQCD	1.77834	0.000415106
IQCN	3.95225	1.47333e-16
IQSEC3-AS2	8.78732	3.53784e-06
IRAG2	1.61726	1.61784e-08
IRAK1	-0.905821	2.64389e-08
IRF2BP2	-1.34177	2.14954e-13
IRF5	1.62544	1.05237e-05
IRF7	1.11159	4.62393e-06
IRF9	-1.54788	4.10117e-11
IRS2	0.894749	1.38134e-08
ISCA1	-1.07874	7.5268e-10
ISG20	1.09491	2.84318e-08
ISG20L2	-1.18613	8.38442e-10
ISY1-RAB43	-1.08386	2.91939e-06
ISYNA1	1.48799	2.24431e-08
ITGA1	1.65643	0.00286348
ITGA6	1.60698	1.40759e-06
ITGA8	3.24118	0.00148654
ITGA9-AS1	1.26783	0.00112784
ITGAL	1.09281	3.96664e-06
ITGAM	4.80361	8.71976e-11
ITGAX	4.00773	1.42931e-08
ITGB2	1.27332	3.97633e-07
ITGB3	-1.2554	3.24161e-07
ITM2C	1.70358	2.22672e-07
ITPKA	4.8727	6.74046e-08
ITPRIP	-1.67811	3.41417e-13
IZUMO1	-2.05205	3.18406e-05
JAG1	1.44727	0.000254185
JAG2	1.62177	0.0031359
JAK3	1.88529	2.07906e-11
JAKMIP1	2.82425	8.43234e-05
JAKMIP2	1.09475	2.9666e-06
JAM3	1.53836	8.09375e-05
JDP2	2.08274	8.15158e-08
JMJD1C-AS1	-2.99497	0.00139537
JMJD7	1.55575	0.00146738
JMJD8	-1.1578	1.28017e-08
JRK	-1.80541	1.59118e-10
JUN	3.07495	1.08502e-16
KANTR	1.77902	1.92943e-11
KAT2A	0.913489	2.62947e-07
KBTBD6	-1.04363	8.73102e-06
KBTBD8	-1.01067	1.19377e-08
KCNA3	1.42168	3.80899e-08
KCND1	-1.70655	1.9104e-07
KCNE4	3.00101	1.3998e-06
KCNH3	4.74065	0.000615701
KCNK9	6.62512	1.65195e-06
KCNMB4	2.47001	0.00161696
KCNQ1	1.96193	4.54677e-05
KCNQ1OT1	1.80328	2.86282e-11
KCNQ5	3.53055	0.00013844
KCTD20	-1.07133	1.67999e-10
KCTD6	-1.02901	3.39198e-06
KCTD7	-1.13383	1.37226e-06
KDM3AP1	8.21501	9.1687e-06
KDM4C	-0.903205	3.34726e-09
KEAP1	-1.4096	3.18905e-12
KHDC4	-1.04202	1.61783e-06
KIAA0232	-1.25244	2.51025e-10
KIAA0319	5.37815	0.0136727
KIF17	5.63032	5.92889e-07
KIF20A	-1.02841	1.04714e-10
KIF21B	-1.72603	3.90177e-11
KIF26A	-1.36487	4.93881e-10
KIF26A-DT	-1.21304	1.81419e-05
KIF27	1.54674	1.32415e-05
KIF5A	-2.17614	2.6988e-11
KITLG	3.26044	0.000155615
KL	3.65685	0.00719804
KLC2	-1.1389	9.23854e-07
KLC3	1.89743	0.00791855
KLF1	-1.58382	8.13831e-12
KLF10	1.18276	4.90427e-10
KLF11	1.15067	5.93566e-07
KLF13	-1.3742	2.35588e-11
KLF17	3.35113	2.09596e-07
KLF3	-1.69616	1.79001e-12
KLF4	3.29994	3.47519e-09
KLF5	2.11445	2.80682e-08
KLHDC1	1.82388	3.8917e-05
KLHDC10	-0.940206	1.43195e-06
KLHDC8A	-1.35282	6.17459e-12
KLHL18	-1.08909	1.16585e-08
KLHL24	1.02399	6.66463e-08
KLHL3	1.26503	0.000279262
KLHL32	3.07856	0.000162095
KLHL5	1.78633	5.17535e-11
KLHL6	0.991989	1.23162e-06
KLRB1	1.54063	3.77349e-05
KLRF1	2.17006	0.000384196
KLRK1	2.36604	5.06805e-06
KMT2E-AS1	0.98144	6.67881e-07
KPNA3	-1.12997	1.0766e-09
KPNB1-DT	-1.62942	0.000720138
KRBA1	1.99138	2.32923e-07
KRBA2	1.06919	7.82742e-05
KREMEN1	-1.01096	2.00703e-08
KRT13	1.57909	0.000969977
KRT72	1.78719	0.000155994
KRTCAP3	-1.71153	0.000138399
KSR1	1.25954	1.2392e-07
KTI12	-1.43392	7.71601e-09
L1CAM	1.85809	0.00773549
L1TD1	1.42033	0.00018378
L3MBTL1	1.09031	0.000149116
L3MBTL4	2.98285	0.0135491
LACC1	3.066	8.4517e-11
LAIR1	1.50187	1.12494e-06
LAMB2	4.08729	1.06077e-05
LAMB4	-5.08126	1.90074e-08
LANCL3	-2.00557	1.7625e-12
LAPTM4A	-1.01042	4.3451e-09
LARP1	-1.19958	1.5621e-11
LARP4	-1.42893	2.05228e-09
LARP4B	-1.06433	6.91701e-10
LARRPM	12.922	3.58346e-11
LARS2	-0.938362	2.05483e-07
LASP1NB	2.51342	1.38007e-07
LBH	-1.05908	4.54229e-10
LBR	-1.11863	2.5542e-09
LBX2-AS1	-2.08528	2.29728e-07
LCAT	1.55893	2.47923e-08
LCMT2	-1.29664	1.8962e-10
LCNL1	8.00087	0.000633036
LDHAL6B	13.2697	1.74828e-14
LDLR	1.04376	9.21085e-09
LEAP2	-2.28518	9.43731e-07
LEF1	1.22661	1.07659e-07
LEFTY2	9.67391	7.51278e-09
LEMD3	-1.27234	1.69227e-08
LETM1	-1.20797	1.4217e-10
LGALS1	2.10645	4.44936e-09
LGALS4	3.73211	2.33943e-05
LGALS9	2.28885	1.61416e-11
LGALSL	3.63575	3.95291e-08
LGI4	2.40282	0.00985812
LGMN	5.32303	5.96027e-13
LGR6	3.97401	4.90372e-05
LIAT1	-1.27342	1.54317e-05
LIF	2.22925	1.06471e-05
LILRA6	5.93693	8.88554e-08
LILRB1	2.0179	0.000741955
LILRB2	6.0953	4.25398e-05
LILRB3	1.95917	0.000220089
LILRB4	4.98197	1.4124e-05
LILRB5	2.56041	0.000591877
LIMD2	1.34846	1.85759e-08
LIMS4	2.92445	0.0022057
LINC00173	2.07022	0.000181181
LINC00174	1.07328	0.000169745
LINC00222	9.72514	1.58012e-17
LINC00235	-2.76261	0.000633753
LINC00299	1.11613	6.75642e-06
LINC00342	1.16925	9.02547e-05
LINC00343	1.49146	8.73102e-06
LINC00467	1.12787	4.73174e-06
LINC00486	3.75955	1.8264e-05
LINC00494	1.75402	0.00280941
LINC00504	1.27139	3.21115e-07
LINC00511	3.58772	0.000120633
LINC00518	1.75212	6.87008e-10
LINC00520	2.86336	3.57452e-06
LINC00534	3.1758	3.59593e-05
LINC00539	3.50184	4.00022e-06
LINC00574	2.67964	0.0012616
LINC00639	1.54051	0.000975686
LINC00642	6.06591	0.00496095
LINC00654	2.22197	0.00159734
LINC00656	-3.89869	0.00471154
LINC00663	2.1424	0.000558351
LINC00664	2.04384	1.53326e-06
LINC00683	1.74956	0.00234067
LINC00691	9.02825	4.5529e-13
LINC00865	5.55187	3.70858e-09
LINC00880	2.99807	0.000526819
LINC00885	3.30856	0.0013599
LINC00910	1.43178	2.27443e-06
LINC00926	1.636	5.43094e-07
LINC00938	-0.95038	4.24735e-07
LINC00941	2.35722	2.23768e-08
LINC00942	5.113	9.6163e-05
LINC00957	1.47558	0.000193133
LINC00987	2.22705	0.000392483
LINC01088	1.38194	0.000337525
LINC01089	-2.14658	5.13484e-13
LINC01116	3.29126	0.000302826
LINC01118	4.12275	0.000103686
LINC01121	7.47649	1.51207e-05
LINC01123	1.24509	4.02237e-05
LINC01127	8.87183	1.69961e-08
LINC01128	-1.64287	1.76781e-12
LINC01140	8.41941	2.95106e-06
LINC01191	4.9151	9.75505e-07
LINC01206	1.39821	8.56837e-05
LINC01215	2.36616	9.61894e-08
LINC01226	2.90965	0.000172923
LINC01234	4.70651	3.95828e-05
LINC01299	4.5547	4.4963e-05
LINC01309	3.94459	0.00323797
LINC01311	-2.42235	3.89061e-05
LINC01341	2.01368	3.86168e-07
LINC01348	6.08905	0.00782584
LINC01355	-1.70914	7.7429e-07
LINC01359	2.28036	0.00265699
LINC01363	9.59538	0.0169294
LINC01366	2.44117	5.35603e-10
LINC01447	2.19465	0.00778496
LINC01473	1.50424	0.000125152
LINC01503	1.9725	7.40874e-05
LINC01512	3.62804	0.00158775
LINC01551	3.32457	0.000340914
LINC01555	6.37865	0.000643939
LINC01560	-1.3855	0.0010884
LINC01562	5.49123	3.94064e-05
LINC01569	2.05331	1.85276e-07
LINC01572	1.33711	2.72212e-05
LINC01588	2.20083	8.85958e-10
LINC01609	1.80312	7.91779e-07
LINC01619	1.65909	0.000292644
LINC01684	1.52053	0.000447956
LINC01703	5.47359	0.016658
LINC01725	2.2445	1.62353e-07
LINC01730	1.37223	0.00107269
LINC01732	4.34025	4.35532e-07
LINC01801	1.73026	1.41394e-05
LINC01819	5.17907	1.46807e-07
LINC01821	1.79518	6.91529e-07
LINC01823	5.62468	8.20198e-05
LINC01857	3.205	4.01111e-06
LINC01873	1.71267	3.48813e-06
LINC01882	2.56574	0.00872049
LINC01891	2.14941	0.0020782
LINC01934	2.23864	2.50806e-05
LINC01945	4.63113	2.51913e-07
LINC01949	2.10254	0.000781098
LINC01963	-1.52115	2.36403e-08
LINC01993	1.98201	0.00115643
LINC02009	2.78423	0.000115609
LINC02049	1.39051	1.87041e-07
LINC02050	1.65874	3.38243e-07
LINC02080	2.44867	0.00253513
LINC02175	1.42599	0.000174471
LINC02177	2.00761	3.63639e-07
LINC02242	3.43758	0.000393148
LINC02244	1.65758	5.83425e-05
LINC02245	1.32478	2.89707e-05
LINC02256	1.99603	5.47436e-07
LINC02268	1.64803	0.00274135
LINC02284	2.03911	0.00275901
LINC02320	2.86499	0.00748277
LINC02325	1.89747	0.00912067
LINC02328	2.10559	0.00147537
LINC02353	10.1063	1.77037e-08
LINC02361	1.83264	0.00688702
LINC02365	3.16121	0.000468597
LINC02373	1.80823	0.000152866
LINC02452	1.89735	0.00201562
LINC02484	3.0975	0.0129372
LINC02503	1.87088	3.52172e-10
LINC02548	3.02232	1.21732e-05
LINC02551	4.36806	2.04295e-07
LINC02558	1.39206	0.000365002
LINC02576	3.3299	0.00464173
LINC02609	6.44985	1.05969e-09
LINC02611	1.96514	0.00580986
LINC02614	2.09704	4.45261e-06
LINC02615	1.76146	9.09239e-08
LINC02631	5.38018	0.00264942
LINC02649	2.50768	0.00173027
LINC02656	2.82373	0.0034487
LINC02676	2.09626	0.00740665
LINC02680	3.27357	0.000341493
LINC02688	3.87045	0.000541844
LINC02742	2.14585	0.00751689
LINC02754	-1.40458	0.00238936
LINC02766	3.37391	0.00124316
LINC02771	1.93493	0.00878762
LINC02818	2.92315	0.000491418
LINC02822	2.45569	3.35003e-10
LINC02846	-2.62514	1.57001e-07
LINC02882	1.6805	0.00379137
LINC02895	1.6296	1.28939e-09
LINC02918	-1.62988	0.000174442
LINC02937	2.96303	0.00132908
LINC02968	2.77151	1.69452e-06
LINC02971	2.96544	0.0031274
LINC02973	4.36188	2.34463e-07
LINC02977	1.17209	9.08285e-07
LINC02984	2.24094	0.00362344
LINC02986	7.51779	3.8855e-09
LINC03015	-1.22301	7.82501e-06
LINC03016	4.29074	4.21118e-08
LINC03026	1.94865	0.00793968
LINC03033	1.84626	3.23834e-09
LINC03112	3.30357	2.26421e-08
LINC03125	-2.10552	0.00027125
LITAF	1.69752	6.63837e-12
LLPH	-0.983603	1.04282e-07
LMAN2L	-1.1984	3.2261e-08
LMNB2	-1.52158	1.1025e-12
LMTK2	-1.04153	3.6912e-05
LNCEGFL7OS	3.4373	4.53886e-06
LONRF2	-2.19778	1.19369e-09
LONRF3	1.27587	0.000453757
LOXL3	2.18144	0.000215431
LOXL4	5.40829	9.4777e-06
LPAR2	1.1755	0.000203992
LPAR6	1.55738	5.14683e-07
LPCAT1	1.09951	1.69169e-06
LPCAT3	-1.08382	1.76801e-10
LPCAT4	1.4534	2.99176e-08
LPIN3	3.11021	4.91197e-07
LPP	1.02803	4.66829e-05
LPXN	1.43859	9.61035e-10
LRCH1	0.969585	9.72388e-06
LRFN1	1.97366	7.78759e-05
LRFN4	-1.09742	2.84782e-06
LRG1	1.53224	0.000363566
LRGUK	2.10177	0.000364209
LRP10	-1.00324	9.26428e-10
LRP4-AS1	3.4172	0.000503097
LRR1	-1.09018	2.27083e-09
LRRC14	-1.19035	7.70477e-09
LRRC17	4.20267	4.32615e-06
LRRC25	2.56206	0.000421151
LRRC3	2.00804	0.00369229
LRRC37A15P	8.17984	0.0011218
LRRC39	1.80463	0.000123421
LRRC43	4.41166	0.0159495
LRRC57	-1.15058	3.18634e-09
LRRC59	-1.3145	3.51276e-13
LRRC70	2.66179	2.57294e-05
LRRC74B	3.40873	0.00418257
LRRC75B	2.2147	1.5196e-05
LRRC8A	-1.87396	3.42274e-14
LRRFIP1P1	1.57483	7.99852e-07
LRRK1	1.03403	4.34238e-05
LRRTM2	6.30139	3.9836e-07
LSM11	-1.71882	5.45532e-10
LSMEM1	2.94259	0.0015507
LST1	4.37177	6.5879e-05
LTB	1.13007	0.000155682
LTB4R2	-1.59557	0.000267451
LTBP2	1.60197	8.61239e-05
LTF	1.23919	0.000167455
LUARIS	9.4695	1.39885e-07
LY6S	1.73639	0.00216134
LY75	1.58019	6.58984e-07
LY86	3.47775	1.81005e-07
LY9	1.0481	7.30073e-06
LY96	2.25712	0.00014439
LYPD3	4.07571	8.34834e-06
LYRM9	1.12759	0.000265408
LYSMD1	-1.47567	4.01835e-06
LYSMD2	-1.06455	2.36431e-08
LYZ	4.61474	2.06401e-16
M6PR	-0.947295	1.4961e-10
MAB21L3	1.31807	2.81051e-09
MACIR	-1.73082	2.44978e-13
MACROH2A2	1.51425	0.000130153
MAD2L1BP	-1.2422	3.78347e-10
MAF	1.78233	9.71388e-08
MAFB	7.33854	3.28837e-14
MAFF	1.31692	1.81005e-07
MAFG	-0.843037	1.43663e-08
MAGT1	-1.08742	4.31197e-08
MAILR	1.94825	0.000192156
MAK16	-1.05812	7.90431e-09
MAL	1.42883	0.000180777
MALAT1	1.70262	1.96611e-05
MALRD1	2.36444	0.00035904
MALT1	0.991058	3.28464e-07
MAML3	-1.2949	0.000254649
MAN1A1	-1.08546	5.71448e-08
MANBA	2.52186	1.47333e-16
MANEAL	-1.70717	0.000510822
MAP2K3	-1.1109	2.35706e-10
MAP3K11	-0.95494	9.09155e-07
MAP3K14-AS1	1.24079	3.19406e-05
MAP3K7CL	1.25849	0.00118692
MAP3K9	2.03172	6.23397e-08
MAP3K9-DT	2.19322	0.000172793
MAP4K1	1.26752	5.48022e-07
MAP4K3	1.08015	7.15642e-06
MAP7	1.08492	5.76837e-05
MAPK10	1.68731	0.000506884
MAPK12	1.47129	0.000151121
MAPK14	-1.00913	2.93255e-10
MAPK8IP2	2.13838	0.00555847
MAPKBP1	-1.17583	5.46783e-07
MAPRE1	-0.869399	2.05805e-09
MAPRE3	1.29086	0.00066431
MAPT	2.35386	0.0016066
MARCHF8	-1.21846	5.05069e-11
MARCKS	3.54981	2.47326e-11
MARCKSL1	0.957733	1.06174e-06
MARCO	5.70978	6.14833e-07
MARS1	-1.08312	2.28815e-11
MARS2	-1.41828	1.32184e-08
MASP2	-4.25599	0.00635981
MAST1	1.45699	0.000832327
MAST4	1.14234	1.23109e-07
MAST4-AS1	1.60348	0.00014349
MAT2A	-1.77855	4.01899e-06
MATN4	4.64389	0.00157903
MB21D2	2.56924	0.00552271
MBD4	-1.1658	2.96197e-10
MBD6	-1.2171	1.26583e-08
MBNL1-AS1	-2.55561	0.000338487
MBNL2	-0.928021	6.73849e-08
MBOAT1	1.32372	2.74844e-10
MC1R	-1.1214	4.78097e-05
MCF2L	2.04199	0.000485899
MCFD2	-1.00413	1.86323e-09
MCOLN2	2.624	2.40795e-07
MCTP2	1.30833	3.94206e-08
MCTS2	-1.09076	1.09502e-06
MDFIC	1.17259	2.76054e-07
MDK	-1.65415	0.00362344
MED1	-0.996546	1.38577e-08
MED12L	1.09143	9.4777e-06
MED13	-0.994431	6.99014e-08
MED17	-1.17592	2.05228e-09
MED18	-1.39111	1.73792e-09
MED9	-1.50716	5.76529e-10
MEF2C	1.9837	3.36335e-09
MEI1	1.31617	0.00157374
MEIS1	2.39548	0.000493272
MEP1B	6.46573	1.81401e-06
MERTK	1.63061	0.00289943
METTL23	1.03494	3.80557e-07
METTL26	1.01501	1.16079e-06
METTL27	2.87719	0.0105584
METTL4	-1.35072	6.28352e-10
MEX3A	2.43792	0.000571112
MEX3B	1.55953	1.23116e-08
MEX3D	-0.96218	8.56125e-07
MFAP1	-1.55331	5.10943e-13
MFAP1P1	5.16386	2.18491e-07
MFAP3	-1.49184	8.73422e-09
MFAP3L	-1.61415	1.58079e-09
MFAP5	1.98666	0.00267039
MFHAS1	-1.58508	2.56761e-14
MFN2	-0.838709	2.44665e-09
MFSD1	-1.04693	2.84905e-10
MFSD11	-1.03792	5.98003e-09
MFSD14A	-0.8832	4.64389e-08
MFSD2A	1.38105	0.00253026
MFSD5	-1.67583	1.54129e-10
MGAT1	-1.00765	4.31545e-09
MGAT2	-1.12827	4.93958e-10
MGAT3	-2.51336	2.07031e-16
MGLL	1.60596	6.87349e-09
MGMT	1.03209	1.45219e-05
MICAL1	1.47741	7.68316e-10
MICU3	2.39579	2.92134e-07
MID1	2.06044	8.20503e-06
MID1IP1	-1.63478	1.50497e-12
MIDEAS	-1.24601	1.64952e-07
MIEF1	-1.37996	1.76781e-12
MIER3	-1.10919	8.80755e-08
MINDY2	1.02036	8.61432e-08
MIOS-DT	1.29193	0.00182099
MIPOL1	1.19108	6.20452e-07
MIR130AHG	-1.44236	5.41019e-05
MIR142HG	-1.46314	1.41872e-08
MIR217HG	2.96554	0.00422882
MIR222HG	1.42389	2.7476e-05
MIR23AHG	1.88445	2.33533e-10
MIR3142HG	2.01794	0.000517566
MIR3150BHG	1.68344	0.00263607
MIR34AHG	-1.51845	7.59557e-06
MIR3648-1	2.91261	0.00135368
MIR3667HG	1.18688	4.01421e-07
MIR3936HG	2.09882	7.45553e-06
MIR3945HG	2.69135	2.55294e-05
MIR4453HG	-2.80057	2.15224e-08
MIR548XHG	2.73643	0.00442908
MIR600HG	1.00929	2.13269e-05
MIR646HG	2.96536	7.64744e-07
MIR663AHG	2.90371	4.5025e-06
MIR924HG	1.21787	6.48119e-06
MIRLET7A1HG	-1.12515	6.07317e-05
MIRLET7IHG	-1.64595	1.95467e-06
MKI67	-1.33789	9.75341e-10
MKRN8P	4.95582	5.36204e-08
MLEC	-0.968947	2.87984e-09
MLF1	2.52008	4.95765e-08
MLKL	1.23593	0.000414453
MMACHC	-1.10305	4.73174e-06
MMP11	2.23938	0.0106679
MMP14	1.5128	1.55425e-05
MMP17	1.41185	0.00139346
MMP19	4.75233	1.76675e-06
MMP21	-3.04879	0.000118477
MMP25	2.25389	0.0076802
MMP25-AS1	1.30851	0.000580733
MMP9	4.3486	6.05767e-10
MN1	5.4958	1.61559e-10
MND1	1.04502	3.66453e-06
MOB1B	-1.59047	5.82808e-11
MOB3C	-1.07509	1.85998e-08
MOB4	-0.97698	1.21697e-07
MOCS2-DT	1.5886	2.67831e-05
MOCS3	-1.5808	1.32318e-09
MORC3	-0.922107	1.92339e-07
MORC4	1.7556	1.09527e-08
MORN3	1.41331	0.000321889
MOSPD1	-1.10362	4.65521e-09
MPEG1	3.46285	4.31948e-09
MPI	1.06486	4.55484e-07
MPIG6B	2.49903	0.00012471
MPO	3.84325	5.17707e-09
MPV17L	1.3213	7.2205e-05
MRAS	5.9765	1.4827e-12
MRC1	4.35477	2.50096e-12
MRC2	2.12766	7.46076e-09
MRFAP1	-1.12039	3.67539e-10
MRFAP1L1	-1.28777	1.15809e-10
MRGPRE	-1.80401	6.68229e-07
MRM2	-1.08567	1.05246e-08
MRNIP-DT	3.40301	1.03442e-06
MROH6	-1.66428	1.24675e-08
MROH8	1.52097	2.16682e-06
MRPL17	-1.06517	2.53934e-06
MRPL20-DT	-1.65748	9.70506e-08
MRPL44	-1.5629	1.6342e-10
MS4A1	1.33176	2.74689e-10
MS4A14	3.1871	5.20173e-06
MS4A3	2.78177	0.00596586
MS4A4A	6.33307	2.09935e-10
MS4A4E	1.22994	4.90704e-05
MS4A6A	6.00737	3.60968e-08
MS4A7	4.86671	1.14297e-13
MSANTD1	4.09846	0.00191122
MSANTD4	-1.03089	6.49462e-08
MSANTD7	-0.92865	4.42477e-08
MSH5-SAPCD1	1.54737	3.49789e-09
MSMO1	1.36871	2.86873e-11
MSR1	7.09961	9.13077e-05
MSX1	4.41314	0.00479751
MT-RNR1	1.72014	1.78997e-10
MT-RNR2	1.34466	3.44806e-08
MT1E	7.95717	5.47784e-10
MT1F	6.19033	5.49223e-05
MT1G	9.58048	3.2025e-06
MT1X	6.72056	1.58012e-17
MT2A	5.47986	1.58012e-17
MTA3	2.13106	9.25691e-10
MTCL2	1.2754	4.48328e-07
MTCO1P12	1.3168	0.000463223
MTERF1	-0.96383	2.93756e-07
MTFR2	1.23531	1.10194e-09
MTHFD2L	-1.38073	8.38973e-09
MTIF2P1	6.55706	2.46672e-06
MTMR11	-1.16286	1.77838e-05
MTMR12	-1.05347	1.56688e-09
MTNAP1	-0.983425	2.87063e-08
MTND2P28	1.50407	1.38695e-06
MTND4P12	1.53553	4.38086e-05
MTPN	-0.921185	1.62528e-08
MTRF1L	-0.969	6.66991e-08
MTUS2-AS1	3.63393	0.00217663
MUC13	10.9209	0.000257772
MUL1	-1.32685	4.75612e-10
MVB12B	2.00996	2.36112e-05
MVD	0.928732	1.0068e-07
MVK	1.07864	8.131e-08
MX2	1.43168	5.56994e-05
MXRA7	1.57479	2.36958e-10
MYBL1	1.33276	0.000582162
MYBL2	-0.863221	2.47424e-08
MYC	-1.59343	3.24903e-14
MYCBPAP	2.93902	3.78446e-06
MYCL	7.46324	0.00168821
MYEF2	1.40329	1.0041e-08
MYH10	-0.925767	4.84448e-08
MYH15	-1.91062	1.37328e-06
MYH9	-0.909308	2.33081e-07
MYLIP	1.25241	1.19332e-10
MYLK3	1.52399	0.00213615
MYNN	-1.15344	4.77475e-10
MYO15B	1.24255	2.78403e-05
MYO16	3.28979	0.00126736
MYO1F	1.06074	7.46271e-06
MYO1G	1.82397	1.33544e-11
MYO5B	3.71678	0.0131958
MYO6	1.23807	0.000146713
MYOCOS	3.19735	0.00549936
MYORG	1.90888	3.35287e-06
MYRFL	5.92734	2.60081e-12
MZB1	1.70512	0.000126402
MZF1-AS1	-1.26103	3.58408e-12
N4BP2L1	1.20055	1.09425e-08
N4BP2L2-IT2	-1.17894	9.58499e-05
N6AMT1	-1.84146	2.10451e-10
NAA50	-1.08853	6.45582e-09
NAA60	-1.02168	1.20586e-07
NAA80	1.31493	1.04619e-05
NAALADL1	1.79142	0.00333689
NAB2	-1.74487	1.03872e-10
NABP2	-1.20711	6.04981e-07
NACC1	-1.26828	1.09524e-09
NAF1	-1.15208	2.27443e-06
NAGK	-1.02766	7.51278e-09
NAIP	1.19469	3.33608e-06
NALT1	3.23234	0.0116662
NAMA	1.86841	2.00845e-10
NANOS1	1.66918	0.000912831
[truncated: 1,594 more rows]

## Sheet: Infection 16_48H
Gene entry	logFC	PValue
AARS1	-1.03348	2.13711e-09
AASS	-1.27735	8.48939e-08
ABCB10	-0.996668	5.12379e-07
ABCG1	-2.86699	7.57129e-10
ABR	1.10067	3.18736e-06
ACKR1	-1.02198	2.21942e-07
ACSL1	-1.3667	1.67978e-10
ACTA2	1.86986	3.52901e-07
ADA	1.58707	1.7949e-06
ADAM8	1.28395	6.84941e-06
ADAM9	-1.64172	1.4317e-08
ADAP1	2.12454	0.000454162
ADGRB3-DT	1.79223	0.00127005
ADRB2	2.25286	3.40866e-05
ADTRP	3.06733	0.00014365
AK7	-1.44935	8.61586e-08
ALAD	-1.18892	1.10236e-10
ALDH1A2	2.38676	0.000391375
ALDH2	1.48589	2.77236e-05
ALDH3A1	6.82777	0.000287117
ALOX5AP	1.57813	4.46187e-05
AMIGO2	-1.22186	9.92072e-09
AMPD1	6.60389	0.00266577
AMT	2.01988	1.42492e-06
AMY2B	1.40126	7.62604e-08
ANKRD18A	1.50645	4.01941e-06
ANKRD18B	1.98776	6.5877e-12
ANKRD20A1	2.65823	3.31315e-05
ANKRD20A5P	3.58019	3.68549e-05
ANKRD33B	1.89071	5.06256e-05
ANKRD36C	1.36981	1.26568e-07
ANKRD44-IT1	3.9902	6.90415e-05
ANPEP	1.7782	7.72517e-06
ANXA1	1.18873	4.93438e-06
AP2A1	-0.94685	4.89615e-08
APLNR	2.85132	0.00161266
APOBEC3H	2.90443	1.05876e-06
APOC1	1.52273	8.38645e-06
ARHGAP23	-1.12218	8.41916e-08
ARHGEF10	1.8213	0.000698619
ART4	-1.0345	2.90224e-07
ASNS	-1.14487	6.95088e-10
ATG16L2	1.1555	1.80134e-05
ATP11B	-1.10388	4.0002e-07
ATP1B2	-1.2441	2.05865e-08
ATP8B4	2.41038	6.68895e-05
BCAR3-AS1	4.89467	0.0010305
BCL11A	-1.09276	9.2851e-09
BDH2	2.81287	2.00893e-11
BEGAIN	2.29256	0.00213833
BIRC3	1.26426	4.33919e-08
BSPRY	-1.07014	5.75037e-07
C1orf116	1.87504	3.41923e-05
C1orf162	2.00356	9.91996e-07
C1S	1.6593	0.000189424
C3	1.58022	0.000258408
C3AR1	1.7459	0.00117456
CA3	2.79664	2.59823e-12
CALB1	2.87251	0.000702431
CARNMT1	-1.1481	7.84269e-08
CARS1	-0.903228	5.13927e-09
CBS	-1.03405	4.52986e-08
CCDC71L	-1.04736	8.46218e-09
CCNP	4.80696	1.52911e-05
CD300C	4.10714	0.000719263
CD68	1.47511	3.23669e-07
CD74	1.36667	9.45287e-06
CDC42EP3-AS1	1.91234	0.000303502
CDH6	-1.31709	1.02302e-08
CDIP1	1.11238	1.10187e-06
CDK5R1	2.17527	1.32573e-09
CDKN1A	0.957334	3.29784e-08
CDKN2C	-1.29013	1.91701e-10
CDKN2D	-1.19158	3.17255e-06
CENPF	-1.04034	4.55858e-07
CEP170B	1.30817	6.26508e-06
CERK	1.04993	3.92152e-07
CERS6-AS1	3.07577	0.000586672
CFAP251	1.95173	4.99693e-05
CHAC1	-1.49882	9.92072e-09
CHN1	2.07469	0.00104159
CHST14	1.71625	0.000202283
CIMAP3	1.83323	0.00145513
CISH	-1.31502	1.64602e-10
CLCN4	-1.23956	1.9662e-08
CLDN6	10.5255	0.000681502
CLIC4	-1.10269	4.73004e-08
CLU	1.18306	2.95306e-07
CMBL	0.929007	3.24909e-08
CMKLR1	-1.2166	7.51127e-06
CMYA5	3.60948	0.000900496
CNN2	1.10773	3.48166e-08
COL6A3	2.62852	0.000281155
COL7A1	1.52648	7.65089e-06
CRACDL	6.72119	0.000832698
CRACR2B	2.28351	0.000771232
CSPG4	3.9743	2.94249e-10
CTH	-1.55996	1.03565e-07
CTSV	2.09454	0.000435772
CTTNBP2	3.04368	1.15931e-05
CXCR4	1.05352	1.69603e-06
CYFIP2	1.04922	2.72256e-06
CYP4A22-AS1	1.49454	0.000368201
CYP4F35P	1.50798	0.000368272
CYTH4	1.35771	6.75434e-06
CYTL1	1.44688	3.2977e-10
DBNDD2	2.10466	0.000551669
DCLK3	6.45368	0.000251454
DDB2	1.2668	1.14912e-11
DDIT4	-1.28779	7.57129e-10
DDX60	-1.25743	8.3703e-07
DGAT2	-1.06598	2.59633e-06
DIAPH2	1.97544	0.00018622
DIP2C	2.37609	0.00176587
DLG3	3.44872	6.29456e-08
DNM1P35	1.93572	0.000582501
DOCK7	-1.06065	8.60314e-07
DPF1	3.47245	0.00127005
DPY19L2	1.5711	8.14569e-05
DPYSL5	7.57011	0.00540682
DRG1P1	7.54834	0.00398093
DYRK4	1.06622	3.78784e-07
EBF1	2.54198	0.00224225
EFCAB6-AS1	2.16737	0.000474971
EIF2S2P2	5.20558	0.000552445
ENC1	2.01822	8.66572e-05
EPCAM	1.72225	2.32709e-08
EPN3	2.74008	0.00038206
EPRS1	-0.99099	4.44139e-08
EPS8L2	1.92672	0.000243414
ERFE	-1.41096	2.65535e-10
ESPN	1.96979	1.00924e-11
ESYT3	5.73381	0.00515894
ETHE1	1.32524	1.10214e-05
ETV5	1.2375	1.96307e-07
EVI2A	1.45227	0.000246317
FABP3	6.28581	0.00126638
FADS2	-0.938395	8.72708e-09
FADS3	1.49349	3.71855e-08
FAM171A2	1.79007	0.000354183
FAM171B	3.5137	0.00211875
FAM178B	2.22471	5.34719e-05
FAM184B	4.85501	0.00268134
FAM83A	-1.74353	2.03701e-12
FAM83C	7.1047	0.00259381
FAM95B1	1.70732	0.000151519
FASN	-1.57224	5.13157e-06
FBLN5	1.77647	0.00130438
FCER1G	2.1113	0.00129239
FCF1P2	4.93133	0.0026883
FCGR2A	-1.18666	2.4236e-07
FCGRT	1.77002	3.82828e-07
FDXR	1.52262	2.94436e-10
FGD2	1.6911	0.00104582
FLNC	9.07678	4.21522e-05
FRMD3	3.25047	0.000198237
FRMD6	2.47818	0.000595732
FUT1	-1.59637	8.47703e-08
FYB1	1.35338	1.12784e-07
FZD1	-1.25851	5.59274e-05
GADD45B	1.40004	8.1506e-06
GALM	1.39317	0.000113636
GAS6	2.1438	0.00200049
GASK1B	1.52663	0.000171447
GASK1B-AS1	2.42129	0.00200591
GBP4	-1.44186	6.87998e-06
GDF11	1.60381	9.79398e-07
GFRA3	5.43932	5.09258e-05
GFUS	-0.981699	4.52986e-08
GGT7	1.31347	5.87006e-06
GHET1	2.27413	0.00139992
GIMAP7	1.21348	1.87137e-05
GOLGA8Q	2.56568	0.00103338
GPR34	2.52245	0.000608808
GPR83	3.28722	0.00201976
GPSM1	1.75135	2.98016e-05
GPT2	-1.05364	7.15605e-07
GREM1	4.55395	0.000370924
GRIN2C	3.86994	0.00185744
GZMK	1.91565	6.95004e-05
H2AC8	1.77543	1.52344e-05
H2BC12	1.77479	4.98858e-10
H3C15	-4.70273	0.000198021
HBZ	-1.28512	4.04443e-07
HEMGN	-0.918084	1.04074e-08
HERC6	-1.26058	1.85919e-07
HES6	-1.17542	1.15305e-06
HEYL	3.44732	0.00370572
HK1	-1.19506	7.57129e-10
HLA-DMB	1.33206	4.84512e-05
HLA-DRA	1.29557	0.00015896
HLA-DRB3	1.68415	0.000666594
HMOX1	1.93312	2.65602e-09
HOMER3	1.94048	0.00109938
HP	6.58905	0.00295506
HPGD	1.74968	1.09809e-05
HSBP1L1	1.32859	6.37914e-06
IGHG4	2.37665	0.000448719
IL17RE	1.55293	2.90996e-05
IL32	1.26178	1.65546e-05
IL9R	1.36235	8.46218e-09
INPP5J	4.82785	0.00184313
IRF2BP2	-1.02202	4.98858e-10
ISG20	1.75678	1.7245e-10
ISYNA1	1.65386	3.06911e-07
ITGA4	-1.12532	1.50409e-06
ITGB7	1.08697	4.95282e-06
ITM2C	2.29193	3.08019e-08
ITPRIP	-1.1663	4.15999e-09
JRK	-1.09459	3.98904e-06
KCNMA1	-1.71565	0.000203506
KIF21B	-1.00983	4.7324e-07
KIF26A	-1.24362	2.74277e-08
KIF26A-DT	-1.17586	1.20064e-05
KLF13	-1.01782	7.06459e-08
KLHL5	1.27368	4.50467e-07
KLRK1	2.21113	7.48071e-05
KRBA1	1.34202	0.000129188
KREMEN1	-1.01021	2.21746e-07
LAPTM5	1.05033	7.57129e-10
LARRPM	8.22648	0.00111053
LAT	1.19546	4.2698e-08
LAT2	1.2255	1.43444e-06
LEFTY2	9.2619	0.000859585
LGALS1	1.35331	7.64172e-07
LGALS9	1.19598	6.24848e-06
LINC00941	1.72684	1.1245e-05
LINC01215	1.66005	7.09625e-06
LINC01588	1.99926	6.99124e-07
LINC01730	1.56788	0.000555952
LINC01819	3.49183	0.000113197
LINC01891	2.34664	0.000930182
LINC01934	1.81027	0.000745064
LINC02009	3.50346	0.00171104
LINC02631	6.59318	0.00552327
LINC02822	1.34892	5.78138e-05
LINC02968	1.9573	0.000279865
LINC02972	-1.06001	9.12065e-09
LINC02986	4.38828	0.00295581
LINC03016	3.86494	0.00115384
LITAF	1.00047	2.32185e-07
LNCEGFL7OS	2.62674	0.00284145
LNCTAM34A	1.92673	9.1717e-05
LONP1	-0.99524	8.61586e-08
LPCAT1	1.30637	2.19134e-06
LRP1	-1.5902	1.36227e-08
LRRC4	3.41	7.23647e-07
LRRTM2	5.83204	0.00208751
LTBP2	2.90257	1.28021e-05
LY86	2.06405	0.00064037
LYSMD2	-1.24229	2.91924e-08
MAFB	2.45615	0.00043723
MAGEF1	1.16932	2.74227e-06
MANBA	0.950687	1.15002e-07
MAPK12	1.93952	2.8332e-05
MARCKS	1.59815	0.000286806
MARCKSL1	1.78282	4.6791e-10
MARS1	-1.1153	1.77543e-10
MDM2	1.02342	1.51719e-09
MID1IP1	-1.26893	1.28476e-09
MIR155HG	2.29099	0.00195785
MIR223HG	1.63014	5.72992e-06
MIR34AHG	1.60974	1.01732e-06
MIR646HG	1.91307	0.000108958
MIR663AHG	2.40905	1.71718e-05
MLLT11	1.4061	1.14219e-05
MMD	-0.917733	2.05865e-08
MPIG6B	2.27384	0.00197698
MS4A7	1.49864	0.00014546
MT-RNR1	1.60309	9.92072e-09
MT1E	3.82674	8.89864e-05
MT1G	5.6514	0.000613561
MT2A	2.80027	2.74756e-11
MTMR12	-1.04035	3.66219e-08
MTND1P23	2.78593	0.000719263
MUC20	1.93022	8.35874e-05
MYLK	-2.06415	4.172e-05
MYLK2	2.40657	4.14742e-05
MYO1A	2.11323	1.33369e-06
MYO1G	1.41342	1.28789e-09
MYRF	4.77857	0.000170022
NCEH1	-1.12326	9.46515e-09
NCF4	1.36996	6.24848e-06
NDN	2.47079	0.000863385
NEB	2.14016	0.000203567
NEIL3	-1.13813	2.4236e-07
NEK6	1.88982	0.00022186
NEUROD2	7.15708	4.7298e-05
NHERF2	1.71876	0.000256962
NINJ1	1.22873	5.80725e-06
NPAS1	3.98623	0.0034507
NPFF	1.65226	0.000193545
NPIPA2	-12.0882	0.000227589
NQO1	1.63733	2.38827e-05
NRBF2P3	8.08524	0.00163752
NRSN2	1.57841	0.000144922
NTN1	3.71469	0.000364608
NTRK1	-1.29577	9.61075e-06
NUTM2E	-1.38989	0.000116465
NYNRIN	1.91658	1.11656e-06
OAT	-0.969129	9.92072e-09
OLFM5P	5.24335	9.45776e-05
ORAI2	0.958437	1.35048e-07
OSBP2	-0.938215	9.92072e-09
OSBPL7	1.29461	1.78593e-06
PADI4	3.61706	0.00392174
PAK6	3.73848	1.91701e-10
PAPLN	2.28307	0.000328591
PAQR9	-1.06084	3.07312e-07
PARD6G	2.62643	0.000245806
PC	-1.26169	2.82227e-09
PCK2	-1.48197	2.07182e-12
PDCL3P4	2.44397	0.00118659
PDE4A	1.41265	6.17257e-06
PHOSPHO1	-1.11684	7.30691e-08
PIP5K1B	-0.934657	4.13217e-08
PISD	-1.0756	2.26735e-09
PITX1	-2.33789	1.86943e-09
PKM	1.44606	9.2851e-09
PLEKHG1	2.04445	6.08321e-05
PLEKHH3	-1.44239	8.46218e-09
PLEKHN1	2.16775	0.00197572
PLK2	1.93158	0.000351851
PLXNB1	1.65591	0.000966556
PLXNB3	1.16652	1.41065e-05
PMEPA1	1.35122	3.31949e-05
PNLDC1	3.383	0.00371251
PNMA8A	2.5159	0.00149669
POLH	0.964956	7.81573e-09
PON2	-1.09142	7.95221e-10
PORCN	1.75919	2.10108e-07
POU2AF1	1.35256	8.05493e-05
POU2F2	1.73822	9.92072e-09
PPEF2	4.47915	0.00358114
PPP2R5B	-1.16092	5.311e-10
PROKR1	1.84465	0.000531114
PRR9	2.21583	0.000524692
PRRG3	2.21126	0.000637397
PRXL2A	1.58564	2.88088e-08
PSAT1	-1.59463	2.07182e-12
PSMC1P1	-1.45493	2.8451e-05
PSMD6-AS2	2.17462	0.00223822
PTGES	-6.26053	0.00564311
PTGIR	1.82464	0.000514224
PTH2R	1.97355	0.000496657
PURPL	1.9702	7.57129e-10
PYCR1	-1.14267	1.04074e-08
PYROXD1	-1.08671	2.15173e-07
RAB37	2.28137	2.15173e-07
RAB6B	-0.99355	1.51719e-09
RAP1GAP	-1.41486	2.48804e-10
RASA4	1.64761	2.8451e-05
RBBP8	-1.03161	2.21942e-07
REELD1	4.25334	5.31695e-05
REEP2	2.53836	0.000647982
RELB	1.6176	9.9448e-07
REPS2	-0.963694	8.7972e-08
RGS1	1.34484	5.86684e-05
RHAG	-0.963712	3.26668e-08
RHD	-0.943516	4.83861e-09
RHOC	2.73884	1.14912e-11
RIMBP2	7.89135	2.8451e-05
RMRP	2.66432	0.000409306
RN7SK	13.6724	1.92302e-08
RN7SL1	1.77931	0.000104092
RNA5-8SN2	2.30086	3.12939e-07
RNU1-1	2.87723	1.48769e-05
RPL39L	2.23911	1.34953e-05
RPL7P50	4.14348	0.00022186
RPS26P19	12.5547	3.36691e-06
RRAD	2.30458	9.36231e-11
RRM2	-1.10038	1.02929e-09
RUNX3	1.16702	2.38211e-06
SAMHD1	1.18749	2.28256e-07
SCD	-0.972651	2.22215e-07
SCG5	6.64267	0.000118294
SEC14L4	-1.34875	9.70264e-07
SERINC4	2.91841	0.00124043
SERPINF1	2.6237	0.000374701
SH2B2	4.31521	8.4705e-05
SH2B3	-1.12499	7.32904e-08
SH3BP4	2.13541	0.000265734
SHC1P2	5.99873	0.000586903
SLAMF1	1.675	4.0149e-05
SLC1A4	-1.17169	4.83861e-09
SLC1A5	-1.1714	3.73533e-10
SLC25A43	1.54365	4.50084e-05
SLC26A4	2.11276	0.000190918
SLC35G5	4.74182	0.00308733
SLC37A2	-1.70864	9.30064e-06
SLC43A1	-0.995494	2.11547e-09
SLC45A3	2.36138	4.83861e-09
SLC4A1	-0.974561	7.49681e-09
SLC6A12	2.85701	0.00169347
SLC6A9	-1.28358	9.2851e-09
SLC7A1	-1.21985	8.22488e-09
SLC7A11	-1.27428	6.63329e-07
SLC7A5	-1.03312	1.19962e-07
SLIT1	5.54561	5.36949e-06
SMIM5	-1.11203	1.26568e-07
SNORC	2.29793	3.86181e-06
SNORD3A	2.06862	0.00048117
SNX22	-0.991889	4.52986e-08
SPATA18	3.46508	3.40238e-05
SPATA20	1.76399	1.7949e-06
SPDYC	1.40681	1.02802e-05
SPI1	1.92563	8.38367e-05
SREBF1	-1.51844	7.57129e-10
SRMS	3.17396	0.000432495
SSBP3-AS1	2.25457	0.00194213
ST6GALNAC1	-1.51248	1.85989e-09
STOX1	2.64567	0.00161266
SV2A	2.09488	0.000355593
SYBU	-1.53718	0.000223877
SYNPO2L	-2.48512	0.00034218
TAC3	3.73392	1.71144e-13
TAF1L	7.01969	0.00113608
TARS1	-0.968908	2.26735e-09
TBR1	7.84795	0.00348403
TCEA3	2.32553	0.000286806
TEK	9.70961	0.000464987
TFRC	-1.13157	5.75037e-07
TGIF2	1.32409	9.97773e-05
THNSL2	2.34421	0.000794434
TIMP3	1.01966	1.30765e-09
TMC8	1.01648	5.75037e-07
TMEM107	1.31913	2.2678e-06
TMEM14A	1.32593	4.9874e-05
TMEM54	3.61768	2.11604e-05
TMOD1	-0.941089	7.49681e-09
TMOD2	-1.69362	4.52986e-08
TNFRSF10C	3.8658	0.00327477
TNFRSF10D	2.99729	8.57051e-12
TNFRSF13B	1.62757	0.000102361
TNFSF13B	1.40026	5.67296e-06
TNFSF4	2.13942	0.00154481
TNFSF9	1.20477	1.46021e-07
TNNT2	2.05075	4.97678e-06
TP53I11	1.69861	3.33213e-05
TPM1	-0.946112	6.07678e-09
TPSG1	1.61524	1.01462e-07
TRAC	1.13929	7.05404e-06
TREML2	-1.46341	7.57129e-10
TRIM10	-0.975034	2.31461e-08
TRPV6	4.43014	3.03307e-06
TSPAN2	4.76999	0.000169875
TSPAN6	1.44497	0.000292695
TTC39A	2.00554	0.00126399
TUBB3	1.50088	5.73895e-06
TUBB4A	3.04272	0.000313933
TUBE1	-1.17545	1.76701e-06
TUBG1	-0.94094	8.24562e-09
TXK	1.04786	4.65085e-07
UBASH3B	1.69309	9.92072e-09
UBQLNL	2.29279	0.00123876
UCA1	0.947736	2.70757e-08
ULBP1	-1.27912	1.84708e-05
USP3-AS1	3.84285	2.2678e-06
VAV2	1.555	6.52862e-06
VIM	2.60639	1.00971e-15
VWCE	1.33546	1.04327e-06
WFIKKN1	1.74674	0.000399648
WIPF1	1.16953	3.43532e-09
XACT	1.80984	2.2279e-10
YARS1	-1.04868	1.67978e-10
ZBTB20	1.60794	6.59895e-07
ZNF483	1.77564	0.00106037
ZNF56P	1.21293	3.76408e-05
ZNF622	-0.994127	3.12939e-07
ZNF691-DT	4.87023	6.29839e-07
ZNF79	1.08743	3.42114e-06
