# Supplementary material for: Parvovirus B19 and Cellular Transcriptome Dynamics in Differentiating Erythroid Progenitor Cells
Source: Viruses. 2025 Dec 25;18(1):39. doi: 10.3390/v18010039 (PMC12846583; doi:10.3390/v18010039)
Supplement: Supplementary file 1 [file viruses-18-00039-s001.zip › B19V Viruses supplementary File 3.xlsx]

## Sheet: GeneSets
Contrast	GeneSet	Direction	Genes in Set	PValue	NGenes	Gene Count	Gene Count LFC	GenesPerc	GenesPerc LFC
Infection _16H	HALLMARK_ALLOGRAFT_REJECTION	Up	200	0.00579254	172	57	15	0.285	0.075
Infection _16H	HALLMARK_ANDROGEN_RESPONSE	Down	101	0.0422162	90	36	0	0.356436	0
Infection _48H	HALLMARK_ANDROGEN_RESPONSE	Down	101	0.00662572	90	69	13	0.683168	0.128713
Infection _48H	HALLMARK_ANGIOGENESIS	Up	36	0.0368633	23	16	8	0.444444	0.222222
Infection _16H	HALLMARK_BILE_ACID_METABOLISM	Up	112	0.0077717	85	20	2	0.178571	0.0178571
Infection _48H	HALLMARK_COAGULATION	Up	138	0.000366651	97	66	32	0.478261	0.231884
Infection _02H	HALLMARK_DNA_REPAIR	Up	150	0.00234945	147	88	11	0.586667	0.0733333
Infection _02H	HALLMARK_E2F_TARGETS	Up	200	0.000469997	200	120	13	0.6	0.065
Infection _48H	HALLMARK_EPITHELIAL_MESENCHYMAL_TRANSITION	Up	200	0.0101386	125	81	34	0.405	0.17
Infection _02H	HALLMARK_ESTROGEN_RESPONSE_EARLY	Down	200	0.0307902	152	87	27	0.435	0.135
Infection _02H	HALLMARK_G2M_CHECKPOINT	Up	200	0.000623593	195	134	18	0.67	0.09
Infection _16H	HALLMARK_HEME_METABOLISM	Up	200	0.0243555	197	74	5	0.37	0.025
Infection _02H	HALLMARK_HYPOXIA	Down	200	0.0287592	169	106	46	0.53	0.23
Infection _16H	HALLMARK_HYPOXIA	Down	200	0.00113612	169	73	18	0.365	0.09
Infection _48H	HALLMARK_IL6_JAK_STAT3_SIGNALING	Up	87	0.0189669	71	51	19	0.586207	0.218391
Infection _48H	HALLMARK_INFLAMMATORY_RESPONSE	Up	200	0.00103042	151	117	47	0.585	0.235
Infection _16H	HALLMARK_INTERFERON_ALPHA_RESPONSE	Up	97	0.0315896	94	27	3	0.278351	0.0309278
Infection _02H	HALLMARK_INTERFERON_GAMMA_RESPONSE	Down	200	0.038803	186	115	26	0.575	0.13
Infection _48H	HALLMARK_INTERFERON_GAMMA_RESPONSE	Up	200	0.013845	186	144	42	0.72	0.21
Infection _48H	HALLMARK_KRAS_SIGNALING_DN	Up	200	0.0120351	102	61	21	0.305	0.105
Infection _02H	HALLMARK_KRAS_SIGNALING_UP	Down	200	0.0435942	158	92	32	0.46	0.16
Infection _48H	HALLMARK_KRAS_SIGNALING_UP	Up	200	0.00200789	158	114	49	0.57	0.245
Infection _48H	HALLMARK_MITOTIC_SPINDLE	Down	199	0.000104322	196	147	14	0.738693	0.0703518
Infection _48H	HALLMARK_MYC_TARGETS_V2	Down	58	0.00179122	58	34	1	0.586207	0.0172414
Infection _48H	HALLMARK_MYOGENESIS	Up	200	0.0362311	133	90	26	0.45	0.13
Infection _02H	HALLMARK_OXIDATIVE_PHOSPHORYLATION	Up	200	0.00341477	199	104	1	0.52	0.005
Infection _48H	HALLMARK_P53_PATHWAY	Up	200	0.000338326	183	132	40	0.66	0.2
Infection _16H	HALLMARK_PI3K_AKT_MTOR_SIGNALING	Down	105	0.0293586	95	27	0	0.257143	0
Infection _48H	HALLMARK_PI3K_AKT_MTOR_SIGNALING	Down	105	0.0279109	95	60	10	0.571429	0.0952381
Infection _16H	HALLMARK_PROTEIN_SECRETION	Down	96	0.0191615	93	25	0	0.260417	0
Infection _16H	HALLMARK_TGF_BETA_SIGNALING	Down	54	0.00248124	53	20	3	0.37037	0.0555556
Infection _16H	HALLMARK_TNFA_SIGNALING_VIA_NFKB	Down	200	0.0265241	183	83	15	0.415	0.075
Infection _02H	HALLMARK_UV_RESPONSE_DN	Down	144	0.0091851	120	72	13	0.5	0.0902778
Infection _16H	HALLMARK_UV_RESPONSE_DN	Down	144	0.0217287	120	43	9	0.298611	0.0625
Infection _16H	HALLMARK_UV_RESPONSE_UP	Down	158	0.0372448	141	34	4	0.21519	0.0253165
Infection _48H	HALLMARK_UV_RESPONSE_UP	Down	158	0.0152603	141	94	17	0.594937	0.107595

## Sheet: Genes
Contrast	GeneSet	GeneSymbol	CalledAs	CalledLFC	logFC	PValue	FDR	logFCT	PValueT	FDRT
Infection _16H	HALLMARK_ALLOGRAFT_REJECTION	AARS1	NotSig	NotSig	0.0687876	0.277288	0.470388	0.0687876	1	1
Infection _16H	HALLMARK_ALLOGRAFT_REJECTION	ABCE1	Down	NotSig	-0.214028	0.00731959	0.0387239	-0.214028	0.999936	1
Infection _16H	HALLMARK_ALLOGRAFT_REJECTION	ABI1	NotSig	NotSig	-0.115425	0.0934402	0.233328	-0.115425	0.999999	1
Infection _16H	HALLMARK_ALLOGRAFT_REJECTION	ACHE	Up	NotSig	0.620948	3.19795e-07	1.12992e-05	0.620948	0.456832	1
Infection _16H	HALLMARK_ALLOGRAFT_REJECTION	ACVR2A	NotSig	NotSig	-0.261093	0.257973	0.449472	-0.261093	0.825504	1
Infection _16H	HALLMARK_ALLOGRAFT_REJECTION	AKT1	NotSig	NotSig	0.021212	0.712301	0.834692	0.021212	1	1
Infection _16H	HALLMARK_ALLOGRAFT_REJECTION	APBB1	NotSig	NotSig	0.0781489	0.663278	0.801024	0.0781489	0.986424	1
Infection _16H	HALLMARK_ALLOGRAFT_REJECTION	B2M	NotSig	NotSig	0.222647	0.0301138	0.107141	0.222647	0.998557	1
Infection _16H	HALLMARK_ALLOGRAFT_REJECTION	BCAT1	NotSig	NotSig	0.113186	0.146808	0.313988	0.113186	0.999993	1
Infection _16H	HALLMARK_ALLOGRAFT_REJECTION	BCL10	NotSig	NotSig	-0.117243	0.196964	0.379487	-0.117243	0.999941	1
Infection _16H	HALLMARK_ALLOGRAFT_REJECTION	BCL3	Down	NotSig	-1.08872	1.8735e-07	7.28641e-06	-1.08872	0.00163027	0.0658305
Infection _16H	HALLMARK_ALLOGRAFT_REJECTION	BRCA1	NotSig	NotSig	-0.0508137	0.524608	0.696703	-0.0508137	0.999997	1
Infection _16H	HALLMARK_ALLOGRAFT_REJECTION	C2	NotSig	NotSig	1.0301	0.0123665	0.0570363	1.0301	0.0678475	1
Infection _16H	HALLMARK_ALLOGRAFT_REJECTION	CAPG	Up	NotSig	0.394136	0.00062884	0.005821	0.394136	0.956269	1
Infection _16H	HALLMARK_ALLOGRAFT_REJECTION	CCL13	Up	Up	3.9222	4.62387e-12	8.92575e-10	3.9222	8.45169e-11	3.61573e-08
Infection _16H	HALLMARK_ALLOGRAFT_REJECTION	CCL2	Up	Up	4.1261	1.66055e-16	2.60079e-13	4.1261	2.40853e-15	6.35411e-12
Infection _16H	HALLMARK_ALLOGRAFT_REJECTION	CCL22	NotSig	NotSig	0.223237	0.562249	0.725215	0.223237	0.736671	1
Infection _16H	HALLMARK_ALLOGRAFT_REJECTION	CCL4	NotSig	NotSig	0.467635	0.359748	0.551994	0.467635	0.474532	1
Infection _16H	HALLMARK_ALLOGRAFT_REJECTION	CCL5	Up	NotSig	0.34159	0.0060096	0.033226	0.34159	0.965736	1
Infection _16H	HALLMARK_ALLOGRAFT_REJECTION	CCND2	NotSig	NotSig	-0.0346277	0.599159	0.752195	-0.0346277	1	1
Infection _16H	HALLMARK_ALLOGRAFT_REJECTION	CCND3	NotSig	NotSig	0.0033365	0.959778	0.982114	0.0033365	1	1
Infection _16H	HALLMARK_ALLOGRAFT_REJECTION	CCR1	Up	Up	3.08214	3.85623e-06	9.11223e-05	3.08214	2.29844e-05	0.00181745
Infection _16H	HALLMARK_ALLOGRAFT_REJECTION	CCR5	NotSig	NotSig	-0.131682	0.723494	0.841204	-0.131682	0.840036	1
Infection _16H	HALLMARK_ALLOGRAFT_REJECTION	CD1D	NotSig	NotSig	-0.193977	0.341363	0.535312	-0.193977	0.920228	1
Infection _16H	HALLMARK_ALLOGRAFT_REJECTION	CD2	NotSig	NotSig	0.258429	0.0357973	0.12105	0.258429	0.988558	1
Infection _16H	HALLMARK_ALLOGRAFT_REJECTION	CD247	NotSig	NotSig	0.063749	0.622751	0.769907	0.063749	0.999016	1
Infection _16H	HALLMARK_ALLOGRAFT_REJECTION	CD28	NotSig	NotSig	-0.0381998	0.821099	0.903208	-0.0381998	0.995485	1
Infection _16H	HALLMARK_ALLOGRAFT_REJECTION	CD3D	NotSig	NotSig	0.0752094	0.533309	0.703011	0.0752094	0.999358	1
Infection _16H	HALLMARK_ALLOGRAFT_REJECTION	CD3E	NotSig	NotSig	0.00145128	0.989696	0.997838	0.00145128	0.999989	1
Infection _16H	HALLMARK_ALLOGRAFT_REJECTION	CD3G	NotSig	NotSig	0.147994	0.202478	0.385961	0.147994	0.99853	1
Infection _16H	HALLMARK_ALLOGRAFT_REJECTION	CD4	NotSig	NotSig	0.334685	0.0129641	0.0590019	0.334685	0.951659	1
Infection _16H	HALLMARK_ALLOGRAFT_REJECTION	CD40	Up	NotSig	0.311658	0.00213864	0.0150456	0.311658	0.994695	1
Infection _16H	HALLMARK_ALLOGRAFT_REJECTION	CD40LG	NotSig	NotSig	-0.0135986	0.952425	0.977623	-0.0135986	0.992001	1
Infection _16H	HALLMARK_ALLOGRAFT_REJECTION	CD47	Up	NotSig	0.319248	9.00041e-05	0.00120124	0.319248	0.999475	1
Infection _16H	HALLMARK_ALLOGRAFT_REJECTION	CD7	NotSig	NotSig	-0.025652	0.900345	0.950482	-0.025652	0.992161	1
Infection _16H	HALLMARK_ALLOGRAFT_REJECTION	CD74	Up	Up	1.18801	3.15258e-08	1.5842e-06	1.18801	0.0001416	0.00862072
Infection _16H	HALLMARK_ALLOGRAFT_REJECTION	CD79A	Up	NotSig	0.632702	0.00151001	0.0115692	0.632702	0.328978	1
Infection _16H	HALLMARK_ALLOGRAFT_REJECTION	CD86	NotSig	NotSig	0.219189	0.697686	0.825942	0.219189	0.752926	1
Infection _16H	HALLMARK_ALLOGRAFT_REJECTION	CD8A	NotSig	NotSig	0.108012	0.461925	0.64461	0.108012	0.994338	1
Infection _16H	HALLMARK_ALLOGRAFT_REJECTION	CD8B	NotSig	NotSig	0.413226	0.216582	0.402994	0.413226	0.541308	1
Infection _16H	HALLMARK_ALLOGRAFT_REJECTION	CD96	NotSig	NotSig	0.111496	0.276003	0.468911	0.111496	0.999785	1
Infection _16H	HALLMARK_ALLOGRAFT_REJECTION	CDKN2A	Up	NotSig	0.645988	6.1724e-07	1.93471e-05	0.645988	0.351573	1
Infection _16H	HALLMARK_ALLOGRAFT_REJECTION	CFP	NotSig	NotSig	0.193115	0.342415	0.536092	0.193115	0.924342	1
Infection _16H	HALLMARK_ALLOGRAFT_REJECTION	CRTAM	NotSig	NotSig	-0.366898	0.578543	0.737914	-0.366898	0.620625	1
Infection _16H	HALLMARK_ALLOGRAFT_REJECTION	CSF1	Up	NotSig	0.628826	9.37224e-05	0.00124249	0.628826	0.362948	1
Infection _16H	HALLMARK_ALLOGRAFT_REJECTION	CSK	NotSig	NotSig	-0.0338872	0.659703	0.797986	-0.0338872	0.999999	1
Infection _16H	HALLMARK_ALLOGRAFT_REJECTION	CTSS	Up	Up	1.39494	3.2767e-10	3.26207e-08	1.39494	2.39543e-06	0.00025794
Infection _16H	HALLMARK_ALLOGRAFT_REJECTION	CXCR3	NotSig	NotSig	-0.753331	0.0581329	0.168748	-0.753331	0.201357	1
Infection _16H	HALLMARK_ALLOGRAFT_REJECTION	DARS1	NotSig	NotSig	-0.0889773	0.189176	0.370436	-0.0889773	1	1
Infection _16H	HALLMARK_ALLOGRAFT_REJECTION	DEGS1	Down	NotSig	-0.394392	4.39273e-05	0.000663689	-0.394392	0.987121	1
Infection _16H	HALLMARK_ALLOGRAFT_REJECTION	DYRK3	Down	NotSig	-0.352686	0.000199665	0.00230862	-0.352686	0.994274	1
Infection _16H	HALLMARK_ALLOGRAFT_REJECTION	EIF3A	NotSig	NotSig	-0.00266015	0.972124	0.989164	-0.00266015	1	1
Infection _16H	HALLMARK_ALLOGRAFT_REJECTION	EIF3D	NotSig	NotSig	-0.0799456	0.234994	0.424093	-0.0799456	1	1
Infection _16H	HALLMARK_ALLOGRAFT_REJECTION	EIF3J	NotSig	NotSig	0.0026876	0.97315	0.989544	0.0026876	1	1
Infection _16H	HALLMARK_ALLOGRAFT_REJECTION	EIF4G3	NotSig	NotSig	0.0112483	0.901369	0.950628	0.0112483	0.999998	1
Infection _16H	HALLMARK_ALLOGRAFT_REJECTION	EIF5A	NotSig	NotSig	-0.00637969	0.934979	0.968322	-0.00637969	1	1
Infection _16H	HALLMARK_ALLOGRAFT_REJECTION	ELANE	Up	Up	2.47348	2.38791e-12	5.12676e-10	2.47348	1.99128e-10	7.50477e-08
Infection _16H	HALLMARK_ALLOGRAFT_REJECTION	ELF4	Down	NotSig	-0.511413	3.07403e-08	1.55459e-06	-0.511413	0.933844	1
Infection _16H	HALLMARK_ALLOGRAFT_REJECTION	EREG	NotSig	NotSig	-0.355283	0.321885	0.516274	-0.355283	0.585351	1
Infection _16H	HALLMARK_ALLOGRAFT_REJECTION	ETS1	NotSig	NotSig	-0.182359	0.0360414	0.121719	-0.182359	0.999894	1
Infection _16H	HALLMARK_ALLOGRAFT_REJECTION	F2R	Down	NotSig	-0.589172	0.000112689	0.00143504	-0.589172	0.475715	1
Infection _16H	HALLMARK_ALLOGRAFT_REJECTION	FAS	NotSig	NotSig	-0.0617105	0.517371	0.691123	-0.0617105	0.999964	1
Infection _16H	HALLMARK_ALLOGRAFT_REJECTION	FCGR2B	NotSig	NotSig	0.120403	0.537427	0.706322	0.120403	0.967677	1
Infection _16H	HALLMARK_ALLOGRAFT_REJECTION	FGR	Up	Up	2.95216	6.58463e-11	8.83289e-09	2.95216	1.62558e-09	4.21896e-07
Infection _16H	HALLMARK_ALLOGRAFT_REJECTION	FLNA	Down	NotSig	-0.51765	4.11536e-06	9.55837e-05	-0.51765	0.820685	1
Infection _16H	HALLMARK_ALLOGRAFT_REJECTION	FYB1	NotSig	NotSig	-0.0862521	0.416109	0.604662	-0.0862521	0.999793	1
Infection _16H	HALLMARK_ALLOGRAFT_REJECTION	GALNT1	Down	NotSig	-0.802257	5.13491e-11	7.03837e-09	-0.802257	0.0152288	0.405136
Infection _16H	HALLMARK_ALLOGRAFT_REJECTION	GBP2	NotSig	NotSig	0.153343	0.268131	0.460366	0.153343	0.993197	1
Infection _16H	HALLMARK_ALLOGRAFT_REJECTION	GCNT1	Down	NotSig	-0.71323	0.00885598	0.0446195	-0.71323	0.210752	1
Infection _16H	HALLMARK_ALLOGRAFT_REJECTION	GLMN	NotSig	NotSig	-0.126962	0.292519	0.486735	-0.126962	0.998451	1
Infection _16H	HALLMARK_ALLOGRAFT_REJECTION	GPR65	NotSig	NotSig	0.119479	0.595645	0.749719	0.119479	0.9431	1
Infection _16H	HALLMARK_ALLOGRAFT_REJECTION	GZMA	NotSig	NotSig	0.117288	0.757454	0.863028	0.117288	0.863341	1
Infection _16H	HALLMARK_ALLOGRAFT_REJECTION	HCLS1	Up	NotSig	0.29537	0.000132109	0.00164147	0.29537	0.99984	1
Infection _16H	HALLMARK_ALLOGRAFT_REJECTION	HDAC9	NotSig	NotSig	0.0504091	0.893407	0.94714	0.0504091	0.950058	1
Infection _16H	HALLMARK_ALLOGRAFT_REJECTION	HIF1A	NotSig	NotSig	-0.144276	0.126599	0.285582	-0.144276	0.999848	1
Infection _16H	HALLMARK_ALLOGRAFT_REJECTION	HLA-A	Up	NotSig	0.327793	0.00261145	0.0175378	0.327793	0.988341	1
Infection _16H	HALLMARK_ALLOGRAFT_REJECTION	HLA-DMA	Up	NotSig	0.878898	4.77612e-08	2.28403e-06	0.878898	0.0132812	0.366711
Infection _16H	HALLMARK_ALLOGRAFT_REJECTION	HLA-DMB	Up	NotSig	0.82635	4.50354e-06	0.000102793	0.82635	0.0536013	0.950118
Infection _16H	HALLMARK_ALLOGRAFT_REJECTION	HLA-DOA	NotSig	NotSig	0.455968	0.0550842	0.162795	0.455968	0.578384	1
Infection _16H	HALLMARK_ALLOGRAFT_REJECTION	HLA-DOB	NotSig	NotSig	0.547139	0.0603951	0.173381	0.547139	0.401107	1
Infection _16H	HALLMARK_ALLOGRAFT_REJECTION	HLA-DQA1	Up	NotSig	0.396492	6.26032e-05	0.000891941	0.396492	0.983543	1
Infection _16H	HALLMARK_ALLOGRAFT_REJECTION	HLA-DRA	Up	Up	1.56372	1.66296e-09	1.31027e-07	1.56372	6.66046e-07	8.40974e-05
Infection _16H	HALLMARK_ALLOGRAFT_REJECTION	HLA-E	NotSig	NotSig	0.181515	0.0235595	0.0903836	0.181515	0.999966	1
Infection _16H	HALLMARK_ALLOGRAFT_REJECTION	ICAM1	Up	NotSig	1.04884	0.00228609	0.0159062	1.04884	0.0404355	0.784069
Infection _16H	HALLMARK_ALLOGRAFT_REJECTION	ICOSLG	NotSig	NotSig	0.083682	0.553192	0.7192	0.083682	0.997086	1
Infection _16H	HALLMARK_ALLOGRAFT_REJECTION	IFNAR2	NotSig	NotSig	0.131543	0.137183	0.300461	0.131543	0.999948	1
Infection _16H	HALLMARK_ALLOGRAFT_REJECTION	IFNGR1	Up	NotSig	0.428773	0.000365357	0.00379477	0.428773	0.916345	1
Infection _16H	HALLMARK_ALLOGRAFT_REJECTION	IFNGR2	NotSig	NotSig	0.0509879	0.543239	0.711165	0.0509879	0.999995	1
Infection _16H	HALLMARK_ALLOGRAFT_REJECTION	IGSF6	Up	Up	4.16381	4.81759e-15	4.01356e-12	4.16381	8.35983e-14	1.10273e-10
Infection _16H	HALLMARK_ALLOGRAFT_REJECTION	IKBKB	NotSig	NotSig	0.0696849	0.433812	0.619831	0.0696849	0.999984	1
Infection _16H	HALLMARK_ALLOGRAFT_REJECTION	IL11	Down	NotSig	-1.47811	0.0101373	0.0493428	-1.47811	0.0272291	0.616788
Infection _16H	HALLMARK_ALLOGRAFT_REJECTION	IL12RB1	NotSig	NotSig	0.567634	0.0140026	0.0623829	0.567634	0.413306	1
Infection _16H	HALLMARK_ALLOGRAFT_REJECTION	IL13	NotSig	NotSig	0.660869	0.697943	0.825984	0.660869	0.703825	1
Infection _16H	HALLMARK_ALLOGRAFT_REJECTION	IL15	NotSig	NotSig	0.279272	0.425811	0.613523	0.279272	0.68355	1
Infection _16H	HALLMARK_ALLOGRAFT_REJECTION	IL16	NotSig	NotSig	0.132491	0.260396	0.451853	0.132491	0.998719	1
Infection _16H	HALLMARK_ALLOGRAFT_REJECTION	IL18	Up	NotSig	0.724937	9.02501e-05	0.00120351	0.724937	0.171223	1
Infection _16H	HALLMARK_ALLOGRAFT_REJECTION	IL18RAP	NotSig	NotSig	-0.245702	0.593584	0.748315	-0.245702	0.698875	1
Infection _16H	HALLMARK_ALLOGRAFT_REJECTION	IL1B	NotSig	NotSig	1.26657	0.0294332	0.105338	1.26657	0.0621118	1
Infection _16H	HALLMARK_ALLOGRAFT_REJECTION	IL27RA	Up	NotSig	0.59151	5.67096e-05	0.000819777	0.59151	0.48228	1
Infection _16H	HALLMARK_ALLOGRAFT_REJECTION	IL2RA	NotSig	NotSig	-0.255474	0.161074	0.334379	-0.255474	0.91419	1
Infection _16H	HALLMARK_ALLOGRAFT_REJECTION	IL2RB	NotSig	NotSig	-0.0845046	0.627568	0.773719	-0.0845046	0.986818	1
Infection _16H	HALLMARK_ALLOGRAFT_REJECTION	IL2RG	NotSig	NotSig	0.241874	0.0130606	0.0593047	0.241874	0.99885	1
Infection _16H	HALLMARK_ALLOGRAFT_REJECTION	IL4R	Down	NotSig	-0.307436	0.00231649	0.0160823	-0.307436	0.995423	1
Infection _16H	HALLMARK_ALLOGRAFT_REJECTION	IL7	NotSig	NotSig	0.193572	0.382633	0.573171	0.193572	0.901129	1
Infection _16H	HALLMARK_ALLOGRAFT_REJECTION	IRF4	NotSig	NotSig	0.22412	0.194489	0.376661	0.22412	0.948339	1
Infection _16H	HALLMARK_ALLOGRAFT_REJECTION	IRF7	NotSig	NotSig	-0.256726	0.0543578	0.16142	-0.256726	0.980553	1
Infection _16H	HALLMARK_ALLOGRAFT_REJECTION	IRF8	Up	NotSig	0.406524	0.00131169	0.0104021	0.406524	0.919401	1
Infection _16H	HALLMARK_ALLOGRAFT_REJECTION	ITGAL	NotSig	NotSig	0.268482	0.0315292	0.110733	0.268482	0.985801	1
Infection _16H	HALLMARK_ALLOGRAFT_REJECTION	ITGB2	Up	Up	1.11598	1.67982e-09	1.31633e-07	1.11598	0.000145262	0.00880979
Infection _16H	HALLMARK_ALLOGRAFT_REJECTION	ITK	NotSig	NotSig	-0.10026	0.304157	0.498992	-0.10026	0.999897	1
Infection _16H	HALLMARK_ALLOGRAFT_REJECTION	JAK2	NotSig	NotSig	0.0162041	0.855813	0.924497	0.0162041	0.999997	1
Infection _16H	HALLMARK_ALLOGRAFT_REJECTION	KLRD1	NotSig	NotSig	0.243	0.340851	0.534827	0.243	0.812308	1
Infection _16H	HALLMARK_ALLOGRAFT_REJECTION	KRT1	NotSig	NotSig	-0.20671	0.488214	0.667871	-0.20671	0.797389	1
Infection _16H	HALLMARK_ALLOGRAFT_REJECTION	LCK	NotSig	NotSig	0.240283	0.02841	0.103024	0.240283	0.996491	1
Infection _16H	HALLMARK_ALLOGRAFT_REJECTION	LCP2	Down	NotSig	-0.229823	0.001357	0.0106184	-0.229823	0.999984	1
Infection _16H	HALLMARK_ALLOGRAFT_REJECTION	LIF	NotSig	NotSig	-0.549035	0.103231	0.24974	-0.549035	0.375877	1
Infection _16H	HALLMARK_ALLOGRAFT_REJECTION	LTB	NotSig	NotSig	0.37438	0.0283199	0.102768	0.37438	0.834179	1
Infection _16H	HALLMARK_ALLOGRAFT_REJECTION	LY75	NotSig	NotSig	0.314474	0.0879387	0.223406	0.314474	0.869306	1
Infection _16H	HALLMARK_ALLOGRAFT_REJECTION	LY86	Up	NotSig	0.707586	0.0100108	0.0488927	0.707586	0.215043	1
Infection _16H	HALLMARK_ALLOGRAFT_REJECTION	LYN	NotSig	NotSig	-0.103369	0.11721	0.271562	-0.103369	1	1
Infection _16H	HALLMARK_ALLOGRAFT_REJECTION	MAP3K7	NotSig	NotSig	-0.0953439	0.15608	0.326947	-0.0953439	1	1
Infection _16H	HALLMARK_ALLOGRAFT_REJECTION	MAP4K1	NotSig	NotSig	0.310487	0.0206709	0.0819845	0.310487	0.963365	1
Infection _16H	HALLMARK_ALLOGRAFT_REJECTION	MMP9	Up	Up	2.40548	4.26342e-12	8.54248e-10	2.40548	3.81603e-10	1.25841e-07
Infection _16H	HALLMARK_ALLOGRAFT_REJECTION	MRPL3	NotSig	NotSig	0.0336394	0.643906	0.786758	0.0336394	1	1
Infection _16H	HALLMARK_ALLOGRAFT_REJECTION	MTIF2	NotSig	NotSig	0.0182046	0.798297	0.889751	0.0182046	1	1
Infection _16H	HALLMARK_ALLOGRAFT_REJECTION	NCF4	Up	NotSig	0.412377	0.00204878	0.0145297	0.412377	0.892741	1
Infection _16H	HALLMARK_ALLOGRAFT_REJECTION	NCK1	NotSig	NotSig	-0.103763	0.2897	0.483464	-0.103763	0.999884	1
Infection _16H	HALLMARK_ALLOGRAFT_REJECTION	NME1	Up	NotSig	0.292065	0.00662803	0.0359544	0.292065	0.993449	1
Infection _16H	HALLMARK_ALLOGRAFT_REJECTION	NPM1	NotSig	NotSig	0.115402	0.163912	0.338345	0.115402	0.999982	1
Infection _16H	HALLMARK_ALLOGRAFT_REJECTION	PF4	Up	Up	2.06876	3.70918e-08	1.82905e-06	2.06876	2.1227e-06	0.000231726
Infection _16H	HALLMARK_ALLOGRAFT_REJECTION	PRF1	NotSig	NotSig	0.0136753	0.958432	0.981435	0.0136753	0.992603	1
Infection _16H	HALLMARK_ALLOGRAFT_REJECTION	PRKCB	Down	NotSig	-0.385667	1.46215e-06	4.00422e-05	-0.385667	0.998627	1
Infection _16H	HALLMARK_ALLOGRAFT_REJECTION	PSMB10	NotSig	NotSig	0.143729	0.209344	0.394443	0.143729	0.99882	1
Infection _16H	HALLMARK_ALLOGRAFT_REJECTION	PTPN6	NotSig	NotSig	0.0209898	0.789898	0.884625	0.0209898	0.999999	1
Infection _16H	HALLMARK_ALLOGRAFT_REJECTION	PTPRC	NotSig	NotSig	-0.0484832	0.629622	0.775407	-0.0484832	0.999952	1
Infection _16H	HALLMARK_ALLOGRAFT_REJECTION	RARS1	Down	NotSig	-0.258872	0.000567928	0.0053863	-0.258872	0.999946	1
Infection _16H	HALLMARK_ALLOGRAFT_REJECTION	RIPK2	NotSig	NotSig	-0.201614	0.0547498	0.162108	-0.201614	0.998675	1
Infection _16H	HALLMARK_ALLOGRAFT_REJECTION	RPL39	NotSig	NotSig	0.0152373	0.946546	0.973952	0.0152373	0.991298	1
Infection _16H	HALLMARK_ALLOGRAFT_REJECTION	RPL3L	NotSig	NotSig	1.09551	0.0122881	0.0567575	1.09551	0.0563015	0.981493
Infection _16H	HALLMARK_ALLOGRAFT_REJECTION	RPL9	NotSig	NotSig	0.0202919	0.856421	0.924965	0.0202919	0.99991	1
Infection _16H	HALLMARK_ALLOGRAFT_REJECTION	RPS19	NotSig	NotSig	0.136798	0.246335	0.437117	0.136798	0.998511	1
Infection _16H	HALLMARK_ALLOGRAFT_REJECTION	RPS3A	NotSig	NotSig	0.148418	0.1901	0.37154	0.148418	0.998772	1
Infection _16H	HALLMARK_ALLOGRAFT_REJECTION	RPS9	Up	NotSig	0.350342	0.00316624	0.0203258	0.350342	0.970831	1
Infection _16H	HALLMARK_ALLOGRAFT_REJECTION	SIT1	Up	NotSig	0.650061	0.00210059	0.014844	0.650061	0.290666	1
Infection _16H	HALLMARK_ALLOGRAFT_REJECTION	SOCS1	NotSig	NotSig	-0.122879	0.28053	0.474312	-0.122879	0.999169	1
Infection _16H	HALLMARK_ALLOGRAFT_REJECTION	SOCS5	Down	NotSig	-0.288094	0.00723609	0.038359	-0.288094	0.993918	1
Infection _16H	HALLMARK_ALLOGRAFT_REJECTION	SPI1	Up	NotSig	0.672135	0.00139384	0.0108472	0.672135	0.258003	1
Infection _16H	HALLMARK_ALLOGRAFT_REJECTION	SRGN	NotSig	NotSig	-0.156444	0.0403985	0.131551	-0.156444	0.999989	1
Infection _16H	HALLMARK_ALLOGRAFT_REJECTION	ST8SIA4	Up	NotSig	0.584153	0.00475646	0.0278852	0.584153	0.40782	1
Infection _16H	HALLMARK_ALLOGRAFT_REJECTION	STAB1	Up	Up	2.46652	2.44132e-09	1.81425e-07	2.46652	8.55897e-08	1.31534e-05
Infection _16H	HALLMARK_ALLOGRAFT_REJECTION	STAT1	NotSig	NotSig	-0.011477	0.881546	0.939667	-0.011477	1	1
Infection _16H	HALLMARK_ALLOGRAFT_REJECTION	STAT4	NotSig	NotSig	-0.0951621	0.546671	0.713912	-0.0951621	0.991683	1
Infection _16H	HALLMARK_ALLOGRAFT_REJECTION	TAP1	NotSig	NotSig	0.140648	0.146	0.31305	0.140648	0.999811	1
Infection _16H	HALLMARK_ALLOGRAFT_REJECTION	TAP2	NotSig	NotSig	0.204537	0.0314621	0.110522	0.204537	0.999531	1
Infection _16H	HALLMARK_ALLOGRAFT_REJECTION	TAPBP	NotSig	NotSig	0.164993	0.0181545	0.0750305	0.164993	0.999997	1
Infection _16H	HALLMARK_ALLOGRAFT_REJECTION	TGFB1	Down	NotSig	-0.382112	4.43534e-05	0.000668638	-0.382112	0.992212	1
Infection _16H	HALLMARK_ALLOGRAFT_REJECTION	TGFB2	NotSig	NotSig	2.71902	0.132361	0.293108	2.71902	0.134828	1
Infection _16H	HALLMARK_ALLOGRAFT_REJECTION	THY1	NotSig	NotSig	1.00743	0.0410126	0.132976	1.00743	0.105016	1
Infection _16H	HALLMARK_ALLOGRAFT_REJECTION	TIMP1	Down	Down	-0.927325	2.97738e-11	4.48848e-09	-0.927325	0.000638634	0.0301759
Infection _16H	HALLMARK_ALLOGRAFT_REJECTION	TLR1	NotSig	NotSig	0.0828453	0.693667	0.823251	0.0828453	0.9707	1
Infection _16H	HALLMARK_ALLOGRAFT_REJECTION	TLR2	Up	Up	2.51389	1.5922e-08	8.75101e-07	2.51389	3.75902e-07	5.0425e-05
Infection _16H	HALLMARK_ALLOGRAFT_REJECTION	TLR3	NotSig	NotSig	0.273089	0.279215	0.472694	0.273089	0.785187	1
Infection _16H	HALLMARK_ALLOGRAFT_REJECTION	TLR6	NotSig	NotSig	-0.163904	0.221723	0.408432	-0.163904	0.993575	1
Infection _16H	HALLMARK_ALLOGRAFT_REJECTION	TNF	NotSig	NotSig	0.128921	0.755611	0.862143	0.128921	0.845936	1
Infection _16H	HALLMARK_ALLOGRAFT_REJECTION	TPD52	NotSig	NotSig	0.0190509	0.859175	0.926612	0.0190509	0.999964	1
Infection _16H	HALLMARK_ALLOGRAFT_REJECTION	TRAF2	NotSig	NotSig	0.0197378	0.845646	0.918428	0.0197378	0.999981	1
Infection _16H	HALLMARK_ALLOGRAFT_REJECTION	TRAT1	NotSig	NotSig	-0.105884	0.593087	0.747926	-0.105884	0.967415	1
Infection _16H	HALLMARK_ALLOGRAFT_REJECTION	UBE2D1	NotSig	NotSig	-0.233139	0.0902279	0.22775	-0.233139	0.982169	1
Infection _16H	HALLMARK_ALLOGRAFT_REJECTION	UBE2N	NotSig	NotSig	-0.0452619	0.546082	0.713593	-0.0452619	0.999999	1
Infection _16H	HALLMARK_ALLOGRAFT_REJECTION	WARS1	Down	NotSig	-0.287707	7.41399e-05	0.00102138	-0.287707	0.999948	1
Infection _16H	HALLMARK_ALLOGRAFT_REJECTION	WAS	NotSig	NotSig	0.108274	0.377104	0.567682	0.108274	0.998717	1
Infection _16H	HALLMARK_ALLOGRAFT_REJECTION	ZAP70	NotSig	NotSig	0.232475	0.0483168	0.148564	0.232475	0.994346	1
Infection _16H	HALLMARK_ANDROGEN_RESPONSE	ABCC4	Down	NotSig	-0.424378	8.15173e-05	0.00110285	-0.424378	0.955135	1
Infection _16H	HALLMARK_ANDROGEN_RESPONSE	ABHD2	Down	NotSig	-0.384003	0.00195538	0.0139674	-0.384003	0.941972	1
Infection _16H	HALLMARK_ANDROGEN_RESPONSE	ACSL3	NotSig	NotSig	6.2003e-05	0.999297	1	6.2003e-05	1	1
Infection _16H	HALLMARK_ANDROGEN_RESPONSE	ACTN1	NotSig	NotSig	0.157786	0.088963	0.225347	0.157786	0.999846	1
Infection _16H	HALLMARK_ANDROGEN_RESPONSE	ADRM1	NotSig	NotSig	-0.0776004	0.383117	0.573487	-0.0776004	0.999978	1
Infection _16H	HALLMARK_ANDROGEN_RESPONSE	AKAP12	NotSig	NotSig	0.370074	0.0951777	0.236469	0.370074	0.725933	1
Infection _16H	HALLMARK_ANDROGEN_RESPONSE	AKT1	NotSig	NotSig	0.021212	0.712301	0.834692	0.021212	1	1
Infection _16H	HALLMARK_ANDROGEN_RESPONSE	ANKH	NotSig	NotSig	0.104457	0.097335	0.240662	0.104457	1	1
Infection _16H	HALLMARK_ANDROGEN_RESPONSE	APPBP2	NotSig	NotSig	-0.0615056	0.486665	0.666271	-0.0615056	0.999987	1
Infection _16H	HALLMARK_ANDROGEN_RESPONSE	ARID5B	Down	NotSig	-0.423984	0.00737456	0.0389383	-0.423984	0.801253	1
Infection _16H	HALLMARK_ANDROGEN_RESPONSE	AZGP1	NotSig	NotSig	1.34878	0.0413594	0.13387	1.34878	0.070694	1
Infection _16H	HALLMARK_ANDROGEN_RESPONSE	B2M	NotSig	NotSig	0.222647	0.0301138	0.107141	0.222647	0.998557	1
Infection _16H	HALLMARK_ANDROGEN_RESPONSE	B4GALT1	NotSig	NotSig	-0.0797178	0.278907	0.472275	-0.0797178	0.999999	1
Infection _16H	HALLMARK_ANDROGEN_RESPONSE	CAMKK2	Down	NotSig	-0.353253	0.000530858	0.00509579	-0.353253	0.98925	1
Infection _16H	HALLMARK_ANDROGEN_RESPONSE	CCND1	NotSig	NotSig	-0.0103778	0.924912	0.962679	-0.0103778	0.999969	1
Infection _16H	HALLMARK_ANDROGEN_RESPONSE	CCND3	NotSig	NotSig	0.0033365	0.959778	0.982114	0.0033365	1	1
Infection _16H	HALLMARK_ANDROGEN_RESPONSE	CDC14B	NotSig	NotSig	0.241309	0.160632	0.333812	0.241309	0.940927	1
Infection _16H	HALLMARK_ANDROGEN_RESPONSE	CDK6	NotSig	NotSig	0.209907	0.0369863	0.123951	0.209907	0.999085	1
Infection _16H	HALLMARK_ANDROGEN_RESPONSE	CENPN	NotSig	NotSig	-0.0430998	0.50097	0.677708	-0.0430998	1	1
Infection _16H	HALLMARK_ANDROGEN_RESPONSE	DBI	Up	NotSig	0.359061	0.00296596	0.0193202	0.359061	0.963235	1
Infection _16H	HALLMARK_ANDROGEN_RESPONSE	DHCR24	Up	NotSig	0.169822	0.00512504	0.0294569	0.169822	1	1
Infection _16H	HALLMARK_ANDROGEN_RESPONSE	DNAJB9	NotSig	NotSig	-0.0899062	0.300646	0.495412	-0.0899062	0.999981	1
Infection _16H	HALLMARK_ANDROGEN_RESPONSE	ELK4	NotSig	NotSig	-0.238729	0.0288676	0.104085	-0.238729	0.996524	1
Infection _16H	HALLMARK_ANDROGEN_RESPONSE	ELL2	Down	NotSig	-0.225413	0.00291116	0.0190574	-0.225413	0.999965	1
Infection _16H	HALLMARK_ANDROGEN_RESPONSE	ELOVL5	Up	NotSig	0.195295	0.00550107	0.0310876	0.195295	0.999994	1
Infection _16H	HALLMARK_ANDROGEN_RESPONSE	FADS1	NotSig	NotSig	-0.0975226	0.17119	0.346872	-0.0975226	0.999999	1
Infection _16H	HALLMARK_ANDROGEN_RESPONSE	FKBP5	NotSig	NotSig	0.094911	0.197297	0.379836	0.094911	0.999998	1
Infection _16H	HALLMARK_ANDROGEN_RESPONSE	GNAI3	NotSig	NotSig	-0.17795	0.0106559	0.0511127	-0.17795	0.999996	1
Infection _16H	HALLMARK_ANDROGEN_RESPONSE	GPD1L	Down	NotSig	-0.461376	9.00176e-06	0.000182913	-0.461376	0.93812	1
Infection _16H	HALLMARK_ANDROGEN_RESPONSE	GSR	Down	NotSig	-0.243424	0.000650253	0.00598074	-0.243424	0.999981	1
Infection _16H	HALLMARK_ANDROGEN_RESPONSE	GUCY1A1	NotSig	NotSig	-0.394822	0.448095	0.632593	-0.394822	0.546392	1
Infection _16H	HALLMARK_ANDROGEN_RESPONSE	H1-0	Down	NotSig	-0.325402	0.000192238	0.0022358	-0.325402	0.998537	1
Infection _16H	HALLMARK_ANDROGEN_RESPONSE	HERC3	NotSig	NotSig	0.00546165	0.963855	0.984456	0.00546165	0.99997	1
Infection _16H	HALLMARK_ANDROGEN_RESPONSE	HMGCR	NotSig	NotSig	0.0711672	0.446762	0.631353	0.0711672	0.99997	1
Infection _16H	HALLMARK_ANDROGEN_RESPONSE	HMGCS1	NotSig	NotSig	-0.0670979	0.36632	0.55803	-0.0670979	0.999999	1
Infection _16H	HALLMARK_ANDROGEN_RESPONSE	HOMER2	Up	NotSig	0.561419	0.000166421	0.00199265	0.561419	0.556542	1
Infection _16H	HALLMARK_ANDROGEN_RESPONSE	HPGD	Down	NotSig	-0.969142	2.65533e-06	6.63356e-05	-0.969142	0.0121072	0.339795
Infection _16H	HALLMARK_ANDROGEN_RESPONSE	HSD17B14	Up	NotSig	1.36793	0.000325629	0.00345468	1.36793	0.00640561	0.205668
Infection _16H	HALLMARK_ANDROGEN_RESPONSE	IDI1	NotSig	NotSig	-0.112174	0.150404	0.318707	-0.112174	0.999994	1
Infection _16H	HALLMARK_ANDROGEN_RESPONSE	INPP4B	NotSig	NotSig	0.0219653	0.917406	0.959789	0.0219653	0.992965	1
Infection _16H	HALLMARK_ANDROGEN_RESPONSE	INSIG1	NotSig	NotSig	-0.146937	0.0178062	0.0739223	-0.146937	1	1
Infection _16H	HALLMARK_ANDROGEN_RESPONSE	IQGAP2	Down	NotSig	-0.439254	3.03824e-05	0.00048665	-0.439254	0.95156	1
Infection _16H	HALLMARK_ANDROGEN_RESPONSE	ITGAV	Down	NotSig	-1.00057	3.98797e-06	9.35195e-05	-1.00057	0.00811662	0.242411
Infection _16H	HALLMARK_ANDROGEN_RESPONSE	KRT8	Down	NotSig	-0.655309	0.00210061	0.014844	-0.655309	0.283205	1
Infection _16H	HALLMARK_ANDROGEN_RESPONSE	LMAN1	Up	NotSig	0.522612	4.21268e-05	0.000641497	0.522612	0.735004	1
Infection _16H	HALLMARK_ANDROGEN_RESPONSE	MAF	NotSig	NotSig	0.146886	0.414247	0.603185	0.146886	0.970253	1
Infection _16H	HALLMARK_ANDROGEN_RESPONSE	MAP7	Up	NotSig	0.847701	4.12919e-05	0.000632729	0.847701	0.0586466	1
Infection _16H	HALLMARK_ANDROGEN_RESPONSE	MERTK	Up	NotSig	1.30729	0.00192348	0.0138083	1.30729	0.0160056	0.420851
Infection _16H	HALLMARK_ANDROGEN_RESPONSE	MYL12A	NotSig	NotSig	-0.0863998	0.313012	0.507055	-0.0863998	0.999986	1
Infection _16H	HALLMARK_ANDROGEN_RESPONSE	NCOA4	Down	NotSig	-0.279044	0.000461358	0.00455005	-0.279044	0.999814	1
Infection _16H	HALLMARK_ANDROGEN_RESPONSE	NDRG1	Up	NotSig	0.604958	1.23353e-06	3.48048e-05	0.604958	0.503192	1
Infection _16H	HALLMARK_ANDROGEN_RESPONSE	NGLY1	NotSig	NotSig	-0.0231596	0.734958	0.848164	-0.0231596	1	1
Infection _16H	HALLMARK_ANDROGEN_RESPONSE	NKX3-1	Down	NotSig	-0.685987	0.00557514	0.0313413	-0.685987	0.237477	1
Infection _16H	HALLMARK_ANDROGEN_RESPONSE	PA2G4	NotSig	NotSig	0.0486498	0.524925	0.69674	0.0486498	0.999999	1
Infection _16H	HALLMARK_ANDROGEN_RESPONSE	PDLIM5	NotSig	NotSig	-0.191005	0.0175543	0.0731037	-0.191005	0.999955	1
Infection _16H	HALLMARK_ANDROGEN_RESPONSE	PGM3	NotSig	NotSig	-0.100851	0.300142	0.494863	-0.100851	0.999898	1
Infection _16H	HALLMARK_ANDROGEN_RESPONSE	PIAS1	NotSig	NotSig	-0.0767705	0.361272	0.553082	-0.0767705	0.999991	1
Infection _16H	HALLMARK_ANDROGEN_RESPONSE	PLPP1	NotSig	NotSig	0.161225	0.700956	0.828265	0.161225	0.809468	1
Infection _16H	HALLMARK_ANDROGEN_RESPONSE	PMEPA1	Down	NotSig	-0.391181	0.00991731	0.0485559	-0.391181	0.862606	1
Infection _16H	HALLMARK_ANDROGEN_RESPONSE	PTK2B	Down	NotSig	-0.34532	1.85865e-05	0.000329089	-0.34532	0.999275	1
Infection _16H	HALLMARK_ANDROGEN_RESPONSE	RAB4A	NotSig	NotSig	0.129743	0.168479	0.343799	0.129743	0.999885	1
Infection _16H	HALLMARK_ANDROGEN_RESPONSE	RPS6KA3	Down	NotSig	-0.336326	0.00047281	0.00463987	-0.336326	0.99504	1
Infection _16H	HALLMARK_ANDROGEN_RESPONSE	RRP12	NotSig	NotSig	0.179213	0.0183277	0.0754511	0.179213	0.999984	1
Infection _16H	HALLMARK_ANDROGEN_RESPONSE	SAT1	NotSig	NotSig	-0.104376	0.17996	0.358622	-0.104376	0.999995	1
Infection _16H	HALLMARK_ANDROGEN_RESPONSE	SCD	NotSig	NotSig	0.0433965	0.586605	0.7438	0.0433965	0.999998	1
Infection _16H	HALLMARK_ANDROGEN_RESPONSE	SEC24D	Down	NotSig	-0.663674	2.49989e-06	6.34233e-05	-0.663674	0.287962	1
Infection _16H	HALLMARK_ANDROGEN_RESPONSE	SELENOP	Up	NotSig	0.991814	0.000290893	0.0031538	0.991814	0.0308331	0.66116
Infection _16H	HALLMARK_ANDROGEN_RESPONSE	SGK1	Up	NotSig	0.798857	4.93401e-08	2.33834e-06	0.798857	0.0437306	0.825044
Infection _16H	HALLMARK_ANDROGEN_RESPONSE	SLC26A2	NotSig	NotSig	0.00974579	0.92924	0.965217	0.00974579	0.999983	1
Infection _16H	HALLMARK_ANDROGEN_RESPONSE	SLC38A2	NotSig	NotSig	-0.23949	0.0172374	0.0722976	-0.23949	0.998358	1
Infection _16H	HALLMARK_ANDROGEN_RESPONSE	SMS	NotSig	NotSig	0.131673	0.131138	0.291751	0.131673	0.999953	1
Infection _16H	HALLMARK_ANDROGEN_RESPONSE	SORD	Up	NotSig	0.385961	0.00559331	0.0313959	0.385961	0.904588	1
Infection _16H	HALLMARK_ANDROGEN_RESPONSE	SPCS3	Down	NotSig	-0.259759	0.00189608	0.0136299	-0.259759	0.999732	1
Infection _16H	HALLMARK_ANDROGEN_RESPONSE	SPDEF	NotSig	NotSig	2.05224	0.268669	0.460853	2.05224	0.26998	1
Infection _16H	HALLMARK_ANDROGEN_RESPONSE	SRF	NotSig	NotSig	-0.140999	0.051999	0.156155	-0.140999	0.999996	1
Infection _16H	HALLMARK_ANDROGEN_RESPONSE	SRP19	NotSig	NotSig	-0.038224	0.65366	0.794013	-0.038224	0.999996	1
Infection _16H	HALLMARK_ANDROGEN_RESPONSE	STEAP4	NotSig	NotSig	0.545712	0.0764822	0.203674	0.545712	0.393416	1
Infection _16H	HALLMARK_ANDROGEN_RESPONSE	STK39	NotSig	NotSig	-0.182495	0.0459649	0.143762	-0.182495	0.999791	1
Infection _16H	HALLMARK_ANDROGEN_RESPONSE	TMEM50A	Down	NotSig	-0.245335	0.00112334	0.00919405	-0.245335	0.999955	1
Infection _16H	HALLMARK_ANDROGEN_RESPONSE	TNFAIP8	Down	NotSig	-0.22968	0.00143575	0.0111024	-0.22968	0.999983	1
Infection _16H	HALLMARK_ANDROGEN_RESPONSE	TPD52	NotSig	NotSig	0.0190509	0.859175	0.926612	0.0190509	0.999964	1
Infection _16H	HALLMARK_ANDROGEN_RESPONSE	TSC22D1	Down	NotSig	-0.438909	1.81481e-07	7.09742e-06	-0.438909	0.992912	1
Infection _16H	HALLMARK_ANDROGEN_RESPONSE	UAP1	NotSig	NotSig	-0.0929544	0.204272	0.387909	-0.0929544	0.999998	1
Infection _16H	HALLMARK_ANDROGEN_RESPONSE	UBE2I	NotSig	NotSig	0.134555	0.0721262	0.195327	0.134555	0.999994	1
Infection _16H	HALLMARK_ANDROGEN_RESPONSE	UBE2J1	NotSig	NotSig	0.113824	0.139077	0.303364	0.113824	0.999994	1
Infection _16H	HALLMARK_ANDROGEN_RESPONSE	VAPA	Down	NotSig	-0.281543	0.000108508	0.00139188	-0.281543	0.999951	1
Infection _16H	HALLMARK_ANDROGEN_RESPONSE	XRCC5	Down	NotSig	-0.190279	0.00679556	0.0365749	-0.190279	0.999994	1
Infection _16H	HALLMARK_ANDROGEN_RESPONSE	XRCC6	NotSig	NotSig	0.0222122	0.735187	0.848194	0.0222122	1	1
Infection _16H	HALLMARK_ANDROGEN_RESPONSE	ZBTB10	NotSig	NotSig	-0.117638	0.493436	0.671301	-0.117638	0.982032	1
Infection _16H	HALLMARK_ANDROGEN_RESPONSE	ZMIZ1	NotSig	NotSig	-0.207885	0.0207292	0.0821376	-0.207885	0.99975	1
Infection _48H	HALLMARK_ANDROGEN_RESPONSE	ABCC4	Down	NotSig	-0.754552	1.14313e-09	1.70062e-08	-0.754552	0.0635075	0.32386
Infection _48H	HALLMARK_ANDROGEN_RESPONSE	ABHD2	Down	NotSig	-0.752887	9.90082e-08	7.51655e-07	-0.752887	0.0910605	0.427036
Infection _48H	HALLMARK_ANDROGEN_RESPONSE	ACSL3	Down	Down	-0.82346	5.46924e-12	1.99937e-10	-0.82346	0.00559564	0.0478
Infection _48H	HALLMARK_ANDROGEN_RESPONSE	ACTN1	Up	NotSig	0.615886	3.26557e-07	2.10467e-06	0.615886	0.477777	1
Infection _48H	HALLMARK_ANDROGEN_RESPONSE	ADRM1	Down	NotSig	-0.472306	8.69007e-06	3.66423e-05	-0.472306	0.920212	1
Infection _48H	HALLMARK_ANDROGEN_RESPONSE	AKAP12	Down	NotSig	-0.880801	7.21229e-07	4.16654e-06	-0.880801	0.0225672	0.144622
Infection _48H	HALLMARK_ANDROGEN_RESPONSE	AKT1	Down	NotSig	-0.200461	0.00204241	0.00458832	-0.200461	0.999998	1
Infection _48H	HALLMARK_ANDROGEN_RESPONSE	ANKH	Down	NotSig	-0.632795	6.89686e-11	1.63429e-09	-0.632795	0.504264	1
Infection _48H	HALLMARK_ANDROGEN_RESPONSE	APPBP2	Down	NotSig	-0.297848	0.00178595	0.00407463	-0.297848	0.997654	1
Infection _48H	HALLMARK_ANDROGEN_RESPONSE	ARID5B	Up	NotSig	0.504047	0.00145481	0.00339649	0.504047	0.662374	1
Infection _48H	HALLMARK_ANDROGEN_RESPONSE	AZGP1	NotSig	NotSig	0.118699	0.900977	0.922064	0.118699	0.909922	1
Infection _48H	HALLMARK_ANDROGEN_RESPONSE	B2M	Up	Up	0.910253	4.03783e-10	7.10954e-09	0.910253	0.00217883	0.0217458
Infection _48H	HALLMARK_ANDROGEN_RESPONSE	B4GALT1	Down	NotSig	-0.793464	3.87293e-11	1.00664e-09	-0.793464	0.0182696	0.122903
Infection _48H	HALLMARK_ANDROGEN_RESPONSE	CAMKK2	NotSig	NotSig	-0.17284	0.0805072	0.118434	-0.17284	0.999563	1
Infection _48H	HALLMARK_ANDROGEN_RESPONSE	CCND1	Up	NotSig	0.800588	2.42023e-06	1.19494e-05	0.800588	0.0664985	0.33563
Infection _48H	HALLMARK_ANDROGEN_RESPONSE	CCND3	Down	NotSig	-0.454654	1.53437e-07	1.09305e-06	-0.454654	0.98669	1
Infection _48H	HALLMARK_ANDROGEN_RESPONSE	CDC14B	NotSig	NotSig	0.390913	0.0325212	0.0534834	0.390913	0.784182	1
Infection _48H	HALLMARK_ANDROGEN_RESPONSE	CDK6	Up	NotSig	0.445344	6.571e-05	0.000218284	0.445344	0.928271	1
Infection _48H	HALLMARK_ANDROGEN_RESPONSE	CENPN	Down	NotSig	-0.431861	3.97712e-07	2.50313e-06	-0.431861	0.992808	1
Infection _48H	HALLMARK_ANDROGEN_RESPONSE	DBI	NotSig	NotSig	0.242444	0.0344156	0.0562542	0.242444	0.994771	1
Infection _48H	HALLMARK_ANDROGEN_RESPONSE	DHCR24	NotSig	NotSig	0.0243214	0.671404	0.730976	0.0243214	1	1
Infection _48H	HALLMARK_ANDROGEN_RESPONSE	DNAJB9	Down	NotSig	-0.302499	0.00057144	0.00148065	-0.302499	0.998984	1
Infection _48H	HALLMARK_ANDROGEN_RESPONSE	ELK4	Down	NotSig	-0.526388	1.06556e-05	4.39352e-05	-0.526388	0.76384	1
Infection _48H	HALLMARK_ANDROGEN_RESPONSE	ELL2	Down	Down	-0.900238	3.30385e-13	2.12588e-11	-0.900238	0.000237893	0.00341087
Infection _48H	HALLMARK_ANDROGEN_RESPONSE	ELOVL5	Down	NotSig	-0.448585	1.53705e-07	1.09398e-06	-0.448585	0.989705	1
Infection _48H	HALLMARK_ANDROGEN_RESPONSE	FADS1	Down	Down	-0.819206	3.49734e-12	1.41584e-10	-0.819206	0.00569795	0.0483867
Infection _48H	HALLMARK_ANDROGEN_RESPONSE	FKBP5	Down	NotSig	-0.702143	2.58775e-10	4.8717e-09	-0.702143	0.162097	0.659257
Infection _48H	HALLMARK_ANDROGEN_RESPONSE	GNAI3	Down	NotSig	-0.269947	0.000359843	0.000983588	-0.269947	0.999925	1
Infection _48H	HALLMARK_ANDROGEN_RESPONSE	GPD1L	NotSig	NotSig	0.0932545	0.241871	0.308627	0.0932545	0.999994	1
Infection _48H	HALLMARK_ANDROGEN_RESPONSE	GSR	Down	NotSig	-0.538404	7.42253e-09	8.2047e-08	-0.538404	0.890014	1
Infection _48H	HALLMARK_ANDROGEN_RESPONSE	GUCY1A1	NotSig	NotSig	-0.0696759	0.920327	0.938024	-0.0696759	0.927539	1
Infection _48H	HALLMARK_ANDROGEN_RESPONSE	H1-0	Down	Down	-1.07112	4.14038e-14	4.21604e-12	-1.07112	7.04483e-07	2.32318e-05
Infection _48H	HALLMARK_ANDROGEN_RESPONSE	HERC3	NotSig	NotSig	-0.260844	0.0614851	0.0935545	-0.260844	0.974055	1
Infection _48H	HALLMARK_ANDROGEN_RESPONSE	HMGCR	Down	NotSig	-0.307037	0.00171415	0.00393552	-0.307037	0.996502	1
Infection _48H	HALLMARK_ANDROGEN_RESPONSE	HMGCS1	NotSig	NotSig	-0.0704501	0.326765	0.399472	-0.0704501	0.999999	1
Infection _48H	HALLMARK_ANDROGEN_RESPONSE	HOMER2	Up	NotSig	0.456347	0.00153615	0.00356952	0.456347	0.798973	1
Infection _48H	HALLMARK_ANDROGEN_RESPONSE	HPGD	Up	NotSig	0.780539	0.000658924	0.00167633	0.780539	0.12739	0.550794
Infection _48H	HALLMARK_ANDROGEN_RESPONSE	HSD17B14	Up	Up	1.75381	1.96898e-07	1.35744e-06	1.75381	2.20117e-05	0.000460973
Infection _48H	HALLMARK_ANDROGEN_RESPONSE	IDI1	NotSig	NotSig	-0.103727	0.170142	0.227483	-0.103727	0.999996	1
Infection _48H	HALLMARK_ANDROGEN_RESPONSE	INPP4B	Up	NotSig	0.791922	0.00103449	0.00251188	0.791922	0.122957	0.53587
Infection _48H	HALLMARK_ANDROGEN_RESPONSE	INSIG1	Down	NotSig	-0.704652	4.13435e-12	1.59616e-10	-0.704652	0.137866	0.584124
Infection _48H	HALLMARK_ANDROGEN_RESPONSE	IQGAP2	Down	NotSig	-0.525231	5.12485e-07	3.10809e-06	-0.525231	0.846234	1
Infection _48H	HALLMARK_ANDROGEN_RESPONSE	ITGAV	Down	NotSig	-0.869397	1.2976e-05	5.22107e-05	-0.869397	0.0373467	0.212724
Infection _48H	HALLMARK_ANDROGEN_RESPONSE	KRT8	NotSig	NotSig	0.330505	0.0728876	0.108485	0.330505	0.850628	1
Infection _48H	HALLMARK_ANDROGEN_RESPONSE	LMAN1	Down	NotSig	-0.414934	0.000101795	0.000320979	-0.414934	0.963142	1
Infection _48H	HALLMARK_ANDROGEN_RESPONSE	MAF	Up	Up	1.16225	1.27738e-07	9.30921e-07	1.16225	0.000661499	0.00804833
Infection _48H	HALLMARK_ANDROGEN_RESPONSE	MAP7	Up	NotSig	0.724397	7.32185e-05	0.000240352	0.724397	0.17062	0.684711
Infection _48H	HALLMARK_ANDROGEN_RESPONSE	MERTK	Up	NotSig	0.627891	0.00767367	0.0148765	0.627891	0.317213	1
Infection _48H	HALLMARK_ANDROGEN_RESPONSE	MYL12A	NotSig	NotSig	-0.058708	0.474827	0.548256	-0.058708	0.999996	1
Infection _48H	HALLMARK_ANDROGEN_RESPONSE	NCOA4	Down	Down	-0.885128	8.0808e-13	4.30677e-11	-0.885128	0.00052348	0.00667163
Infection _48H	HALLMARK_ANDROGEN_RESPONSE	NDRG1	Up	NotSig	0.531021	1.87537e-06	9.53283e-06	0.531021	0.794192	1
Infection _48H	HALLMARK_ANDROGEN_RESPONSE	NGLY1	Down	NotSig	-0.21264	0.00502004	0.0102005	-0.21264	0.999972	1
Infection _48H	HALLMARK_ANDROGEN_RESPONSE	NKX3-1	NotSig	NotSig	-0.301136	0.0994838	0.142423	-0.301136	0.879791	1
Infection _48H	HALLMARK_ANDROGEN_RESPONSE	PA2G4	Down	NotSig	-0.182487	0.0189849	0.0331802	-0.182487	0.999976	1
Infection _48H	HALLMARK_ANDROGEN_RESPONSE	PDLIM5	Down	NotSig	-0.511664	2.26635e-07	1.53505e-06	-0.511664	0.901317	1
Infection _48H	HALLMARK_ANDROGEN_RESPONSE	PGM3	NotSig	NotSig	-0.0688596	0.505257	0.577036	-0.0688596	0.999889	1
Infection _48H	HALLMARK_ANDROGEN_RESPONSE	PIAS1	Down	NotSig	-0.266561	0.00241239	0.0053142	-0.266561	0.999455	1
Infection _48H	HALLMARK_ANDROGEN_RESPONSE	PLPP1	Down	NotSig	-0.61016	0.0281261	0.0469233	-0.61016	0.326567	1
Infection _48H	HALLMARK_ANDROGEN_RESPONSE	PMEPA1	Up	NotSig	0.960041	4.85663e-06	2.20211e-05	0.960041	0.0149613	0.105021
Infection _48H	HALLMARK_ANDROGEN_RESPONSE	PTK2B	Down	NotSig	-0.314693	5.09458e-05	0.00017445	-0.314693	0.999757	1
Infection _48H	HALLMARK_ANDROGEN_RESPONSE	RAB4A	NotSig	NotSig	0.00737472	0.934389	0.948888	0.00737472	0.999999	1
Infection _48H	HALLMARK_ANDROGEN_RESPONSE	RPS6KA3	Down	Down	-0.861413	5.07847e-11	1.27585e-09	-0.861413	0.00362239	0.0333475
Infection _48H	HALLMARK_ANDROGEN_RESPONSE	RRP12	Down	NotSig	-0.291584	0.000839078	0.00208113	-0.291584	0.999215	1
Infection _48H	HALLMARK_ANDROGEN_RESPONSE	SAT1	Up	NotSig	0.231954	0.00316999	0.00677986	0.231954	0.999932	1
Infection _48H	HALLMARK_ANDROGEN_RESPONSE	SCD	Down	Down	-0.929255	2.58716e-12	1.09206e-10	-0.929255	0.000235688	0.00338847
Infection _48H	HALLMARK_ANDROGEN_RESPONSE	SEC24D	Down	Down	-0.930565	1.93646e-08	1.85042e-07	-0.930565	0.00509616	0.0440564
Infection _48H	HALLMARK_ANDROGEN_RESPONSE	SELENOP	Up	NotSig	0.815504	1.0158e-06	5.62799e-06	0.815504	0.0504799	0.26913
Infection _48H	HALLMARK_ANDROGEN_RESPONSE	SGK1	NotSig	NotSig	0.170009	0.0961051	0.138283	0.170009	0.999421	1
Infection _48H	HALLMARK_ANDROGEN_RESPONSE	SLC26A2	Down	NotSig	-0.782173	1.53356e-08	1.51717e-07	-0.782173	0.0495479	0.265143
Infection _48H	HALLMARK_ANDROGEN_RESPONSE	SLC38A2	Down	Down	-1.23926	1.61818e-13	1.21972e-11	-1.23926	6.47024e-08	2.86082e-06
Infection _48H	HALLMARK_ANDROGEN_RESPONSE	SMS	Up	NotSig	0.215847	0.0198487	0.0345107	0.215847	0.999581	1
Infection _48H	HALLMARK_ANDROGEN_RESPONSE	SORD	Up	NotSig	0.524864	6.32434e-05	0.00021102	0.524864	0.713535	1
Infection _48H	HALLMARK_ANDROGEN_RESPONSE	SPCS3	Down	NotSig	-0.549585	6.52258e-08	5.30282e-07	-0.549585	0.807987	1
Infection _48H	HALLMARK_ANDROGEN_RESPONSE	SPDEF	Up	NotSig	3.98843	0.0236831	0.0403054	3.98843	0.0262097	0.162314
Infection _48H	HALLMARK_ANDROGEN_RESPONSE	SRF	Down	NotSig	-0.500265	2.75171e-07	1.80959e-06	-0.500265	0.924057	1
Infection _48H	HALLMARK_ANDROGEN_RESPONSE	SRP19	Down	NotSig	-0.20018	0.0224745	0.0385301	-0.20018	0.999833	1
Infection _48H	HALLMARK_ANDROGEN_RESPONSE	STEAP4	Up	NotSig	1.44865	0.000718579	0.00181207	1.44865	0.00715473	0.0580172
Infection _48H	HALLMARK_ANDROGEN_RESPONSE	STK39	NotSig	NotSig	0.103422	0.304526	0.375856	0.103422	0.999844	1
Infection _48H	HALLMARK_ANDROGEN_RESPONSE	TMEM50A	Down	NotSig	-0.484002	1.12932e-07	8.40025e-07	-0.484002	0.963257	1
Infection _48H	HALLMARK_ANDROGEN_RESPONSE	TNFAIP8	NotSig	NotSig	0.12423	0.0702559	0.105072	0.12423	0.999999	1
Infection _48H	HALLMARK_ANDROGEN_RESPONSE	TPD52	Up	Up	1.08685	3.75081e-09	4.60245e-08	1.08685	0.000313076	0.00430805
Infection _48H	HALLMARK_ANDROGEN_RESPONSE	TSC22D1	Down	NotSig	-0.318636	2.21636e-05	8.35304e-05	-0.318636	0.999845	1
Infection _48H	HALLMARK_ANDROGEN_RESPONSE	UAP1	NotSig	NotSig	-0.132681	0.106485	0.151185	-0.132681	0.999979	1
Infection _48H	HALLMARK_ANDROGEN_RESPONSE	UBE2I	NotSig	NotSig	-0.0602309	0.41157	0.485306	-0.0602309	0.999999	1
Infection _48H	HALLMARK_ANDROGEN_RESPONSE	UBE2J1	Down	NotSig	-0.248045	0.00241371	0.00531608	-0.248045	0.999844	1
Infection _48H	HALLMARK_ANDROGEN_RESPONSE	VAPA	Down	NotSig	-0.210915	0.00220758	0.00491128	-0.210915	0.999994	1
Infection _48H	HALLMARK_ANDROGEN_RESPONSE	XRCC5	Down	NotSig	-0.549128	6.91301e-09	7.71149e-08	-0.549128	0.856677	1
Infection _48H	HALLMARK_ANDROGEN_RESPONSE	XRCC6	Down	NotSig	-0.583183	2.52515e-09	3.28976e-08	-0.583183	0.730905	1
Infection _48H	HALLMARK_ANDROGEN_RESPONSE	ZBTB10	NotSig	NotSig	-0.0176715	0.898338	0.920375	-0.0176715	0.999528	1
Infection _48H	HALLMARK_ANDROGEN_RESPONSE	ZMIZ1	Down	NotSig	-0.586845	9.32278e-08	7.14626e-07	-0.586845	0.635347	1
Infection _48H	HALLMARK_ANGIOGENESIS	APP	NotSig	NotSig	-0.0545863	0.523602	0.594598	-0.0545863	0.999993	1
Infection _48H	HALLMARK_ANGIOGENESIS	CCND2	NotSig	NotSig	0.0613408	0.34473	0.417852	0.0613408	1	1
Infection _48H	HALLMARK_ANGIOGENESIS	COL5A2	Up	Up	1.7151	3.27856e-06	1.55985e-05	1.7151	0.000159058	0.00242789
Infection _48H	HALLMARK_ANGIOGENESIS	FGFR1	Up	NotSig	0.501503	0.0014216	0.00332976	0.501503	0.66973	1
Infection _48H	HALLMARK_ANGIOGENESIS	ITGAV	Down	NotSig	-0.869397	1.2976e-05	5.22107e-05	-0.869397	0.0373467	0.212724
Infection _48H	HALLMARK_ANGIOGENESIS	JAG1	Up	Up	1.37776	2.96115e-05	0.000108224	1.37776	0.00205792	0.0207219
Infection _48H	HALLMARK_ANGIOGENESIS	JAG2	Up	NotSig	1.17649	0.00657702	0.0129762	1.17649	0.0373779	0.212826
Infection _48H	HALLMARK_ANGIOGENESIS	LRPAP1	Up	NotSig	0.176205	0.0261474	0.0440124	0.176205	0.999972	1
Infection _48H	HALLMARK_ANGIOGENESIS	MSX1	NotSig	NotSig	1.55078	0.200489	0.262515	1.55078	0.221349	0.824463
Infection _48H	HALLMARK_ANGIOGENESIS	OLR1	Up	Up	4.41645	1.91426e-09	2.60989e-08	4.41645	2.2585e-08	1.17986e-06
Infection _48H	HALLMARK_ANGIOGENESIS	PDGFA	Down	NotSig	-0.47311	0.00195082	0.00440382	-0.47311	0.738881	1
Infection _48H	HALLMARK_ANGIOGENESIS	PF4	Up	Up	3.1807	1.65212e-09	2.30408e-08	3.1807	2.5176e-08	1.28552e-06
Infection _48H	HALLMARK_ANGIOGENESIS	PRG2	Up	Up	1.19904	1.93816e-10	3.86388e-09	1.19904	1.41662e-05	0.00031144
Infection _48H	HALLMARK_ANGIOGENESIS	PTK2	Down	NotSig	-0.233652	0.00167824	0.00386343	-0.233652	0.99997	1
Infection _48H	HALLMARK_ANGIOGENESIS	S100A4	Up	Up	1.26303	2.70268e-07	1.78551e-06	1.26303	0.000111149	0.00179345
Infection _48H	HALLMARK_ANGIOGENESIS	SPP1	NotSig	NotSig	-0.652682	0.280886	0.351112	-0.652682	0.362814	1
Infection _48H	HALLMARK_ANGIOGENESIS	STC1	NotSig	NotSig	0	1	1	0	1	1
Infection _48H	HALLMARK_ANGIOGENESIS	THBD	NotSig	NotSig	0.0735792	0.876374	0.902369	0.0735792	0.912043	1
Infection _48H	HALLMARK_ANGIOGENESIS	TIMP1	NotSig	NotSig	-0.125739	0.131331	0.181622	-0.125739	0.999978	1
Infection _48H	HALLMARK_ANGIOGENESIS	TNFRSF21	Down	NotSig	-0.507893	0.000100769	0.000318316	-0.507893	0.752551	1
Infection _48H	HALLMARK_ANGIOGENESIS	VAV2	Up	Up	1.38847	3.99952e-08	3.45382e-07	1.38847	6.09291e-05	0.00108609
Infection _48H	HALLMARK_ANGIOGENESIS	VCAN	Up	Up	1.66435	0.00021525	0.000623343	1.66435	0.00231839	0.0228647
Infection _48H	HALLMARK_ANGIOGENESIS	VEGFA	Down	NotSig	-0.271519	0.0205509	0.0355946	-0.271519	0.989971	1
Infection _16H	HALLMARK_BILE_ACID_METABOLISM	ABCA1	NotSig	NotSig	-0.0595056	0.779436	0.877565	-0.0595056	0.976253	1
Infection _16H	HALLMARK_BILE_ACID_METABOLISM	ABCA2	NotSig	NotSig	-0.0223302	0.900373	0.950482	-0.0223302	0.996048	1
Infection _16H	HALLMARK_BILE_ACID_METABOLISM	ABCA3	NotSig	NotSig	-0.290772	0.436155	0.621637	-0.290772	0.655329	1
Infection _16H	HALLMARK_BILE_ACID_METABOLISM	ABCA5	Up	NotSig	0.573005	7.99821e-05	0.00108662	0.573005	0.538802	1
Infection _16H	HALLMARK_BILE_ACID_METABOLISM	ABCA6	NotSig	NotSig	0.775233	0.297267	0.491276	0.775233	0.351926	1
Infection _16H	HALLMARK_BILE_ACID_METABOLISM	ABCA9	NotSig	NotSig	0.621132	0.378222	0.568932	0.621132	0.439256	1
Infection _16H	HALLMARK_BILE_ACID_METABOLISM	ABCD1	NotSig	NotSig	-0.409956	0.0445243	0.140758	-0.409956	0.704665	1
Infection _16H	HALLMARK_BILE_ACID_METABOLISM	ABCD2	NotSig	NotSig	-0.868868	0.0730968	0.197348	-0.868868	0.162645	1
Infection _16H	HALLMARK_BILE_ACID_METABOLISM	ABCD3	NotSig	NotSig	-0.119463	0.23523	0.424325	-0.119463	0.999788	1
Infection _16H	HALLMARK_BILE_ACID_METABOLISM	ACSL1	Up	NotSig	0.414688	5.22748e-06	0.000116216	0.414688	0.989764	1
Infection _16H	HALLMARK_BILE_ACID_METABOLISM	ACSL5	NotSig	NotSig	0.0859517	0.304359	0.499089	0.0859517	0.99999	1
Infection _16H	HALLMARK_BILE_ACID_METABOLISM	ALDH1A1	NotSig	NotSig	-0.162587	0.268492	0.460651	-0.162587	0.988127	1
Infection _16H	HALLMARK_BILE_ACID_METABOLISM	ALDH8A1	NotSig	NotSig	-0.318881	0.592456	0.747548	-0.318881	0.653914	1
Infection _16H	HALLMARK_BILE_ACID_METABOLISM	ALDH9A1	NotSig	NotSig	0.125476	0.136901	0.299974	0.125476	0.999975	1
Infection _16H	HALLMARK_BILE_ACID_METABOLISM	AMACR	NotSig	NotSig	0.231058	0.514712	0.689077	0.231058	0.744353	1
Infection _16H	HALLMARK_BILE_ACID_METABOLISM	APOA1	NotSig	NotSig	4.54434	0.0123703	0.0570373	4.54434	0.0142613	0.387873
Infection _16H	HALLMARK_BILE_ACID_METABOLISM	ATXN1	NotSig	NotSig	-0.321445	0.0485438	0.14903	-0.321445	0.902172	1
Infection _16H	HALLMARK_BILE_ACID_METABOLISM	BCAR3	NotSig	NotSig	-0.143199	0.525484	0.697224	-0.143199	0.924926	1
Infection _16H	HALLMARK_BILE_ACID_METABOLISM	BMP6	Down	NotSig	-1.38957	0.000644971	0.00594598	-1.38957	0.00832645	0.247278
Infection _16H	HALLMARK_BILE_ACID_METABOLISM	CAT	NotSig	NotSig	0.132277	0.0546485	0.161861	0.132277	0.999999	1
Infection _16H	HALLMARK_BILE_ACID_METABOLISM	CH25H	Down	Down	-3.63915	1.01268e-06	2.97158e-05	-3.63915	6.2403e-06	0.000609739
Infection _16H	HALLMARK_BILE_ACID_METABOLISM	CROT	NotSig	NotSig	0.217604	0.238234	0.427989	0.217604	0.935634	1
Infection _16H	HALLMARK_BILE_ACID_METABOLISM	CYP27A1	Up	Up	3.70099	1.5789e-14	9.61245e-12	3.70099	3.80585e-13	3.54369e-10
Infection _16H	HALLMARK_BILE_ACID_METABOLISM	CYP46A1	NotSig	NotSig	0.374943	0.378565	0.569087	0.374943	0.553583	1
Infection _16H	HALLMARK_BILE_ACID_METABOLISM	CYP7B1	NotSig	NotSig	0.705833	0.296367	0.490681	0.705833	0.35768	1
Infection _16H	HALLMARK_BILE_ACID_METABOLISM	DHCR24	Up	NotSig	0.169822	0.00512504	0.0294569	0.169822	1	1
Infection _16H	HALLMARK_BILE_ACID_METABOLISM	DIO2	NotSig	NotSig	1.66823	0.0805871	0.211474	1.66823	0.104847	1
Infection _16H	HALLMARK_BILE_ACID_METABOLISM	EFHC1	NotSig	NotSig	0.0600206	0.588805	0.745376	0.0600206	0.999802	1
Infection _16H	HALLMARK_BILE_ACID_METABOLISM	EPHX2	NotSig	NotSig	0.769954	0.0171507	0.0720247	0.769954	0.170419	1
Infection _16H	HALLMARK_BILE_ACID_METABOLISM	FADS1	NotSig	NotSig	-0.0975226	0.17119	0.346872	-0.0975226	0.999999	1
Infection _16H	HALLMARK_BILE_ACID_METABOLISM	FADS2	NotSig	NotSig	0.0757297	0.225512	0.4132	0.0757297	1	1
Infection _16H	HALLMARK_BILE_ACID_METABOLISM	FDXR	Up	NotSig	0.480687	4.30868e-06	9.92752e-05	0.480687	0.917934	1
Infection _16H	HALLMARK_BILE_ACID_METABOLISM	GCLM	NotSig	NotSig	-0.132473	0.0841996	0.217252	-0.132473	0.999992	1
Infection _16H	HALLMARK_BILE_ACID_METABOLISM	GNMT	NotSig	NotSig	-1.05103	0.198035	0.380829	-1.05103	0.241825	1
Infection _16H	HALLMARK_BILE_ACID_METABOLISM	GNPAT	NotSig	NotSig	-0.0623551	0.439749	0.62524	-0.0623551	0.999996	1
Infection _16H	HALLMARK_BILE_ACID_METABOLISM	GSTK1	Up	NotSig	0.22445	0.00203503	0.014458	0.22445	0.999982	1
Infection _16H	HALLMARK_BILE_ACID_METABOLISM	HACL1	NotSig	NotSig	0.0470919	0.57689	0.736835	0.0470919	0.999995	1
Infection _16H	HALLMARK_BILE_ACID_METABOLISM	HSD17B11	NotSig	NotSig	0.199654	0.0223463	0.0868451	0.199654	0.999842	1
Infection _16H	HALLMARK_BILE_ACID_METABOLISM	HSD17B4	Up	NotSig	0.259135	0.00019729	0.00228616	0.259135	0.999984	1
Infection _16H	HALLMARK_BILE_ACID_METABOLISM	HSD17B6	NotSig	NotSig	0.324162	0.0733877	0.197687	0.324162	0.864343	1
Infection _16H	HALLMARK_BILE_ACID_METABOLISM	HSD3B7	NotSig	NotSig	-0.222391	0.232777	0.421739	-0.222391	0.929225	1
Infection _16H	HALLMARK_BILE_ACID_METABOLISM	IDH1	NotSig	NotSig	0.145684	0.0337975	0.11625	0.145684	0.999998	1
Infection _16H	HALLMARK_BILE_ACID_METABOLISM	IDH2	Up	NotSig	0.542331	4.20999e-07	1.41186e-05	0.542331	0.792694	1
Infection _16H	HALLMARK_BILE_ACID_METABOLISM	IDI1	NotSig	NotSig	-0.112174	0.150404	0.318707	-0.112174	0.999994	1
Infection _16H	HALLMARK_BILE_ACID_METABOLISM	ISOC1	NotSig	NotSig	-0.0275185	0.750869	0.858649	-0.0275185	0.999996	1
Infection _16H	HALLMARK_BILE_ACID_METABOLISM	KLF1	NotSig	NotSig	0.0213801	0.797421	0.888963	0.0213801	0.999999	1
Infection _16H	HALLMARK_BILE_ACID_METABOLISM	LCK	NotSig	NotSig	0.240283	0.02841	0.103024	0.240283	0.996491	1
Infection _16H	HALLMARK_BILE_ACID_METABOLISM	LIPE	Up	NotSig	0.45117	0.00362122	0.0225098	0.45117	0.772358	1
Infection _16H	HALLMARK_BILE_ACID_METABOLISM	LONP2	NotSig	NotSig	-0.0523726	0.496505	0.674192	-0.0523726	0.999998	1
Infection _16H	HALLMARK_BILE_ACID_METABOLISM	MLYCD	NotSig	NotSig	0.336512	0.0314398	0.110469	0.336512	0.907479	1
Infection _16H	HALLMARK_BILE_ACID_METABOLISM	NEDD4	NotSig	NotSig	-0.196237	0.0791926	0.208854	-0.196237	0.997868	1
Infection _16H	HALLMARK_BILE_ACID_METABOLISM	NPC1	NotSig	NotSig	0.0318945	0.655406	0.79528	0.0318945	1	1
Infection _16H	HALLMARK_BILE_ACID_METABOLISM	NR3C2	NotSig	NotSig	0.203768	0.490909	0.669513	0.203768	0.80886	1
Infection _16H	HALLMARK_BILE_ACID_METABOLISM	NUDT12	NotSig	NotSig	-0.16472	0.169784	0.345211	-0.16472	0.99743	1
Infection _16H	HALLMARK_BILE_ACID_METABOLISM	OPTN	NotSig	NotSig	0.155271	0.0169248	0.0713646	0.155271	0.999999	1
Infection _16H	HALLMARK_BILE_ACID_METABOLISM	PAOX	NotSig	NotSig	0.610323	0.0443554	0.140312	0.610323	0.321602	1
Infection _16H	HALLMARK_BILE_ACID_METABOLISM	PECR	Up	NotSig	0.350876	0.00720037	0.0381874	0.350876	0.950029	1
Infection _16H	HALLMARK_BILE_ACID_METABOLISM	PEX1	Down	NotSig	-0.251681	0.00675179	0.0364385	-0.251681	0.999174	1
Infection _16H	HALLMARK_BILE_ACID_METABOLISM	PEX11A	NotSig	NotSig	0.0261722	0.888841	0.944277	0.0261722	0.99523	1
Infection _16H	HALLMARK_BILE_ACID_METABOLISM	PEX11G	NotSig	NotSig	0.289498	0.164723	0.338928	0.289498	0.843776	1
Infection _16H	HALLMARK_BILE_ACID_METABOLISM	PEX12	NotSig	NotSig	-0.122144	0.428745	0.615807	-0.122144	0.990027	1
Infection _16H	HALLMARK_BILE_ACID_METABOLISM	PEX13	NotSig	NotSig	0.0972276	0.296646	0.490967	0.0972276	0.999946	1
Infection _16H	HALLMARK_BILE_ACID_METABOLISM	PEX16	NotSig	NotSig	0.122768	0.273519	0.46666	0.122768	0.999319	1
Infection _16H	HALLMARK_BILE_ACID_METABOLISM	PEX19	NotSig	NotSig	-0.132195	0.0824275	0.214607	-0.132195	0.999993	1
Infection _16H	HALLMARK_BILE_ACID_METABOLISM	PEX26	NotSig	NotSig	0.165578	0.0150491	0.0657137	0.165578	0.999998	1
Infection _16H	HALLMARK_BILE_ACID_METABOLISM	PEX6	Up	NotSig	0.298543	0.00557406	0.0313413	0.298543	0.992797	1
Infection _16H	HALLMARK_BILE_ACID_METABOLISM	PEX7	NotSig	NotSig	0.0288364	0.774427	0.874359	0.0288364	0.999974	1
Infection _16H	HALLMARK_BILE_ACID_METABOLISM	PFKM	Up	NotSig	0.439052	2.42223e-07	8.95829e-06	0.439052	0.991876	1
Infection _16H	HALLMARK_BILE_ACID_METABOLISM	PHYH	NotSig	NotSig	-0.103168	0.30293	0.497725	-0.103168	0.999853	1
Infection _16H	HALLMARK_BILE_ACID_METABOLISM	PNPLA8	NotSig	NotSig	-0.0134393	0.849323	0.921111	-0.0134393	1	1
Infection _16H	HALLMARK_BILE_ACID_METABOLISM	PRDX5	Down	NotSig	-0.382667	0.000728457	0.00654041	-0.382667	0.966417	1
Infection _16H	HALLMARK_BILE_ACID_METABOLISM	PXMP2	NotSig	NotSig	0.133039	0.273557	0.46666	0.133039	0.998254	1
Infection _16H	HALLMARK_BILE_ACID_METABOLISM	RBP1	NotSig	NotSig	1.99669	0.0432979	0.137991	1.99669	0.060143	1
Infection _16H	HALLMARK_BILE_ACID_METABOLISM	RETSAT	NotSig	NotSig	0.198171	0.0796916	0.209785	0.198171	0.997561	1
Infection _16H	HALLMARK_BILE_ACID_METABOLISM	RXRA	NotSig	NotSig	0.0955346	0.219863	0.406437	0.0955346	0.999995	1
Infection _16H	HALLMARK_BILE_ACID_METABOLISM	SCP2	NotSig	NotSig	0.155113	0.0690836	0.189947	0.155113	0.999946	1
Infection _16H	HALLMARK_BILE_ACID_METABOLISM	SLC22A18	NotSig	NotSig	-0.336266	0.10882	0.258907	-0.336266	0.787309	1
Infection _16H	HALLMARK_BILE_ACID_METABOLISM	SLC23A2	Up	NotSig	0.450753	0.00193839	0.0138711	0.450753	0.804783	1
Infection _16H	HALLMARK_BILE_ACID_METABOLISM	SLC27A2	NotSig	NotSig	0.315972	0.0131971	0.0597426	0.315972	0.970562	1
Infection _16H	HALLMARK_BILE_ACID_METABOLISM	SLC27A5	NotSig	NotSig	0.236694	0.0497671	0.151581	0.236694	0.99269	1
Infection _16H	HALLMARK_BILE_ACID_METABOLISM	SLC29A1	Up	NotSig	0.650667	2.47255e-11	3.87505e-09	0.650667	0.401546	1
Infection _16H	HALLMARK_BILE_ACID_METABOLISM	SLC35B2	NotSig	NotSig	-0.0471925	0.567999	0.730133	-0.0471925	0.999996	1
Infection _16H	HALLMARK_BILE_ACID_METABOLISM	SOD1	Up	NotSig	0.299524	0.00706169	0.0376489	0.299524	0.990597	1
Infection _16H	HALLMARK_BILE_ACID_METABOLISM	SULT1B1	NotSig	NotSig	0.000888533	0.99763	1	0.000888533	0.998138	1
Infection _16H	HALLMARK_BILE_ACID_METABOLISM	TFCP2L1	Up	NotSig	2.1338	0.00550374	0.0310899	2.1338	0.0114845	0.32637
Infection _48H	HALLMARK_COAGULATION	A2M	Up	Up	3.43521	3.50902e-05	0.000125705	3.43521	0.000135036	0.00212263
Infection _48H	HALLMARK_COAGULATION	ADAM9	Down	Down	-1.20166	6.9106e-12	2.44169e-10	-1.20166	1.83027e-06	5.31586e-05
Infection _48H	HALLMARK_COAGULATION	ANXA1	Up	NotSig	0.878014	6.31858e-08	5.16882e-07	0.878014	0.0143271	0.101378
Infection _48H	HALLMARK_COAGULATION	APOA1	Up	Up	5.49187	0.00171924	0.00394347	5.49187	0.0023059	0.022784
Infection _48H	HALLMARK_COAGULATION	APOC1	Up	NotSig	0.930229	5.56947e-06	2.48756e-05	0.930229	0.0169224	0.116059
Infection _48H	HALLMARK_COAGULATION	ARF4	Down	NotSig	-0.280861	0.000891741	0.00219694	-0.280861	0.999576	1
Infection _48H	HALLMARK_COAGULATION	BMP1	NotSig	NotSig	-0.18439	0.169963	0.227322	-0.18439	0.99183	1
Infection _48H	HALLMARK_COAGULATION	C1QA	Up	Up	5.52057	7.82953e-16	1.72867e-13	5.52057	7.8043e-15	3.01303e-12
Infection _48H	HALLMARK_COAGULATION	C1R	NotSig	NotSig	0.913523	0.0999375	0.142965	0.913523	0.170759	0.68481
Infection _48H	HALLMARK_COAGULATION	C1S	Up	Up	2.28881	2.51416e-12	1.06693e-10	2.28881	3.60662e-10	3.1541e-08
Infection _48H	HALLMARK_COAGULATION	C2	Up	NotSig	1.20674	0.000362879	0.000990176	1.20674	0.0119275	0.0871251
Infection _48H	HALLMARK_COAGULATION	C3	Up	Up	2.33428	4.86189e-11	1.22806e-09	2.33428	4.41286e-09	2.81658e-07
Infection _48H	HALLMARK_COAGULATION	C8G	Up	Up	3.1018	5.38323e-05	0.000183132	3.1018	0.000205569	0.0030428
Infection _48H	HALLMARK_COAGULATION	CAPN2	Down	Down	-0.887309	1.65485e-09	2.30586e-08	-0.887309	0.00526898	0.0451802
Infection _48H	HALLMARK_COAGULATION	CAPN5	Down	NotSig	-0.56306	0.000216634	0.000626731	-0.56306	0.543938	1
Infection _48H	HALLMARK_COAGULATION	CASP9	Down	NotSig	-0.394268	0.00194513	0.00439411	-0.394268	0.926821	1
Infection _48H	HALLMARK_COAGULATION	CD9	NotSig	NotSig	-0.0600295	0.648824	0.710202	-0.0600295	0.998863	1
Infection _48H	HALLMARK_COAGULATION	CFB	Up	Up	3.09414	3.79604e-05	0.000134544	3.09414	0.000151791	0.00233726
Infection _48H	HALLMARK_COAGULATION	CFD	Up	Up	3.24618	1.73314e-07	1.2182e-06	3.24618	1.48203e-06	4.41789e-05
Infection _48H	HALLMARK_COAGULATION	CFH	NotSig	NotSig	0.232353	0.346896	0.420091	0.232353	0.833076	1
Infection _48H	HALLMARK_COAGULATION	CLU	NotSig	NotSig	0.000855278	0.993138	0.996285	0.000855278	1	1
Infection _48H	HALLMARK_COAGULATION	CPQ	NotSig	NotSig	-0.176105	0.146518	0.199848	-0.176105	0.996661	1
Infection _48H	HALLMARK_COAGULATION	CRIP2	NotSig	NotSig	0.600214	0.289542	0.360311	0.600214	0.380431	1
Infection _48H	HALLMARK_COAGULATION	CSRP1	NotSig	NotSig	-0.093903	0.174324	0.232446	-0.093903	0.999999	1
Infection _48H	HALLMARK_COAGULATION	CTSB	NotSig	NotSig	0.0337325	0.66691	0.726933	0.0337325	0.999999	1
Infection _48H	HALLMARK_COAGULATION	CTSE	NotSig	NotSig	-0.338119	0.202555	0.264825	-0.338119	0.68994	1
Infection _48H	HALLMARK_COAGULATION	CTSH	Up	Up	2.67536	7.56259e-16	1.72372e-13	2.67536	6.14113e-14	1.64759e-11
Infection _48H	HALLMARK_COAGULATION	CTSK	Up	Up	0.891088	1.71452e-09	2.38063e-08	0.891088	0.00502478	0.0436299
Infection _48H	HALLMARK_COAGULATION	CTSO	NotSig	NotSig	-0.131203	0.392365	0.466272	-0.131203	0.98926	1
Infection _48H	HALLMARK_COAGULATION	CTSV	Up	Up	1.69616	4.43891e-07	2.74682e-06	1.69616	4.77505e-05	0.000884026
Infection _48H	HALLMARK_COAGULATION	DPP4	NotSig	NotSig	0.361089	0.0938388	0.13549	0.361089	0.747947	1
Infection _48H	HALLMARK_COAGULATION	DUSP14	Up	NotSig	0.751545	1.38956e-06	7.37108e-06	0.751545	0.109566	0.491032
Infection _48H	HALLMARK_COAGULATION	DUSP6	NotSig	NotSig	0.179735	0.346454	0.419588	0.179735	0.946278	1
Infection _48H	HALLMARK_COAGULATION	F12	Up	NotSig	1.20403	0.00698626	0.0136779	1.20403	0.0356093	0.205266
Infection _48H	HALLMARK_COAGULATION	F13B	Up	Up	8.99803	1.49328e-21	4.72742e-18	8.99803	1.60579e-20	7.41003e-17
Infection _48H	HALLMARK_COAGULATION	F2RL2	NotSig	NotSig	0.702098	0.145288	0.1984	0.702098	0.26342	0.928245
Infection _48H	HALLMARK_COAGULATION	F3	Down	NotSig	-0.765822	0.00232702	0.00514806	-0.765822	0.151105	0.624663
Infection _48H	HALLMARK_COAGULATION	F8	Up	NotSig	0.595985	0.00422179	0.00875396	0.595985	0.38589	1
Infection _48H	HALLMARK_COAGULATION	FBN1	Up	NotSig	0.287016	0.017098	0.0302498	0.287016	0.985805	1
Infection _48H	HALLMARK_COAGULATION	FN1	NotSig	NotSig	0.00521871	0.996838	0.999111	0.00521871	0.992571	1
Infection _48H	HALLMARK_COAGULATION	FURIN	Down	NotSig	-0.616775	7.97559e-09	8.72465e-08	-0.616775	0.530781	1
Infection _48H	HALLMARK_COAGULATION	FYN	NotSig	NotSig	-0.136533	0.0445618	0.070551	-0.136533	0.999999	1
Infection _48H	HALLMARK_COAGULATION	GNB2	Down	NotSig	-0.385792	0.000426864	0.00114155	-0.385792	0.971506	1
Infection _48H	HALLMARK_COAGULATION	GP1BA	Up	Up	2.83796	0.000994117	0.00242053	2.83796	0.00250302	0.0243968
Infection _48H	HALLMARK_COAGULATION	GP9	Up	NotSig	1.78175	0.0109562	0.0203681	1.78175	0.0222666	0.143217
Infection _48H	HALLMARK_COAGULATION	GSN	Up	NotSig	0.170418	0.00803304	0.0154727	0.170418	0.999999	1
Infection _48H	HALLMARK_COAGULATION	HNF4A	NotSig	NotSig	0.0521406	0.875981	0.902082	0.0521406	0.946101	1
Infection _48H	HALLMARK_COAGULATION	HTRA1	Up	Up	3.85675	1.78624e-07	1.24667e-06	3.85675	1.25805e-06	3.84904e-05
Infection _48H	HALLMARK_COAGULATION	ISCU	Up	NotSig	0.174178	0.0123916	0.0227176	0.174178	0.999996	1
Infection _48H	HALLMARK_COAGULATION	ITGB3	Down	NotSig	-0.527006	5.13665e-06	2.31515e-05	-0.527006	0.780681	1
Infection _48H	HALLMARK_COAGULATION	KLF7	Up	NotSig	0.654669	1.28786e-05	5.18847e-05	0.654669	0.306642	1
Infection _48H	HALLMARK_COAGULATION	KLKB1	Up	NotSig	1.11408	0.011942	0.0220008	1.11408	0.0539076	0.284624
Infection _48H	HALLMARK_COAGULATION	LAMP2	Down	NotSig	-0.543676	3.95732e-07	2.49365e-06	-0.543676	0.78857	1
Infection _48H	HALLMARK_COAGULATION	LEFTY2	Up	Up	9.12269	4.08381e-14	4.19757e-12	9.12269	3.34415e-13	6.9311e-11
Infection _48H	HALLMARK_COAGULATION	LGMN	Up	Up	4.32372	1.50572e-15	2.94248e-13	4.32372	2.49859e-14	7.46231e-12
Infection _48H	HALLMARK_COAGULATION	LRP1	Up	NotSig	0.277887	0.0119284	0.0219859	0.277887	0.993454	1
Infection _48H	HALLMARK_COAGULATION	LTA4H	NotSig	NotSig	0.0482609	0.531849	0.60245	0.0482609	0.999999	1
Infection _48H	HALLMARK_COAGULATION	MAFF	Down	NotSig	-0.721033	2.67192e-09	3.44412e-08	-0.721033	0.124111	0.539806
Infection _48H	HALLMARK_COAGULATION	MASP2	NotSig	NotSig	-2.11696	0.104155	0.148195	-2.11696	0.11887	0.522794
Infection _48H	HALLMARK_COAGULATION	MMP11	Up	Up	2.26535	0.000626077	0.00160307	2.26535	0.00203001	0.0205323
Infection _48H	HALLMARK_COAGULATION	MMP14	Up	Up	1.10553	2.76423e-07	1.81556e-06	1.10553	0.00153042	0.0162584
Infection _48H	HALLMARK_COAGULATION	MMP15	NotSig	NotSig	-0.16824	0.816731	0.854351	-0.16824	0.834701	1
Infection _48H	HALLMARK_COAGULATION	MMP2	NotSig	NotSig	0.0716279	0.810243	0.849585	0.0716279	0.935694	1
Infection _48H	HALLMARK_COAGULATION	MMP9	Up	Up	2.74041	4.69793e-08	3.98946e-07	2.74041	6.9083e-07	2.28291e-05
Infection _48H	HALLMARK_COAGULATION	MSRB2	Up	NotSig	0.663252	1.51546e-05	5.9836e-05	0.663252	0.284336	0.97419
Infection _48H	HALLMARK_COAGULATION	MST1	Up	NotSig	0.22805	0.0163151	0.029004	0.22805	0.999309	1
Infection _48H	HALLMARK_COAGULATION	OLR1	Up	Up	4.41645	1.91426e-09	2.60989e-08	4.41645	2.2585e-08	1.17986e-06
Infection _48H	HALLMARK_COAGULATION	P2RY1	Down	NotSig	-0.687091	1.35031e-06	7.1918e-06	-0.687091	0.226611	0.838088
Infection _48H	HALLMARK_COAGULATION	PDGFB	Up	NotSig	0.971579	0.000189343	0.000555536	0.971579	0.0321688	0.189575
Infection _48H	HALLMARK_COAGULATION	PECAM1	Up	Up	2.95711	8.18002e-14	7.27424e-12	2.95711	3.7921e-12	5.82768e-10
Infection _48H	HALLMARK_COAGULATION	PEF1	Down	NotSig	-0.235392	0.011444	0.0211843	-0.235392	0.999372	1
Infection _48H	HALLMARK_COAGULATION	PF4	Up	Up	3.1807	1.65212e-09	2.30408e-08	3.1807	2.5176e-08	1.28552e-06
Infection _48H	HALLMARK_COAGULATION	PLAT	Up	NotSig	1.02826	0.00356756	0.00753447	1.02826	0.0490666	0.263102
Infection _48H	HALLMARK_COAGULATION	PLAU	Up	Up	4.22177	2.72959e-08	2.4755e-07	4.22177	2.2822e-07	8.56042e-06
Infection _48H	HALLMARK_COAGULATION	PLEK	Up	Up	2.29155	1.59731e-13	1.21722e-11	2.29155	2.85246e-11	3.55524e-09
Infection _48H	HALLMARK_COAGULATION	PREP	Down	NotSig	-0.391504	1.6375e-05	6.40631e-05	-0.391504	0.993005	1
Infection _48H	HALLMARK_COAGULATION	PROS1	Down	Down	-0.862876	1.62833e-12	7.63988e-11	-0.862876	0.00129899	0.0141707
Infection _48H	HALLMARK_COAGULATION	PRSS23	NotSig	NotSig	-0.317096	0.118119	0.165344	-0.317096	0.823551	1
Infection _48H	HALLMARK_COAGULATION	RABIF	NotSig	NotSig	-0.207689	0.064981	0.0981849	-0.207689	0.997235	1
Infection _48H	HALLMARK_COAGULATION	RAC1	NotSig	NotSig	-0.0380144	0.626825	0.690467	-0.0380144	0.999999	1
Infection _48H	HALLMARK_COAGULATION	S100A1	NotSig	NotSig	3.68915	0.0338662	0.0554802	3.68915	0.036677	0.209876
Infection _48H	HALLMARK_COAGULATION	S100A13	Up	NotSig	0.611468	0.000347349	0.000953387	0.611468	0.391983	1
Infection _48H	HALLMARK_COAGULATION	SERPINA1	Up	Up	4.08562	7.95181e-08	6.25524e-07	4.08562	5.95494e-07	2.02276e-05
Infection _48H	HALLMARK_COAGULATION	SERPINC1	Up	Up	4.32123	4.08703e-06	1.89384e-05	4.32123	1.67208e-05	0.000359122
Infection _48H	HALLMARK_COAGULATION	SERPINE1	Down	NotSig	-0.583805	7.02234e-08	5.63961e-07	-0.583805	0.656212	1
Infection _48H	HALLMARK_COAGULATION	SERPING1	Up	NotSig	0.667001	0.0103639	0.019373	0.667001	0.261809	0.924626
Infection _48H	HALLMARK_COAGULATION	SH2B2	Up	Up	5.05739	4.22911e-13	2.59468e-11	5.05739	4.65531e-12	7.08548e-10
Infection _48H	HALLMARK_COAGULATION	SIRT2	NotSig	NotSig	-0.12599	0.139395	0.191319	-0.12599	0.99997	1
Infection _48H	HALLMARK_COAGULATION	SPARC	Up	Up	3.51196	3.46966e-11	9.19798e-10	3.51196	7.11377e-10	5.68706e-08
Infection _48H	HALLMARK_COAGULATION	TF	Up	Up	1.26248	2.45922e-08	2.26583e-07	1.26248	0.000118515	0.00189876
Infection _48H	HALLMARK_COAGULATION	THBD	NotSig	NotSig	0.0735792	0.876374	0.902369	0.0735792	0.912043	1
Infection _48H	HALLMARK_COAGULATION	THBS1	Up	NotSig	0.44659	0.00113427	0.00272739	0.44659	0.838822	1
Infection _48H	HALLMARK_COAGULATION	TIMP1	NotSig	NotSig	-0.125739	0.131331	0.181622	-0.125739	0.999978	1
Infection _48H	HALLMARK_COAGULATION	TIMP3	NotSig	NotSig	-0.091908	0.140549	0.192652	-0.091908	1	1
Infection _48H	HALLMARK_COAGULATION	USP11	NotSig	NotSig	0.0158337	0.825003	0.861353	0.0158337	1	1
Infection _48H	HALLMARK_COAGULATION	VWF	NotSig	NotSig	-0.428419	0.113016	0.159203	-0.428419	0.569746	1
Infection _48H	HALLMARK_COAGULATION	WDR1	Down	NotSig	-0.352455	8.09324e-07	4.61942e-06	-0.352455	0.99988	1
Infection _02H	HALLMARK_DNA_REPAIR	AAAS	Up	NotSig	0.555529	1.17567e-09	1.78767e-08	0.555529	0.86632	1
Infection _02H	HALLMARK_DNA_REPAIR	ADA	Down	NotSig	-0.267972	0.0243705	0.0458039	-0.267972	0.989768	1
Infection _02H	HALLMARK_DNA_REPAIR	ADCY6	NotSig	NotSig	0.370684	0.144368	0.211612	0.370684	0.666354	1
Infection _02H	HALLMARK_DNA_REPAIR	ADRM1	Up	NotSig	0.584875	2.56728e-07	1.91145e-06	0.584875	0.623693	1
Infection _02H	HALLMARK_DNA_REPAIR	AGO4	Down	NotSig	-0.488629	0.000181489	0.000611553	-0.488629	0.793935	1
Infection _02H	HALLMARK_DNA_REPAIR	AK1	Up	NotSig	0.491511	6.54533e-05	0.000248575	0.491511	0.819946	1
Infection _02H	HALLMARK_DNA_REPAIR	AK3	Down	NotSig	-0.162958	0.0160773	0.0317712	-0.162958	0.999998	1
Infection _02H	HALLMARK_DNA_REPAIR	ALYREF	Up	NotSig	0.382166	0.000130944	0.000458447	0.382166	0.986122	1
Infection _02H	HALLMARK_DNA_REPAIR	APRT	NotSig	NotSig	0.0606298	0.540028	0.628675	0.0606298	0.999946	1
Infection _02H	HALLMARK_DNA_REPAIR	ARL6IP1	Up	NotSig	0.300064	8.07924e-05	0.00029873	0.300064	0.999858	1
Infection _02H	HALLMARK_DNA_REPAIR	BCAM	NotSig	NotSig	0.258223	0.163311	0.23492	0.258223	0.908013	1
Infection _02H	HALLMARK_DNA_REPAIR	BCAP31	Up	NotSig	0.535076	2.74147e-07	2.01742e-06	0.535076	0.827628	1
Infection _02H	HALLMARK_DNA_REPAIR	BOLA2	NotSig	NotSig	0.116525	0.489938	0.581221	0.116525	0.982899	1
Infection _02H	HALLMARK_DNA_REPAIR	BRF2	Up	NotSig	0.498423	0.000160418	0.00054891	0.498423	0.767477	1
Infection _02H	HALLMARK_DNA_REPAIR	CANT1	Up	NotSig	0.757361	4.99141e-09	6.32584e-08	0.757361	0.0684103	0.416808
Infection _02H	HALLMARK_DNA_REPAIR	CETN2	Up	NotSig	0.549684	0.000115253	0.000409503	0.549684	0.607993	1
Infection _02H	HALLMARK_DNA_REPAIR	CLP1	Up	Up	1.67257	3.54045e-16	4.7899e-14	1.67257	2.81739e-12	3.40431e-10
Infection _02H	HALLMARK_DNA_REPAIR	CMPK2	Up	Up	1.3674	2.78797e-16	3.87112e-14	1.3674	6.2511e-11	5.40703e-09
Infection _02H	HALLMARK_DNA_REPAIR	COX17	Up	NotSig	0.375591	0.0164986	0.0325105	0.375591	0.870348	1
Infection _02H	HALLMARK_DNA_REPAIR	CSTF3	Up	NotSig	0.607616	7.63147e-10	1.24406e-08	0.607616	0.619945	1
Infection _02H	HALLMARK_DNA_REPAIR	DAD1	Up	NotSig	0.600644	4.24644e-07	2.95329e-06	0.600644	0.541803	1
Infection _02H	HALLMARK_DNA_REPAIR	DCTN4	Down	NotSig	-0.386333	1.2245e-05	5.65586e-05	-0.386333	0.995471	1
Infection _02H	HALLMARK_DNA_REPAIR	DDB1	NotSig	NotSig	0.104262	0.0815896	0.129524	0.104262	1	1
Infection _02H	HALLMARK_DNA_REPAIR	DDB2	NotSig	NotSig	-0.0149201	0.793601	0.842742	-0.0149201	1	1
Infection _02H	HALLMARK_DNA_REPAIR	DGCR8	Up	Up	1.17102	1.93264e-14	1.45675e-12	1.17102	5.1706e-08	2.07083e-06
Infection _02H	HALLMARK_DNA_REPAIR	DGUOK	Down	NotSig	-0.258863	0.00338279	0.00803998	-0.258863	0.999492	1
Infection _02H	HALLMARK_DNA_REPAIR	DUT	Up	NotSig	0.219569	0.00454254	0.0104527	0.219569	0.999957	1
Infection _02H	HALLMARK_DNA_REPAIR	EDF1	Up	NotSig	0.22368	0.0235817	0.0445117	0.22368	0.999011	1
Infection _02H	HALLMARK_DNA_REPAIR	EIF1B	Up	NotSig	0.429543	1.24359e-06	7.55943e-06	0.429543	0.989519	1
Infection _02H	HALLMARK_DNA_REPAIR	ELL	Up	NotSig	0.420115	1.39389e-05	6.34567e-05	0.420115	0.980089	1
Infection _02H	HALLMARK_DNA_REPAIR	ELOA	Up	Up	0.86957	1.9985e-13	1.058e-11	0.86957	0.00054001	0.00740789
Infection _02H	HALLMARK_DNA_REPAIR	ERCC1	NotSig	NotSig	-0.00833186	0.910977	0.934183	-0.00833186	1	1
Infection _02H	HALLMARK_DNA_REPAIR	ERCC2	Down	NotSig	-0.402379	0.000123364	0.000434808	-0.402379	0.97268	1
Infection _02H	HALLMARK_DNA_REPAIR	ERCC3	NotSig	NotSig	-0.00142704	0.984166	0.989997	-0.00142704	1	1
Infection _02H	HALLMARK_DNA_REPAIR	ERCC4	Up	NotSig	0.27676	0.00917044	0.0194609	0.27676	0.995325	1
Infection _02H	HALLMARK_DNA_REPAIR	ERCC5	Down	NotSig	-0.206565	0.00205403	0.00517561	-0.206565	0.999997	1
Infection _02H	HALLMARK_DNA_REPAIR	ERCC8	NotSig	NotSig	-0.174585	0.101456	0.156495	-0.174585	0.999032	1
Infection _02H	HALLMARK_DNA_REPAIR	FEN1	Up	Up	1.14167	2.90547e-15	2.8925e-13	1.14167	2.25068e-08	1.01789e-06
Infection _02H	HALLMARK_DNA_REPAIR	GMPR2	NotSig	NotSig	0.0380227	0.639537	0.716333	0.0380227	0.999998	1
Infection _02H	HALLMARK_DNA_REPAIR	GPX4	NotSig	NotSig	0.0397114	0.691911	0.759604	0.0397114	0.999959	1
Infection _02H	HALLMARK_DNA_REPAIR	GSDME	Down	Down	-2.06858	5.90297e-07	3.93086e-06	-2.06858	2.06176e-05	0.000426053
Infection _02H	HALLMARK_DNA_REPAIR	GTF2A2	Up	NotSig	0.404681	0.000103743	0.000372751	0.404681	0.972973	1
Infection _02H	HALLMARK_DNA_REPAIR	GTF2B	NotSig	NotSig	0.0786483	0.322734	0.41531	0.0786483	0.999996	1
Infection _02H	HALLMARK_DNA_REPAIR	GTF2F1	NotSig	NotSig	0.0202848	0.751047	0.808125	0.0202848	1	1
Infection _02H	HALLMARK_DNA_REPAIR	GTF2H1	Up	NotSig	0.397498	1.0953e-06	6.75665e-06	0.397498	0.997786	1
Infection _02H	HALLMARK_DNA_REPAIR	GTF2H3	Down	NotSig	-0.263223	0.00367694	0.00865848	-0.263223	0.99926	1
Infection _02H	HALLMARK_DNA_REPAIR	GTF2H5	NotSig	NotSig	0.039346	0.758635	0.814242	0.039346	0.999477	1
Infection _02H	HALLMARK_DNA_REPAIR	GTF3C5	NotSig	NotSig	0.0753954	0.293829	0.384509	0.0753954	0.999999	1
Infection _02H	HALLMARK_DNA_REPAIR	GUK1	Up	NotSig	0.489161	1.14562e-06	7.02599e-06	0.489161	0.924372	1
Infection _02H	HALLMARK_DNA_REPAIR	HCLS1	NotSig	NotSig	-0.0567879	0.398119	0.492254	-0.0567879	1	1
Infection _02H	HALLMARK_DNA_REPAIR	HPRT1	NotSig	NotSig	-0.00383614	0.956589	0.968954	-0.00383614	1	1
Infection _02H	HALLMARK_DNA_REPAIR	IMPDH2	Down	NotSig	-0.372389	1.23986e-05	5.72012e-05	-0.372389	0.997601	1
Infection _02H	HALLMARK_DNA_REPAIR	ITPA	NotSig	NotSig	0.199924	0.0284416	0.0524527	0.199924	0.99973	1
Infection _02H	HALLMARK_DNA_REPAIR	LIG1	NotSig	NotSig	-0.114097	0.102587	0.158007	-0.114097	0.999999	1
Infection _02H	HALLMARK_DNA_REPAIR	MPC2	Up	NotSig	0.392303	1.10457e-05	5.16065e-05	0.392303	0.99422	1
Infection _02H	HALLMARK_DNA_REPAIR	MPG	NotSig	NotSig	0.00404382	0.971556	0.98035	0.00404382	0.999985	1
Infection _02H	HALLMARK_DNA_REPAIR	MRPL40	NotSig	NotSig	0.100126	0.386833	0.481079	0.100126	0.999335	1
Infection _02H	HALLMARK_DNA_REPAIR	NCBP2	Up	NotSig	0.202532	0.00311139	0.00746432	0.202532	0.999995	1
Infection _02H	HALLMARK_DNA_REPAIR	NELFB	Down	NotSig	-0.2355	0.011595	0.0238267	-0.2355	0.999356	1
Infection _02H	HALLMARK_DNA_REPAIR	NELFCD	NotSig	NotSig	0.142965	0.0336653	0.060645	0.142965	0.999999	1
Infection _02H	HALLMARK_DNA_REPAIR	NELFE	NotSig	NotSig	-0.152881	0.0677937	0.110778	-0.152881	0.999962	1
Infection _02H	HALLMARK_DNA_REPAIR	NFX1	NotSig	NotSig	-0.147964	0.0484285	0.0830796	-0.147964	0.999993	1
Infection _02H	HALLMARK_DNA_REPAIR	NME1	Up	NotSig	0.500115	2.37069e-05	0.00010153	0.500115	0.825839	1
Infection _02H	HALLMARK_DNA_REPAIR	NME3	NotSig	NotSig	-0.241205	0.0784048	0.125361	-0.241205	0.981507	1
Infection _02H	HALLMARK_DNA_REPAIR	NME4	NotSig	NotSig	0.165307	0.0366994	0.065308	0.165307	0.999978	1
Infection _02H	HALLMARK_DNA_REPAIR	NPR2	NotSig	NotSig	-0.341437	0.0670798	0.109747	-0.341437	0.834937	1
Infection _02H	HALLMARK_DNA_REPAIR	NT5C	Down	NotSig	-0.404583	0.000141235	0.00049102	-0.404583	0.969179	1
Infection _02H	HALLMARK_DNA_REPAIR	NT5C3A	Down	NotSig	-0.442081	6.06509e-06	3.03619e-05	-0.442081	0.969463	1
Infection _02H	HALLMARK_DNA_REPAIR	NUDT21	NotSig	NotSig	0.154187	0.0415228	0.0726822	0.154187	0.99999	1
Infection _02H	HALLMARK_DNA_REPAIR	NUDT9	Up	Up	1.01295	8.61641e-12	2.62792e-10	1.01295	6.23401e-05	0.00113816
Infection _02H	HALLMARK_DNA_REPAIR	PCNA	Up	NotSig	0.321264	0.000415657	0.00126869	0.321264	0.997851	1
Infection _02H	HALLMARK_DNA_REPAIR	PDE4B	NotSig	NotSig	0.00551381	0.974615	0.982811	0.00551381	0.999097	1
Infection _02H	HALLMARK_DNA_REPAIR	PDE6G	NotSig	NotSig	0.369917	0.0778476	0.124596	0.369917	0.74786	1
Infection _02H	HALLMARK_DNA_REPAIR	PNP	Up	NotSig	0.326835	2.87218e-06	1.57205e-05	0.326835	0.999949	1
Infection _02H	HALLMARK_DNA_REPAIR	POLA1	NotSig	NotSig	-0.155898	0.0403799	0.0709011	-0.155898	0.99999	1
Infection _02H	HALLMARK_DNA_REPAIR	POLA2	Down	NotSig	-0.484787	3.1663e-07	2.29274e-06	-0.484787	0.950113	1
Infection _02H	HALLMARK_DNA_REPAIR	POLB	Down	NotSig	-0.935767	2.77476e-08	2.76585e-07	-0.935767	0.00514702	0.0525289
Infection _02H	HALLMARK_DNA_REPAIR	POLD1	Down	NotSig	-0.191723	0.0260193	0.0485396	-0.191723	0.99988	1
Infection _02H	HALLMARK_DNA_REPAIR	POLD3	Down	NotSig	-0.326708	0.000300466	0.00095312	-0.326708	0.997871	1
Infection _02H	HALLMARK_DNA_REPAIR	POLD4	NotSig	NotSig	-0.0380477	0.8143	0.858814	-0.0380477	0.996563	1
Infection _02H	HALLMARK_DNA_REPAIR	POLE4	Up	NotSig	0.297195	0.020728	0.0397365	0.297195	0.9754	1
Infection _02H	HALLMARK_DNA_REPAIR	POLH	Up	Up	1.0805	1.06049e-15	1.2343e-13	1.0805	5.12692e-08	2.07083e-06
Infection _02H	HALLMARK_DNA_REPAIR	POLL	Down	Down	-0.953048	1.84233e-12	6.82955e-11	-0.953048	0.000119642	0.0020111
Infection _02H	HALLMARK_DNA_REPAIR	POLR1C	Up	Up	0.938213	7.92106e-12	2.46002e-10	0.938213	0.000320885	0.00463519
Infection _02H	HALLMARK_DNA_REPAIR	POLR1D	NotSig	NotSig	0.0138932	0.852268	0.88853	0.0138932	1	1
Infection _02H	HALLMARK_DNA_REPAIR	POLR1H	NotSig	NotSig	-0.05486	0.632081	0.710025	-0.05486	0.999751	1
Infection _02H	HALLMARK_DNA_REPAIR	POLR2A	Down	NotSig	-0.728898	2.21695e-08	2.264e-07	-0.728898	0.11921	0.632366
Infection _02H	HALLMARK_DNA_REPAIR	POLR2C	Up	NotSig	0.328898	0.000206226	0.000683491	0.328898	0.998192	1
Infection _02H	HALLMARK_DNA_REPAIR	POLR2D	Up	NotSig	0.39777	2.9385e-06	1.60336e-05	0.39777	0.996177	1
Infection _02H	HALLMARK_DNA_REPAIR	POLR2E	Up	NotSig	0.377486	4.09921e-05	0.000164728	0.377486	0.993914	1
Infection _02H	HALLMARK_DNA_REPAIR	POLR2F	Up	NotSig	0.603675	1.29737e-06	7.83817e-06	0.603675	0.508717	1
Infection _02H	HALLMARK_DNA_REPAIR	POLR2G	NotSig	NotSig	-0.0999806	0.32724	0.420241	-0.0999806	0.99983	1
Infection _02H	HALLMARK_DNA_REPAIR	POLR2H	Down	NotSig	-0.275787	0.00179339	0.00458677	-0.275787	0.99932	1
Infection _02H	HALLMARK_DNA_REPAIR	POLR2I	NotSig	NotSig	0.0830871	0.529812	0.618968	0.0830871	0.998271	1
Infection _02H	HALLMARK_DNA_REPAIR	POLR2J	NotSig	NotSig	0.204372	0.0661425	0.108483	0.204372	0.99768	1
Infection _02H	HALLMARK_DNA_REPAIR	POLR2K	Up	NotSig	0.39771	0.000206541	0.000684393	0.39771	0.970371	1
Infection _02H	HALLMARK_DNA_REPAIR	POLR3C	NotSig	NotSig	-0.0124362	0.85222	0.88853	-0.0124362	1	1
Infection _02H	HALLMARK_DNA_REPAIR	POLR3GL	NotSig	NotSig	-0.0584581	0.583143	0.667142	-0.0584581	0.999882	1
Infection _02H	HALLMARK_DNA_REPAIR	POM121	Up	NotSig	0.317066	0.000234338	0.000763866	0.317066	0.998964	1
Infection _02H	HALLMARK_DNA_REPAIR	PRIM1	Down	NotSig	-0.454346	1.09378e-05	5.11475e-05	-0.454346	0.946803	1
Infection _02H	HALLMARK_DNA_REPAIR	RAD51	NotSig	NotSig	-0.084588	0.291167	0.381815	-0.084588	0.999995	1
Infection _02H	HALLMARK_DNA_REPAIR	RAD52	NotSig	NotSig	0.187993	0.0906894	0.142089	0.187993	0.998177	1
Infection _02H	HALLMARK_DNA_REPAIR	RAE1	NotSig	NotSig	-0.0238956	0.748613	0.806053	-0.0238956	1	1
Infection _02H	HALLMARK_DNA_REPAIR	RALA	Up	NotSig	0.56169	6.70337e-07	4.39733e-06	0.56169	0.701188	1
Infection _02H	HALLMARK_DNA_REPAIR	RBX1	NotSig	NotSig	-0.0128019	0.912664	0.935214	-0.0128019	0.999899	1
Infection _02H	HALLMARK_DNA_REPAIR	REV3L	Down	NotSig	-0.603995	4.32218e-07	3.00069e-06	-0.603995	0.527451	1
Infection _02H	HALLMARK_DNA_REPAIR	RFC2	NotSig	NotSig	-0.0588365	0.48285	0.574451	-0.0588365	0.999994	1
Infection _02H	HALLMARK_DNA_REPAIR	RFC3	Down	NotSig	-0.251072	0.002531	0.00622003	-0.251072	0.999804	1
Infection _02H	HALLMARK_DNA_REPAIR	RFC4	NotSig	NotSig	0.0544238	0.447372	0.540359	0.0544238	0.999999	1
Infection _02H	HALLMARK_DNA_REPAIR	RFC5	Down	NotSig	-0.256491	0.000914207	0.00253832	-0.256491	0.999918	1
Infection _02H	HALLMARK_DNA_REPAIR	RNMT	NotSig	NotSig	0.0920672	0.237358	0.322973	0.0920672	0.999996	1
Infection _02H	HALLMARK_DNA_REPAIR	RPA2	NotSig	NotSig	0.14861	0.040938	0.0717854	0.14861	0.999995	1
Infection _02H	HALLMARK_DNA_REPAIR	RPA3	NotSig	NotSig	0.131928	0.269902	0.359166	0.131928	0.998144	1
Infection _02H	HALLMARK_DNA_REPAIR	RRM2B	NotSig	NotSig	-0.118526	0.265899	0.354673	-0.118526	0.999622	1
Infection _02H	HALLMARK_DNA_REPAIR	SAC3D1	Up	NotSig	0.273295	0.0241367	0.0454238	0.273295	0.98747	1
Infection _02H	HALLMARK_DNA_REPAIR	SDCBP	Down	NotSig	-0.33252	1.91181e-05	8.40845e-05	-0.33252	0.999659	1
Infection _02H	HALLMARK_DNA_REPAIR	SEC61A1	Up	NotSig	0.610779	6.51447e-11	1.44425e-09	0.610779	0.646788	1
Infection _02H	HALLMARK_DNA_REPAIR	SF3A3	Up	NotSig	0.423489	1.74183e-07	1.37171e-06	0.423489	0.996654	1
Infection _02H	HALLMARK_DNA_REPAIR	SMAD5	Up	NotSig	0.481055	0.000177505	0.000599727	0.481055	0.816189	1
Infection _02H	HALLMARK_DNA_REPAIR	SNAPC4	Up	NotSig	0.509111	5.54181e-05	0.000214847	0.509111	0.770298	1
Infection _02H	HALLMARK_DNA_REPAIR	SNAPC5	NotSig	NotSig	0.0342619	0.735895	0.795218	0.0342619	0.999962	1
Infection _02H	HALLMARK_DNA_REPAIR	SRSF6	Up	NotSig	0.417402	1.06875e-07	8.98717e-07	0.417402	0.998085	1
Infection _02H	HALLMARK_DNA_REPAIR	SSRP1	Up	NotSig	0.284738	0.00048887	0.00146504	0.284738	0.999708	1
Infection _02H	HALLMARK_DNA_REPAIR	STX3	NotSig	NotSig	0.158859	0.316998	0.409013	0.158859	0.981728	1
Infection _02H	HALLMARK_DNA_REPAIR	SUPT4H1	Up	NotSig	0.576513	1.44516e-07	1.16891e-06	0.576513	0.674456	1
Infection _02H	HALLMARK_DNA_REPAIR	SUPT5H	Up	NotSig	0.269686	0.00186501	0.00475075	0.269686	0.999513	1
Infection _02H	HALLMARK_DNA_REPAIR	SURF1	NotSig	NotSig	-0.0357947	0.709434	0.773974	-0.0357947	0.999981	1
Infection _02H	HALLMARK_DNA_REPAIR	TAF10	Up	NotSig	0.208421	0.0202658	0.0389353	0.208421	0.999749	1
Infection _02H	HALLMARK_DNA_REPAIR	TAF12	Down	NotSig	-0.273936	0.00605456	0.0134452	-0.273936	0.997519	1
Infection _02H	HALLMARK_DNA_REPAIR	TAF13	Up	NotSig	0.853812	4.00035e-10	7.15497e-09	0.853812	0.00725775	0.0701361
Infection _02H	HALLMARK_DNA_REPAIR	TAF1C	NotSig	NotSig	-0.00406189	0.965738	0.975786	-0.00406189	0.999998	1
Infection _02H	HALLMARK_DNA_REPAIR	TAF6	NotSig	NotSig	0.0898451	0.227684	0.311901	0.0898451	0.999998	1
Infection _02H	HALLMARK_DNA_REPAIR	TAF9	NotSig	NotSig	-0.143285	0.0452379	0.0783191	-0.143285	0.999997	1
Infection _02H	HALLMARK_DNA_REPAIR	TARBP2	Up	NotSig	0.374216	0.000151988	0.000523003	0.374216	0.988671	1
Infection _02H	HALLMARK_DNA_REPAIR	TK2	Down	NotSig	-0.554221	0.000348877	0.00108783	-0.554221	0.557081	1
Infection _02H	HALLMARK_DNA_REPAIR	TMED2	Up	NotSig	0.682671	1.67835e-10	3.37141e-09	0.682671	0.230524	0.998076
Infection _02H	HALLMARK_DNA_REPAIR	TP53	NotSig	NotSig	0.0747917	0.231605	0.31645	0.0747917	1	1
Infection _02H	HALLMARK_DNA_REPAIR	TSG101	Down	NotSig	-0.269946	0.00239791	0.00592979	-0.269946	0.999335	1
Infection _02H	HALLMARK_DNA_REPAIR	TYMS	Up	NotSig	0.379513	2.27507e-06	1.28294e-05	0.379513	0.998734	1
Infection _02H	HALLMARK_DNA_REPAIR	UMPS	Up	Up	0.991631	6.03974e-13	2.7083e-11	0.991631	2.63082e-05	0.000530487
Infection _02H	HALLMARK_DNA_REPAIR	UPF3B	NotSig	NotSig	0.221181	0.028797	0.0529848	0.221181	0.998776	1
Infection _02H	HALLMARK_DNA_REPAIR	USP11	NotSig	NotSig	-0.0232211	0.74138	0.799462	-0.0232211	1	1
Infection _02H	HALLMARK_DNA_REPAIR	VPS28	Up	NotSig	0.328733	0.000872532	0.002435	0.328733	0.994516	1
Infection _02H	HALLMARK_DNA_REPAIR	VPS37B	Up	NotSig	0.398103	5.58927e-06	2.82389e-05	0.398103	0.994686	1
Infection _02H	HALLMARK_DNA_REPAIR	XPC	Down	NotSig	-0.567812	1.19705e-08	1.32876e-07	-0.567812	0.770457	1
Infection _02H	HALLMARK_DNA_REPAIR	ZNF707	NotSig	NotSig	0.276346	0.0555958	0.0936098	0.276346	0.962477	1
Infection _02H	HALLMARK_DNA_REPAIR	ZWINT	Up	NotSig	0.533405	5.82412e-10	9.81789e-09	0.533405	0.939721	1
Infection _02H	HALLMARK_E2F_TARGETS	AK2	Up	NotSig	0.391346	1.88433e-06	1.08779e-05	0.391346	0.997851	1
Infection _02H	HALLMARK_E2F_TARGETS	ANP32E	Up	NotSig	0.162959	0.0155951	0.0309265	0.162959	0.999998	1
Infection _02H	HALLMARK_E2F_TARGETS	ASF1A	NotSig	NotSig	0.1006	0.174705	0.248598	0.1006	0.999998	1
Infection _02H	HALLMARK_E2F_TARGETS	ASF1B	NotSig	NotSig	0.035871	0.64794	0.722933	0.035871	0.999999	1
Infection _02H	HALLMARK_E2F_TARGETS	ATAD2	NotSig	NotSig	0.120253	0.205635	0.285868	0.120253	0.999886	1
Infection _02H	HALLMARK_E2F_TARGETS	AURKA	Up	Up	0.979826	7.25376e-15	6.34363e-13	0.979826	3.06784e-06	8.20286e-05
Infection _02H	HALLMARK_E2F_TARGETS	AURKB	NotSig	NotSig	0.0495978	0.498066	0.588833	0.0495978	0.999999	1
Infection _02H	HALLMARK_E2F_TARGETS	BARD1	Down	Down	-1.24322	1.14325e-13	6.50952e-12	-1.24322	5.62022e-08	2.24087e-06
Infection _02H	HALLMARK_E2F_TARGETS	BIRC5	Up	NotSig	0.608813	1.13289e-08	1.27091e-07	0.608813	0.567144	1
Infection _02H	HALLMARK_E2F_TARGETS	BRCA1	Down	NotSig	-0.292998	0.000612056	0.00178479	-0.292998	0.999383	1
Infection _02H	HALLMARK_E2F_TARGETS	BRCA2	Down	Down	-1.04844	1.11753e-11	3.23388e-10	-1.04844	3.23092e-05	0.000633733
Infection _02H	HALLMARK_E2F_TARGETS	BRMS1L	Up	NotSig	0.634284	4.7952e-05	0.000189096	0.634284	0.354007	1
Infection _02H	HALLMARK_E2F_TARGETS	BUB1B	NotSig	NotSig	-0.0413954	0.568543	0.654554	-0.0413954	1	1
Infection _02H	HALLMARK_E2F_TARGETS	CBX5	NotSig	NotSig	0.0655171	0.346163	0.439867	0.0655171	1	1
Infection _02H	HALLMARK_E2F_TARGETS	CCNB2	NotSig	NotSig	0.048854	0.493009	0.584076	0.048854	1	1
Infection _02H	HALLMARK_E2F_TARGETS	CCNE1	Up	Up	1.00977	2.14673e-15	2.25037e-13	1.00977	5.94498e-07	1.90492e-05
Infection _02H	HALLMARK_E2F_TARGETS	CCP110	Up	NotSig	0.564681	4.02248e-07	2.82233e-06	0.564681	0.700995	1
Infection _02H	HALLMARK_E2F_TARGETS	CDC20	Up	NotSig	0.451577	5.59783e-08	5.1367e-07	0.451577	0.991982	1
Infection _02H	HALLMARK_E2F_TARGETS	CDC25A	Up	NotSig	0.454869	7.46868e-08	6.6305e-07	0.454869	0.989584	1
Infection _02H	HALLMARK_E2F_TARGETS	CDC25B	NotSig	NotSig	0.0998842	0.115349	0.174806	0.0998842	1	1
Infection _02H	HALLMARK_E2F_TARGETS	CDCA3	Up	NotSig	0.308029	4.50649e-05	0.00017896	0.308029	0.999859	1
Infection _02H	HALLMARK_E2F_TARGETS	CDCA8	Up	NotSig	0.567952	1.9559e-10	3.85075e-09	0.567952	0.851434	1
Infection _02H	HALLMARK_E2F_TARGETS	CDK1	Up	NotSig	0.228869	0.00363525	0.00857435	0.228869	0.999933	1
Infection _02H	HALLMARK_E2F_TARGETS	CDK4	Up	NotSig	0.556393	4.56589e-08	4.31484e-07	0.556393	0.789277	1
Infection _02H	HALLMARK_E2F_TARGETS	CDKN1A	NotSig	NotSig	-0.0709249	0.360816	0.454944	-0.0709249	0.999997	1
Infection _02H	HALLMARK_E2F_TARGETS	CDKN1B	Up	Up	0.960683	4.55124e-15	4.16594e-13	0.960683	4.39384e-06	0.000110925
Infection _02H	HALLMARK_E2F_TARGETS	CDKN2A	NotSig	NotSig	0.107517	0.291591	0.382244	0.107517	0.999804	1
Infection _02H	HALLMARK_E2F_TARGETS	CDKN2C	Up	Up	0.938867	4.10632e-13	1.98245e-11	0.938867	8.65657e-05	0.00150908
Infection _02H	HALLMARK_E2F_TARGETS	CDKN3	NotSig	NotSig	0.00429898	0.964868	0.975094	0.00429898	0.999997	1
Infection _02H	HALLMARK_E2F_TARGETS	CENPE	NotSig	NotSig	0.0389422	0.583495	0.667351	0.0389422	1	1
Infection _02H	HALLMARK_E2F_TARGETS	CENPM	NotSig	NotSig	0.0824802	0.384895	0.479196	0.0824802	0.999949	1
Infection _02H	HALLMARK_E2F_TARGETS	CHEK1	NotSig	NotSig	0.0976046	0.145684	0.213324	0.0976046	1	1
Infection _02H	HALLMARK_E2F_TARGETS	CHEK2	Down	NotSig	-0.538857	1.37223e-07	1.11907e-06	-0.538857	0.829836	1
Infection _02H	HALLMARK_E2F_TARGETS	CIT	Down	NotSig	-0.696448	2.02323e-07	1.56681e-06	-0.696448	0.199478	0.905009
Infection _02H	HALLMARK_E2F_TARGETS	CKS1B	Up	NotSig	0.222888	0.0129401	0.0262736	0.222888	0.999668	1
Infection _02H	HALLMARK_E2F_TARGETS	CKS2	Up	NotSig	0.614457	1.00147e-06	6.25581e-06	0.614457	0.469179	1
Infection _02H	HALLMARK_E2F_TARGETS	CNOT9	Up	NotSig	0.558168	8.8189e-10	1.40578e-08	0.558168	0.861967	1
Infection _02H	HALLMARK_E2F_TARGETS	CSE1L	NotSig	NotSig	-0.0934416	0.198425	0.277462	-0.0934416	0.999998	1
Infection _02H	HALLMARK_E2F_TARGETS	CTCF	Up	NotSig	0.431571	3.53279e-07	2.51442e-06	0.431571	0.993238	1
Infection _02H	HALLMARK_E2F_TARGETS	CTPS1	NotSig	NotSig	-0.148129	0.0595867	0.0991645	-0.148129	0.999985	1
Infection _02H	HALLMARK_E2F_TARGETS	DCK	NotSig	NotSig	0.0050189	0.950035	0.96402	0.0050189	1	1
Infection _02H	HALLMARK_E2F_TARGETS	DCLRE1B	Up	Up	1.24702	2.65218e-16	3.77418e-14	1.24702	4.4659e-10	3.18427e-08
Infection _02H	HALLMARK_E2F_TARGETS	DCTPP1	Up	NotSig	0.23642	0.00580626	0.0129648	0.23642	0.999763	1
Infection _02H	HALLMARK_E2F_TARGETS	DDX39A	Up	NotSig	0.426553	8.32586e-07	5.29064e-06	0.426553	0.992229	1
Infection _02H	HALLMARK_E2F_TARGETS	DEK	Up	NotSig	0.348519	2.42416e-05	0.000103568	0.348519	0.998945	1
Infection _02H	HALLMARK_E2F_TARGETS	DEPDC1	Down	NotSig	-0.210875	0.0194788	0.0375875	-0.210875	0.999722	1
Infection _02H	HALLMARK_E2F_TARGETS	DIAPH3	Down	NotSig	-0.351528	5.99447e-05	0.000230083	-0.351528	0.997699	1
Infection _02H	HALLMARK_E2F_TARGETS	DLGAP5	NotSig	NotSig	-0.0469464	0.481717	0.573402	-0.0469464	1	1
Infection _02H	HALLMARK_E2F_TARGETS	DNMT1	NotSig	NotSig	0.0140486	0.864417	0.898474	0.0140486	0.999999	1
Infection _02H	HALLMARK_E2F_TARGETS	DONSON	Down	NotSig	-0.178618	0.0143529	0.028784	-0.178618	0.999992	1
Infection _02H	HALLMARK_E2F_TARGETS	DSCC1	Down	NotSig	-0.556963	2.29348e-06	1.29102e-05	-0.556963	0.689637	1
Infection _02H	HALLMARK_E2F_TARGETS	DUT	Up	NotSig	0.219569	0.00454254	0.0104527	0.219569	0.999957	1
Infection _02H	HALLMARK_E2F_TARGETS	E2F8	NotSig	NotSig	-0.164206	0.0650654	0.106971	-0.164206	0.999895	1
Infection _02H	HALLMARK_E2F_TARGETS	EED	Up	NotSig	0.833321	1.16048e-11	3.33381e-10	0.833321	0.00518801	0.0528789
Infection _02H	HALLMARK_E2F_TARGETS	EIF2S1	Up	NotSig	0.402026	3.57044e-06	1.90484e-05	0.402026	0.994929	1
Infection _02H	HALLMARK_E2F_TARGETS	ESPL1	Up	NotSig	0.269465	0.0201199	0.0386877	0.269465	0.991112	1
Infection _02H	HALLMARK_E2F_TARGETS	EXOSC8	NotSig	NotSig	0.109026	0.107692	0.16478	0.109026	0.999999	1
Infection _02H	HALLMARK_E2F_TARGETS	EZH2	NotSig	NotSig	0.0361007	0.570917	0.656527	0.0361007	1	1
Infection _02H	HALLMARK_E2F_TARGETS	GINS1	Up	NotSig	0.24872	0.000665809	0.00192144	0.24872	0.99997	1
Infection _02H	HALLMARK_E2F_TARGETS	GINS3	Up	NotSig	0.702646	8.93049e-10	1.42163e-08	0.702646	0.165183	0.796004
Infection _02H	HALLMARK_E2F_TARGETS	GINS4	NotSig	NotSig	0.155831	0.0324069	0.0586251	0.155831	0.999995	1
Infection _02H	HALLMARK_E2F_TARGETS	GSPT1	NotSig	NotSig	0.0887859	0.159652	0.230522	0.0887859	1	1
Infection _02H	HALLMARK_E2F_TARGETS	H2AX	NotSig	NotSig	-0.120066	0.28618	0.376804	-0.120066	0.999067	1
Infection _02H	HALLMARK_E2F_TARGETS	H2AZ1	Up	NotSig	0.351653	0.000334257	0.00104751	0.351653	0.992755	1
Infection _02H	HALLMARK_E2F_TARGETS	HELLS	Down	NotSig	-0.271296	0.00048469	0.00145444	-0.271296	0.999885	1
Infection _02H	HALLMARK_E2F_TARGETS	HMGA1	NotSig	NotSig	-0.117118	0.192587	0.270325	-0.117118	0.999949	1
Infection _02H	HALLMARK_E2F_TARGETS	HMGB2	Up	NotSig	0.224361	0.0133888	0.0270666	0.224361	0.999614	1
Infection _02H	HALLMARK_E2F_TARGETS	HMGB3	NotSig	NotSig	0.0545416	0.486742	0.57829	0.0545416	0.999998	1
Infection _02H	HALLMARK_E2F_TARGETS	HMMR	NotSig	NotSig	-0.0435395	0.572936	0.658324	-0.0435395	0.999999	1
Infection _02H	HALLMARK_E2F_TARGETS	HNRNPD	NotSig	NotSig	-0.00716795	0.908505	0.932342	-0.00716795	1	1
Infection _02H	HALLMARK_E2F_TARGETS	HUS1	NotSig	NotSig	-0.212285	0.0494879	0.0846859	-0.212285	0.997993	1
Infection _02H	HALLMARK_E2F_TARGETS	ILF3	Up	NotSig	0.428238	3.46535e-06	1.85328e-05	0.428238	0.984976	1
Infection _02H	HALLMARK_E2F_TARGETS	ING3	Down	NotSig	-0.302665	0.000551437	0.00163214	-0.302665	0.999015	1
Infection _02H	HALLMARK_E2F_TARGETS	IPO7	NotSig	NotSig	0.111097	0.158145	0.228631	0.111097	0.999992	1
Infection _02H	HALLMARK_E2F_TARGETS	JPT1	NotSig	NotSig	0.189036	0.0426032	0.0743431	0.189036	0.999711	1
Infection _02H	HALLMARK_E2F_TARGETS	KIF18B	Up	NotSig	0.396938	2.4784e-05	0.000105657	0.396938	0.989402	1
Infection _02H	HALLMARK_E2F_TARGETS	KIF22	NotSig	NotSig	0.0445332	0.480753	0.572383	0.0445332	1	1
Infection _02H	HALLMARK_E2F_TARGETS	KIF2C	NotSig	NotSig	0.020197	0.725163	0.78626	0.020197	1	1
Infection _02H	HALLMARK_E2F_TARGETS	KIF4A	Up	NotSig	0.244589	0.000968392	0.00267097	0.244589	0.999965	1
Infection _02H	HALLMARK_E2F_TARGETS	KPNA2	Up	Up	0.855365	9.83853e-13	4.05558e-11	0.855365	0.00138449	0.0168319
Infection _02H	HALLMARK_E2F_TARGETS	LBR	Up	NotSig	0.420507	1.24768e-05	5.75285e-05	0.420507	0.980681	1
Infection _02H	HALLMARK_E2F_TARGETS	LIG1	NotSig	NotSig	-0.114097	0.102587	0.158007	-0.114097	0.999999	1
Infection _02H	HALLMARK_E2F_TARGETS	LMNB1	Up	NotSig	0.353572	5.46738e-06	2.77382e-05	0.353572	0.999502	1
Infection _02H	HALLMARK_E2F_TARGETS	LUC7L3	Up	NotSig	0.383343	1.19345e-06	7.28546e-06	0.383343	0.99893	1
Infection _02H	HALLMARK_E2F_TARGETS	LYAR	Up	NotSig	0.21128	0.0185186	0.0359229	0.21128	0.999732	1
Infection _02H	HALLMARK_E2F_TARGETS	MAD2L1	NotSig	NotSig	-0.0578049	0.456391	0.548494	-0.0578049	0.999998	1
Infection _02H	HALLMARK_E2F_TARGETS	MCM2	NotSig	NotSig	0.0070305	0.901667	0.927267	0.0070305	1	1
Infection _02H	HALLMARK_E2F_TARGETS	MCM3	NotSig	NotSig	0.129058	0.0365437	0.0651188	0.129058	1	1
Infection _02H	HALLMARK_E2F_TARGETS	MCM4	NotSig	NotSig	-0.100585	0.0811366	0.128988	-0.100585	1	1
Infection _02H	HALLMARK_E2F_TARGETS	MCM5	Down	NotSig	-0.197244	0.00290584	0.00703849	-0.197244	0.999998	1
Infection _02H	HALLMARK_E2F_TARGETS	MCM6	Down	NotSig	-0.394423	2.53403e-06	1.40396e-05	-0.394423	0.997055	1
Infection _02H	HALLMARK_E2F_TARGETS	MCM7	NotSig	NotSig	0.0254878	0.678991	0.749546	0.0254878	1	1
Infection _02H	HALLMARK_E2F_TARGETS	MELK	Down	NotSig	-0.351063	5.80761e-05	0.000224287	-0.351063	0.997801	1
Infection _02H	HALLMARK_E2F_TARGETS	MKI67	Up	NotSig	0.675227	4.39995e-08	4.17297e-07	0.675227	0.259371	1
Infection _02H	HALLMARK_E2F_TARGETS	MLH1	Down	NotSig	-0.533412	1.64536e-08	1.75739e-07	-0.533412	0.890607	1
Infection _02H	HALLMARK_E2F_TARGETS	MMS22L	NotSig	NotSig	-0.110415	0.129768	0.193783	-0.110415	0.999998	1
Infection _02H	HALLMARK_E2F_TARGETS	MRE11	Down	NotSig	-0.402694	4.68824e-06	2.41569e-05	-0.402694	0.994005	1
Infection _02H	HALLMARK_E2F_TARGETS	MSH2	Down	NotSig	-0.23545	0.00359351	0.00849108	-0.23545	0.999893	1
Infection _02H	HALLMARK_E2F_TARGETS	MTHFD2	Down	NotSig	-0.478804	5.42961e-08	5.01139e-07	-0.478804	0.975251	1
Infection _02H	HALLMARK_E2F_TARGETS	MXD3	NotSig	NotSig	-0.0173226	0.850892	0.887563	-0.0173226	0.999995	1
Infection _02H	HALLMARK_E2F_TARGETS	MYBL2	Up	NotSig	0.58688	4.41886e-09	5.70989e-08	0.58688	0.700567	1
Infection _02H	HALLMARK_E2F_TARGETS	MYC	Up	Up	1.40007	1.34159e-18	4.33387e-16	1.40007	3.18612e-13	5.04331e-11
Infection _02H	HALLMARK_E2F_TARGETS	NAA38	Up	NotSig	0.36571	0.00274484	0.0066905	0.36571	0.957503	1
Infection _02H	HALLMARK_E2F_TARGETS	NAP1L1	NotSig	NotSig	-0.141621	0.046999	0.0809165	-0.141621	0.999997	1
Infection _02H	HALLMARK_E2F_TARGETS	NASP	Down	NotSig	-0.306289	2.92204e-05	0.000121815	-0.306289	0.999916	1
Infection _02H	HALLMARK_E2F_TARGETS	NBN	NotSig	NotSig	-0.0322039	0.689105	0.757332	-0.0322039	0.999998	1
Infection _02H	HALLMARK_E2F_TARGETS	NCAPD2	NotSig	NotSig	0.0786425	0.222579	0.30602	0.0786425	1	1
Infection _02H	HALLMARK_E2F_TARGETS	NME1	Up	NotSig	0.500115	2.37069e-05	0.00010153	0.500115	0.825839	1
Infection _02H	HALLMARK_E2F_TARGETS	NOLC1	Up	NotSig	0.183677	0.00534961	0.0120797	0.183677	0.999998	1
Infection _02H	HALLMARK_E2F_TARGETS	NOP56	Down	NotSig	-0.394823	7.20228e-07	4.68e-06	-0.394823	0.998511	1
Infection _02H	HALLMARK_E2F_TARGETS	NUDT21	NotSig	NotSig	0.154187	0.0415228	0.0726822	0.154187	0.99999	1
Infection _02H	HALLMARK_E2F_TARGETS	NUP107	NotSig	NotSig	0.0401603	0.548126	0.636091	0.0401603	1	1
Infection _02H	HALLMARK_E2F_TARGETS	NUP153	Down	NotSig	-0.492489	1.05214e-05	4.93755e-05	-0.492489	0.869677	1
Infection _02H	HALLMARK_E2F_TARGETS	NUP205	Down	NotSig	-0.389221	1.20004e-05	5.55099e-05	-0.389221	0.994728	1
Infection _02H	HALLMARK_E2F_TARGETS	ORC2	Down	NotSig	-0.42521	7.26086e-06	3.55277e-05	-0.42521	0.98212	1
Infection _02H	HALLMARK_E2F_TARGETS	ORC6	Up	NotSig	0.268599	0.000363737	0.00112761	0.268599	0.999932	1
Infection _02H	HALLMARK_E2F_TARGETS	PA2G4	Up	NotSig	0.383703	1.76782e-05	7.85405e-05	0.383703	0.994948	1
Infection _02H	HALLMARK_E2F_TARGETS	PAICS	Down	NotSig	-0.339168	8.7581e-06	4.20224e-05	-0.339168	0.999714	1
Infection _02H	HALLMARK_E2F_TARGETS	PAN2	NotSig	NotSig	-0.149607	0.125435	0.188271	-0.149607	0.999751	1
Infection _02H	HALLMARK_E2F_TARGETS	PCNA	Up	NotSig	0.321264	0.000415657	0.00126869	0.321264	0.997851	1
Infection _02H	HALLMARK_E2F_TARGETS	PDS5B	NotSig	NotSig	0.0117456	0.886088	0.915349	0.0117456	0.999999	1
Infection _02H	HALLMARK_E2F_TARGETS	PHF5A	Up	NotSig	0.494541	1.59092e-05	7.13995e-05	0.494541	0.852632	1
Infection _02H	HALLMARK_E2F_TARGETS	PLK1	Up	NotSig	0.704677	1.64829e-12	6.28694e-11	0.704677	0.133995	0.684638
Infection _02H	HALLMARK_E2F_TARGETS	PLK4	Up	NotSig	0.288383	0.00289395	0.00701292	0.288383	0.997687	1
Infection _02H	HALLMARK_E2F_TARGETS	PMS2	Up	NotSig	0.267683	0.0025938	0.00635857	0.267683	0.999357	1
Infection _02H	HALLMARK_E2F_TARGETS	PNN	Up	NotSig	0.279182	0.000893619	0.00248727	0.279182	0.999612	1
Infection _02H	HALLMARK_E2F_TARGETS	POLA2	Down	NotSig	-0.484787	3.1663e-07	2.29274e-06	-0.484787	0.950113	1
Infection _02H	HALLMARK_E2F_TARGETS	POLD1	Down	NotSig	-0.191723	0.0260193	0.0485396	-0.191723	0.99988	1
Infection _02H	HALLMARK_E2F_TARGETS	POLD2	NotSig	NotSig	0.062962	0.417058	0.511266	0.062962	0.999998	1
Infection _02H	HALLMARK_E2F_TARGETS	POLD3	Down	NotSig	-0.326708	0.000300466	0.00095312	-0.326708	0.997871	1
Infection _02H	HALLMARK_E2F_TARGETS	POLE	NotSig	NotSig	0.232313	0.0274644	0.0508997	0.232313	0.997753	1
Infection _02H	HALLMARK_E2F_TARGETS	POLE4	Up	NotSig	0.297195	0.020728	0.0397365	0.297195	0.9754	1
Infection _02H	HALLMARK_E2F_TARGETS	POP7	Up	NotSig	0.432511	8.53537e-05	0.000313618	0.432511	0.943368	1
Infection _02H	HALLMARK_E2F_TARGETS	PPM1D	Up	NotSig	0.585141	1.31166e-08	1.43783e-07	0.585141	0.685223	1
Infection _02H	HALLMARK_E2F_TARGETS	PPP1R8	Up	NotSig	0.595809	1.47326e-09	2.17134e-08	0.595809	0.674758	1
Infection _02H	HALLMARK_E2F_TARGETS	PRDX4	Up	NotSig	0.836332	5.2387e-09	6.59692e-08	0.836332	0.0169779	0.139825
Infection _02H	HALLMARK_E2F_TARGETS	PRIM2	Down	NotSig	-0.682972	1.20104e-08	1.33132e-07	-0.682972	0.232894	1
Infection _02H	HALLMARK_E2F_TARGETS	PRKDC	NotSig	NotSig	-0.147467	0.0687507	0.112029	-0.147467	0.999978	1
Infection _02H	HALLMARK_E2F_TARGETS	PRPS1	NotSig	NotSig	0.131379	0.0559434	0.0940851	0.131379	0.999999	1
Infection _02H	HALLMARK_E2F_TARGETS	PSIP1	Down	NotSig	-0.22603	0.00145264	0.00381704	-0.22603	0.999987	1
Infection _02H	HALLMARK_E2F_TARGETS	PSMC3IP	Up	Up	1.07373	2.05078e-13	1.08206e-11	1.07373	2.04026e-06	5.74649e-05
Infection _02H	HALLMARK_E2F_TARGETS	PTTG1	NotSig	NotSig	-0.193504	0.0644345	0.106055	-0.193504	0.998875	1
Infection _02H	HALLMARK_E2F_TARGETS	RACGAP1	Up	NotSig	0.37282	2.22217e-06	1.25767e-05	0.37282	0.999143	1
Infection _02H	HALLMARK_E2F_TARGETS	RAD1	Up	NotSig	0.231306	0.00220242	0.00549441	0.231306	0.999963	1
Infection _02H	HALLMARK_E2F_TARGETS	RAD21	NotSig	NotSig	0.150225	0.0337779	0.0608059	0.150225	0.999997	1
Infection _02H	HALLMARK_E2F_TARGETS	RAD50	NotSig	NotSig	0.0445225	0.605619	0.686915	0.0445225	0.999994	1
Infection _02H	HALLMARK_E2F_TARGETS	RAD51AP1	Down	NotSig	-0.357385	0.000101791	0.00036636	-0.357385	0.995716	1
Infection _02H	HALLMARK_E2F_TARGETS	RAD51C	Up	NotSig	0.545548	3.33818e-07	2.40073e-06	0.545548	0.784002	1
Infection _02H	HALLMARK_E2F_TARGETS	RAN	Up	NotSig	0.419841	2.45283e-06	1.36711e-05	0.419841	0.990717	1
Infection _02H	HALLMARK_E2F_TARGETS	RANBP1	Up	NotSig	0.441974	2.47439e-06	1.37718e-05	0.441974	0.977955	1
Infection _02H	HALLMARK_E2F_TARGETS	RBBP7	NotSig	NotSig	0.0551947	0.396839	0.4909	0.0551947	1	1
Infection _02H	HALLMARK_E2F_TARGETS	RFC1	Down	NotSig	-0.696728	8.55365e-11	1.86004e-09	-0.696728	0.175916	0.832955
Infection _02H	HALLMARK_E2F_TARGETS	RFC2	NotSig	NotSig	-0.0588365	0.48285	0.574451	-0.0588365	0.999994	1
Infection _02H	HALLMARK_E2F_TARGETS	RFC3	Down	NotSig	-0.251072	0.002531	0.00622003	-0.251072	0.999804	1
Infection _02H	HALLMARK_E2F_TARGETS	RNASEH2A	NotSig	NotSig	0.202552	0.0286519	0.0527914	0.202552	0.999665	1
Infection _02H	HALLMARK_E2F_TARGETS	RPA1	NotSig	NotSig	0.0913016	0.142373	0.20923	0.0913016	1	1
Infection _02H	HALLMARK_E2F_TARGETS	RPA2	NotSig	NotSig	0.14861	0.040938	0.0717854	0.14861	0.999995	1
Infection _02H	HALLMARK_E2F_TARGETS	RPA3	NotSig	NotSig	0.131928	0.269902	0.359166	0.131928	0.998144	1
Infection _02H	HALLMARK_E2F_TARGETS	RRM2	Up	NotSig	0.213066	0.00243601	0.00601178	0.213066	0.999991	1
Infection _02H	HALLMARK_E2F_TARGETS	SHMT1	Down	NotSig	-0.304305	0.000127231	0.000446153	-0.304305	0.999719	1
Infection _02H	HALLMARK_E2F_TARGETS	SLBP	NotSig	NotSig	0.0158552	0.79566	0.844251	0.0158552	1	1
Infection _02H	HALLMARK_E2F_TARGETS	SMC1A	NotSig	NotSig	0.130957	0.128994	0.192881	0.130957	0.999961	1
Infection _02H	HALLMARK_E2F_TARGETS	SMC3	NotSig	NotSig	0.0549442	0.383011	0.47749	0.0549442	1	1
Infection _02H	HALLMARK_E2F_TARGETS	SMC4	NotSig	NotSig	0.0914252	0.164804	0.236658	0.0914252	1	1
Infection _02H	HALLMARK_E2F_TARGETS	SMC6	NotSig	NotSig	-0.139931	0.0587936	0.0980968	-0.139931	0.999995	1
Infection _02H	HALLMARK_E2F_TARGETS	SNRPB	Up	NotSig	0.621447	6.28205e-09	7.67273e-08	0.621447	0.509856	1
Infection _02H	HALLMARK_E2F_TARGETS	SPAG5	NotSig	NotSig	0.0058371	0.921354	0.942303	0.0058371	1	1
Infection _02H	HALLMARK_E2F_TARGETS	SPC24	Down	NotSig	-0.317623	0.00355553	0.00841012	-0.317623	0.989702	1
Infection _02H	HALLMARK_E2F_TARGETS	SPC25	Up	Up	1.60586	6.13172e-14	3.85155e-12	1.60586	4.88409e-10	3.42081e-08
Infection _02H	HALLMARK_E2F_TARGETS	SRSF1	Up	NotSig	0.753265	1.01461e-12	4.13923e-11	0.753265	0.0333177	0.240267
Infection _02H	HALLMARK_E2F_TARGETS	SRSF2	Up	NotSig	0.290418	4.50476e-05	0.000178935	0.290418	0.999961	1
Infection _02H	HALLMARK_E2F_TARGETS	SSRP1	Up	NotSig	0.284738	0.00048887	0.00146504	0.284738	0.999708	1
Infection _02H	HALLMARK_E2F_TARGETS	STAG1	NotSig	NotSig	-0.0881431	0.214084	0.295934	-0.0881431	0.999999	1
Infection _02H	HALLMARK_E2F_TARGETS	STMN1	Up	NotSig	0.232558	0.0127007	0.0258638	0.232558	0.999384	1
Infection _02H	HALLMARK_E2F_TARGETS	SUV39H1	Up	Up	1.34105	7.46462e-16	9.08904e-14	1.34105	2.24465e-10	1.72479e-08
Infection _02H	HALLMARK_E2F_TARGETS	SYNCRIP	NotSig	NotSig	0.0753081	0.233309	0.318393	0.0753081	1	1
Infection _02H	HALLMARK_E2F_TARGETS	TACC3	NotSig	NotSig	0.0804066	0.197133	0.275949	0.0804066	1	1
Infection _02H	HALLMARK_E2F_TARGETS	TBRG4	Up	NotSig	0.252994	0.00158096	0.00411393	0.252994	0.999867	1
Infection _02H	HALLMARK_E2F_TARGETS	TCF19	Up	NotSig	0.673518	3.85908e-10	6.91793e-09	0.673518	0.269154	1
Infection _02H	HALLMARK_E2F_TARGETS	TFRC	Up	NotSig	0.438507	6.70343e-05	0.000253938	0.438507	0.939794	1
Infection _02H	HALLMARK_E2F_TARGETS	TIMELESS	NotSig	NotSig	-0.0547428	0.372111	0.46662	-0.0547428	1	1
Infection _02H	HALLMARK_E2F_TARGETS	TIPIN	Down	NotSig	-0.592143	0.00146055	0.00383464	-0.592143	0.415609	1
Infection _02H	HALLMARK_E2F_TARGETS	TK1	Up	NotSig	0.495543	3.08947e-07	2.24018e-06	0.495543	0.932434	1
Infection _02H	HALLMARK_E2F_TARGETS	TMPO	Up	NotSig	0.28881	0.000311195	0.000981648	0.28881	0.999753	1
Infection _02H	HALLMARK_E2F_TARGETS	TOP2A	Up	NotSig	0.318951	7.43003e-05	0.000277841	0.318951	0.999561	1
Infection _02H	HALLMARK_E2F_TARGETS	TP53	NotSig	NotSig	0.0747917	0.231605	0.31645	0.0747917	1	1
Infection _02H	HALLMARK_E2F_TARGETS	TRA2B	Up	NotSig	0.762151	7.14653e-13	3.11632e-11	0.762151	0.0243177	0.185685
Infection _02H	HALLMARK_E2F_TARGETS	TRIP13	Down	NotSig	-0.390947	4.34303e-06	2.25618e-05	-0.390947	0.996645	1
Infection _02H	HALLMARK_E2F_TARGETS	TUBB	NotSig	NotSig	0.0292289	0.655064	0.729184	0.0292289	1	1
Infection _02H	HALLMARK_E2F_TARGETS	TUBG1	NotSig	NotSig	-0.0259652	0.673723	0.745394	-0.0259652	1	1
Infection _02H	HALLMARK_E2F_TARGETS	UBE2S	Up	NotSig	0.834596	1.8987e-09	2.7174e-08	0.834596	0.0142785	0.120928
Infection _02H	HALLMARK_E2F_TARGETS	UBE2T	NotSig	NotSig	-0.0155764	0.86005	0.895069	-0.0155764	0.999997	1
Infection _02H	HALLMARK_E2F_TARGETS	UBR7	NotSig	NotSig	0.0490435	0.4712	0.563085	0.0490435	1	1
Infection _02H	HALLMARK_E2F_TARGETS	UNG	NotSig	NotSig	0.059445	0.440927	0.534495	0.059445	0.999998	1
Infection _02H	HALLMARK_E2F_TARGETS	USP1	Up	NotSig	0.39997	9.95849e-06	4.70625e-05	0.39997	0.992231	1
Infection _02H	HALLMARK_E2F_TARGETS	WDR90	Down	NotSig	-0.421291	0.00312046	0.00748391	-0.421291	0.861877	1
Infection _02H	HALLMARK_E2F_TARGETS	WEE1	Up	Up	1.2653	1.26425e-15	1.41927e-13	1.2653	1.06488e-09	6.76945e-08
Infection _02H	HALLMARK_E2F_TARGETS	XPO1	NotSig	NotSig	0.195936	0.0353947	0.0633209	0.195936	0.999668	1
Infection _02H	HALLMARK_E2F_TARGETS	XRCC6	Up	NotSig	0.390477	2.6779e-06	1.47541e-05	0.390477	0.997515	1
Infection _02H	HALLMARK_E2F_TARGETS	ZW10	NotSig	NotSig	0.0415226	0.592435	0.675473	0.0415226	0.999999	1
Infection _48H	HALLMARK_EPITHELIAL_MESENCHYMAL_TRANSITION	ACTA2	Up	Up	2.38309	3.78062e-17	1.57483e-14	2.38309	7.43928e-15	2.94391e-12
Infection _48H	HALLMARK_EPITHELIAL_MESENCHYMAL_TRANSITION	ANPEP	Up	Up	3.04048	7.91688e-15	1.07397e-12	3.04048	3.94592e-13	8.00769e-11
Infection _48H	HALLMARK_EPITHELIAL_MESENCHYMAL_TRANSITION	AREG	NotSig	NotSig	0.232264	0.236317	0.302496	0.232264	0.90999	1
Infection _48H	HALLMARK_EPITHELIAL_MESENCHYMAL_TRANSITION	BASP1	Up	Up	1.87201	6.25283e-12	2.24436e-10	1.87201	4.31765e-09	2.76697e-07
Infection _48H	HALLMARK_EPITHELIAL_MESENCHYMAL_TRANSITION	BMP1	NotSig	NotSig	-0.18439	0.169963	0.227322	-0.18439	0.99183	1
Infection _48H	HALLMARK_EPITHELIAL_MESENCHYMAL_TRANSITION	CALU	Down	NotSig	-0.789029	3.79543e-10	6.75791e-09	-0.789029	0.02804	0.171153
Infection _48H	HALLMARK_EPITHELIAL_MESENCHYMAL_TRANSITION	CAPG	Up	Up	1.04241	5.82388e-10	9.653e-09	1.04241	0.000251477	0.00356368
Infection _48H	HALLMARK_EPITHELIAL_MESENCHYMAL_TRANSITION	CCN1	Down	NotSig	-1.01013	2.76795e-05	0.000101964	-1.01013	0.0160619	0.11151
Infection _48H	HALLMARK_EPITHELIAL_MESENCHYMAL_TRANSITION	CD44	NotSig	NotSig	-0.0967033	0.103868	0.14788	-0.0967033	1	1
Infection _48H	HALLMARK_EPITHELIAL_MESENCHYMAL_TRANSITION	CD59	NotSig	NotSig	0.0686916	0.284309	0.354915	0.0686916	1	1
Infection _48H	HALLMARK_EPITHELIAL_MESENCHYMAL_TRANSITION	CDH6	Down	NotSig	-0.63472	1.52628e-08	1.51185e-07	-0.63472	0.430863	1
Infection _48H	HALLMARK_EPITHELIAL_MESENCHYMAL_TRANSITION	COL5A2	Up	Up	1.7151	3.27856e-06	1.55985e-05	1.7151	0.000159058	0.00242789
Infection _48H	HALLMARK_EPITHELIAL_MESENCHYMAL_TRANSITION	COL6A2	Up	NotSig	1.09543	0.000124204	0.000383239	1.09543	0.0139107	0.0988299
Infection _48H	HALLMARK_EPITHELIAL_MESENCHYMAL_TRANSITION	COL6A3	Up	NotSig	1.14216	0.001056	0.00255744	1.14216	0.0221727	0.142846
Infection _48H	HALLMARK_EPITHELIAL_MESENCHYMAL_TRANSITION	COL7A1	NotSig	NotSig	0.359899	0.0543746	0.0840687	0.359899	0.813052	1
Infection _48H	HALLMARK_EPITHELIAL_MESENCHYMAL_TRANSITION	COLGALT1	NotSig	NotSig	-0.0309928	0.633661	0.696978	-0.0309928	1	1
Infection _48H	HALLMARK_EPITHELIAL_MESENCHYMAL_TRANSITION	COPA	Down	NotSig	-0.447312	1.50806e-07	1.07576e-06	-0.447312	0.990322	1
Infection _48H	HALLMARK_EPITHELIAL_MESENCHYMAL_TRANSITION	CXCL1	Up	Up	4.19768	3.72498e-05	0.000132352	4.19768	0.000115412	0.00185844
Infection _48H	HALLMARK_EPITHELIAL_MESENCHYMAL_TRANSITION	CXCL8	Up	NotSig	0.876521	2.3623e-06	1.17109e-05	0.876521	0.0288586	0.174419
Infection _48H	HALLMARK_EPITHELIAL_MESENCHYMAL_TRANSITION	DAB2	Up	Up	3.66339	2.11693e-14	2.50066e-12	3.66339	5.68263e-13	1.07512e-10
Infection _48H	HALLMARK_EPITHELIAL_MESENCHYMAL_TRANSITION	DPYSL3	Down	Down	-1.48174	1.3156e-09	1.90353e-08	-1.48174	3.89633e-06	0.000102792
Infection _48H	HALLMARK_EPITHELIAL_MESENCHYMAL_TRANSITION	DST	NotSig	NotSig	-0.182907	0.0690496	0.103454	-0.182907	0.999387	1
Infection _48H	HALLMARK_EPITHELIAL_MESENCHYMAL_TRANSITION	ECM1	Down	Down	-1.00191	5.93418e-08	4.8923e-07	-1.00191	0.00272967	0.0263303
Infection _48H	HALLMARK_EPITHELIAL_MESENCHYMAL_TRANSITION	EFEMP2	Up	NotSig	0.813713	0.00266022	0.00579609	0.813713	0.118333	0.520591
Infection _48H	HALLMARK_EPITHELIAL_MESENCHYMAL_TRANSITION	EMP3	Up	NotSig	0.436747	0.000820264	0.00203926	0.436747	0.881609	1
Infection _48H	HALLMARK_EPITHELIAL_MESENCHYMAL_TRANSITION	ENO2	Down	NotSig	-0.381509	2.3097e-05	8.67588e-05	-0.381509	0.994665	1
Infection _48H	HALLMARK_EPITHELIAL_MESENCHYMAL_TRANSITION	FAS	Up	NotSig	0.832836	4.7053e-10	8.06936e-09	0.832836	0.0115495	0.0847945
Infection _48H	HALLMARK_EPITHELIAL_MESENCHYMAL_TRANSITION	FBLN2	NotSig	NotSig	-0.307153	0.0934668	0.135039	-0.307153	0.873239	1
Infection _48H	HALLMARK_EPITHELIAL_MESENCHYMAL_TRANSITION	FBLN5	Up	Up	1.68509	6.4158e-06	2.81084e-05	1.68509	0.000266661	0.00374865
Infection _48H	HALLMARK_EPITHELIAL_MESENCHYMAL_TRANSITION	FBN1	Up	NotSig	0.287016	0.017098	0.0302498	0.287016	0.985805	1
Infection _48H	HALLMARK_EPITHELIAL_MESENCHYMAL_TRANSITION	FERMT2	Up	Up	2.54355	9.02382e-11	2.0513e-09	2.54355	4.08055e-09	2.62565e-07
Infection _48H	HALLMARK_EPITHELIAL_MESENCHYMAL_TRANSITION	FGF2	Up	Up	2.22541	1.54548e-06	8.07376e-06	2.22541	2.71504e-05	0.000551687
Infection _48H	HALLMARK_EPITHELIAL_MESENCHYMAL_TRANSITION	FLNA	Down	NotSig	-0.498237	9.08696e-06	3.81532e-05	-0.498237	0.858352	1
Infection _48H	HALLMARK_EPITHELIAL_MESENCHYMAL_TRANSITION	FN1	NotSig	NotSig	0.00521871	0.996838	0.999111	0.00521871	0.992571	1
Infection _48H	HALLMARK_EPITHELIAL_MESENCHYMAL_TRANSITION	FSTL3	NotSig	NotSig	-0.171385	0.50458	0.576387	-0.171385	0.872522	1
Infection _48H	HALLMARK_EPITHELIAL_MESENCHYMAL_TRANSITION	FUCA1	Up	Up	1.16145	3.50129e-10	6.31949e-09	1.16145	3.35234e-05	0.000658364
Infection _48H	HALLMARK_EPITHELIAL_MESENCHYMAL_TRANSITION	FZD8	NotSig	NotSig	2.10666	0.100423	0.143556	2.10666	0.115016	0.509399
Infection _48H	HALLMARK_EPITHELIAL_MESENCHYMAL_TRANSITION	GADD45A	NotSig	NotSig	0.0156819	0.796308	0.837377	0.0156819	1	1
Infection _48H	HALLMARK_EPITHELIAL_MESENCHYMAL_TRANSITION	GADD45B	Up	Up	1.22838	3.23718e-08	2.87134e-07	1.22838	0.000187035	0.00279563
Infection _48H	HALLMARK_EPITHELIAL_MESENCHYMAL_TRANSITION	GEM	NotSig	NotSig	-0.402731	0.202722	0.264957	-0.402731	0.554388	1
Infection _48H	HALLMARK_EPITHELIAL_MESENCHYMAL_TRANSITION	GLIPR1	Up	Up	0.943018	1.62855e-08	1.59916e-07	0.943018	0.00401868	0.0361636
Infection _48H	HALLMARK_EPITHELIAL_MESENCHYMAL_TRANSITION	GPC1	NotSig	NotSig	-0.0161463	0.983764	0.989515	-0.0161463	0.981382	1
Infection _48H	HALLMARK_EPITHELIAL_MESENCHYMAL_TRANSITION	GPX7	Up	Up	2.04659	9.5445e-07	5.34423e-06	2.04659	2.79492e-05	0.000564295
Infection _48H	HALLMARK_EPITHELIAL_MESENCHYMAL_TRANSITION	GREM1	Up	Up	3.6827	3.80243e-09	4.65136e-08	3.6827	4.54772e-08	2.08051e-06
Infection _48H	HALLMARK_EPITHELIAL_MESENCHYMAL_TRANSITION	HTRA1	Up	Up	3.85675	1.78624e-07	1.24667e-06	3.85675	1.25805e-06	3.84904e-05
Infection _48H	HALLMARK_EPITHELIAL_MESENCHYMAL_TRANSITION	ID2	Up	NotSig	0.260344	0.00143056	0.00334777	0.260344	0.99981	1
Infection _48H	HALLMARK_EPITHELIAL_MESENCHYMAL_TRANSITION	IGFBP2	NotSig	NotSig	0.197862	0.295276	0.366607	0.197862	0.938738	1
Infection _48H	HALLMARK_EPITHELIAL_MESENCHYMAL_TRANSITION	IGFBP3	NotSig	NotSig	0.643427	0.1998	0.261743	0.643427	0.31503	1
Infection _48H	HALLMARK_EPITHELIAL_MESENCHYMAL_TRANSITION	IGFBP4	Up	Up	2.45726	3.09869e-11	8.3459e-10	2.45726	2.11086e-09	1.44768e-07
Infection _48H	HALLMARK_EPITHELIAL_MESENCHYMAL_TRANSITION	IL15	NotSig	NotSig	0.218108	0.546672	0.615804	0.218108	0.74891	1
Infection _48H	HALLMARK_EPITHELIAL_MESENCHYMAL_TRANSITION	IL32	Up	Up	1.30355	1.09905e-09	1.65056e-08	1.30355	1.32175e-05	0.000293436
Infection _48H	HALLMARK_EPITHELIAL_MESENCHYMAL_TRANSITION	ITGA5	Down	Down	-1.09066	1.30563e-11	4.12512e-10	-1.09066	1.6454e-05	0.000354355
Infection _48H	HALLMARK_EPITHELIAL_MESENCHYMAL_TRANSITION	ITGAV	Down	NotSig	-0.869397	1.2976e-05	5.22107e-05	-0.869397	0.0373467	0.212724
Infection _48H	HALLMARK_EPITHELIAL_MESENCHYMAL_TRANSITION	ITGB1	Down	NotSig	-0.752507	1.71117e-11	5.12026e-10	-0.752507	0.0456667	0.248747
Infection _48H	HALLMARK_EPITHELIAL_MESENCHYMAL_TRANSITION	ITGB3	Down	NotSig	-0.527006	5.13665e-06	2.31515e-05	-0.527006	0.780681	1
Infection _48H	HALLMARK_EPITHELIAL_MESENCHYMAL_TRANSITION	ITGB5	Down	NotSig	-0.922011	4.91594e-07	3.00094e-06	-0.922011	0.01295	0.0929222
Infection _48H	HALLMARK_EPITHELIAL_MESENCHYMAL_TRANSITION	JUN	Up	NotSig	0.618226	6.55916e-07	3.83968e-06	0.618226	0.457927	1
Infection _48H	HALLMARK_EPITHELIAL_MESENCHYMAL_TRANSITION	LAMA2	NotSig	NotSig	-0.469183	0.098441	0.141156	-0.469183	0.501682	1
Infection _48H	HALLMARK_EPITHELIAL_MESENCHYMAL_TRANSITION	LAMC1	Down	NotSig	-0.355092	0.00101117	0.00245979	-0.355092	0.982923	1
Infection _48H	HALLMARK_EPITHELIAL_MESENCHYMAL_TRANSITION	LGALS1	Up	Up	1.29194	1.13284e-11	3.69414e-10	1.29194	7.15208e-07	2.34876e-05
Infection _48H	HALLMARK_EPITHELIAL_MESENCHYMAL_TRANSITION	LOX	NotSig	NotSig	-0.408645	0.0664955	0.100152	-0.408645	0.668366	1
Infection _48H	HALLMARK_EPITHELIAL_MESENCHYMAL_TRANSITION	LOXL2	NotSig	NotSig	0.475681	0.265868	0.335172	0.475681	0.449578	1
Infection _48H	HALLMARK_EPITHELIAL_MESENCHYMAL_TRANSITION	LRP1	Up	NotSig	0.277887	0.0119284	0.0219859	0.277887	0.993454	1
Infection _48H	HALLMARK_EPITHELIAL_MESENCHYMAL_TRANSITION	LRRC15	NotSig	NotSig	0	1	1	0	1	1
Infection _48H	HALLMARK_EPITHELIAL_MESENCHYMAL_TRANSITION	MAGEE1	NotSig	NotSig	0.509918	0.140798	0.192961	0.509918	0.418847	1
Infection _48H	HALLMARK_EPITHELIAL_MESENCHYMAL_TRANSITION	MATN2	NotSig	NotSig	0.240963	0.557023	0.625872	0.240963	0.712162	1
Infection _48H	HALLMARK_EPITHELIAL_MESENCHYMAL_TRANSITION	MCM7	Down	NotSig	-0.394179	8.32019e-07	4.72722e-06	-0.394179	0.998414	1
Infection _48H	HALLMARK_EPITHELIAL_MESENCHYMAL_TRANSITION	MEST	Up	NotSig	0.321161	0.0199427	0.0346589	0.321161	0.952297	1
Infection _48H	HALLMARK_EPITHELIAL_MESENCHYMAL_TRANSITION	MFAP5	Up	Up	1.5569	0.000545877	0.00142023	1.5569	0.00474352	0.0414606
Infection _48H	HALLMARK_EPITHELIAL_MESENCHYMAL_TRANSITION	MGP	NotSig	NotSig	-0.325751	0.3736	0.446993	-0.325751	0.614985	1
Infection _48H	HALLMARK_EPITHELIAL_MESENCHYMAL_TRANSITION	MMP14	Up	Up	1.10553	2.76423e-07	1.81556e-06	1.10553	0.00153042	0.0162584
Infection _48H	HALLMARK_EPITHELIAL_MESENCHYMAL_TRANSITION	MMP2	NotSig	NotSig	0.0716279	0.810243	0.849585	0.0716279	0.935694	1
Infection _48H	HALLMARK_EPITHELIAL_MESENCHYMAL_TRANSITION	MSX1	NotSig	NotSig	1.55078	0.200489	0.262515	1.55078	0.221349	0.824463
Infection _48H	HALLMARK_EPITHELIAL_MESENCHYMAL_TRANSITION	MYLK	Down	NotSig	-0.84632	2.55437e-05	9.49108e-05	-0.84632	0.0562066	0.293647
Infection _48H	HALLMARK_EPITHELIAL_MESENCHYMAL_TRANSITION	NID2	Up	Up	4.77765	3.6795e-06	1.72725e-05	4.77765	1.22871e-05	0.000275876
Infection _48H	HALLMARK_EPITHELIAL_MESENCHYMAL_TRANSITION	NNMT	Up	Up	4.68599	2.40564e-08	2.22683e-07	4.68599	1.58839e-07	6.28567e-06
Infection _48H	HALLMARK_EPITHELIAL_MESENCHYMAL_TRANSITION	NOTCH2	NotSig	NotSig	-0.108129	0.387761	0.461494	-0.108129	0.998405	1
Infection _48H	HALLMARK_EPITHELIAL_MESENCHYMAL_TRANSITION	NT5E	NotSig	NotSig	-0.12966	0.67907	0.737243	-0.12966	0.867504	1
Infection _48H	HALLMARK_EPITHELIAL_MESENCHYMAL_TRANSITION	OXTR	Up	NotSig	0.787577	0.00364633	0.00768238	0.787577	0.13909	0.587696
Infection _48H	HALLMARK_EPITHELIAL_MESENCHYMAL_TRANSITION	P3H1	NotSig	NotSig	-0.0590116	0.435766	0.509923	-0.0590116	0.999999	1
Infection _48H	HALLMARK_EPITHELIAL_MESENCHYMAL_TRANSITION	PCOLCE	NotSig	NotSig	0.144959	0.574654	0.642766	0.144959	0.895189	1
Infection _48H	HALLMARK_EPITHELIAL_MESENCHYMAL_TRANSITION	PDLIM4	NotSig	NotSig	-0.502778	0.199654	0.261616	-0.502778	0.419289	1
Infection _48H	HALLMARK_EPITHELIAL_MESENCHYMAL_TRANSITION	PFN2	NotSig	NotSig	0.0858168	0.779001	0.822493	0.0858168	0.917244	1
Infection _48H	HALLMARK_EPITHELIAL_MESENCHYMAL_TRANSITION	PLAUR	Up	Up	1.15609	6.695e-08	5.42073e-07	1.15609	0.000526723	0.00670217
Infection _48H	HALLMARK_EPITHELIAL_MESENCHYMAL_TRANSITION	PLOD1	NotSig	NotSig	-0.204955	0.0577316	0.0884726	-0.204955	0.99819	1
Infection _48H	HALLMARK_EPITHELIAL_MESENCHYMAL_TRANSITION	PLOD2	Up	NotSig	0.534213	0.0121168	0.0222864	0.534213	0.488884	1
Infection _48H	HALLMARK_EPITHELIAL_MESENCHYMAL_TRANSITION	PLOD3	Down	NotSig	-0.550389	2.0408e-08	1.94133e-07	-0.550389	0.829195	1
Infection _48H	HALLMARK_EPITHELIAL_MESENCHYMAL_TRANSITION	PMEPA1	Up	NotSig	0.960041	4.85663e-06	2.20211e-05	0.960041	0.0149613	0.105021
Infection _48H	HALLMARK_EPITHELIAL_MESENCHYMAL_TRANSITION	PMP22	Down	Down	-0.856253	2.7579e-14	3.03244e-12	-0.856253	0.000413022	0.00548863
Infection _48H	HALLMARK_EPITHELIAL_MESENCHYMAL_TRANSITION	PPIB	NotSig	NotSig	0.0321362	0.719214	0.771683	0.0321362	0.999993	1
Infection _48H	HALLMARK_EPITHELIAL_MESENCHYMAL_TRANSITION	PTHLH	Down	NotSig	-1.38334	0.00248904	0.00546147	-1.38334	0.014848	0.104411
Infection _48H	HALLMARK_EPITHELIAL_MESENCHYMAL_TRANSITION	PVR	Down	NotSig	-0.528317	0.000386742	0.0010486	-0.528317	0.638322	1
Infection _48H	HALLMARK_EPITHELIAL_MESENCHYMAL_TRANSITION	QSOX1	Up	NotSig	0.358103	0.000423855	0.00113465	0.358103	0.988881	1
Infection _48H	HALLMARK_EPITHELIAL_MESENCHYMAL_TRANSITION	RHOB	NotSig	NotSig	-0.0625807	0.363309	0.436495	-0.0625807	1	1
Infection _48H	HALLMARK_EPITHELIAL_MESENCHYMAL_TRANSITION	SAT1	Up	NotSig	0.231954	0.00316999	0.00677986	0.231954	0.999932	1
Infection _48H	HALLMARK_EPITHELIAL_MESENCHYMAL_TRANSITION	SDC1	Up	Up	4.69558	1.95803e-08	1.86821e-07	4.69558	1.44526e-07	5.77702e-06
Infection _48H	HALLMARK_EPITHELIAL_MESENCHYMAL_TRANSITION	SDC4	Up	Up	1.73801	1.59434e-18	9.01314e-16	1.73801	8.58073e-15	3.15871e-12
Infection _48H	HALLMARK_EPITHELIAL_MESENCHYMAL_TRANSITION	SERPINE1	Down	NotSig	-0.583805	7.02234e-08	5.63961e-07	-0.583805	0.656212	1
Infection _48H	HALLMARK_EPITHELIAL_MESENCHYMAL_TRANSITION	SERPINE2	Down	NotSig	-0.277452	0.000105309	0.000330874	-0.277452	0.999966	1
Infection _48H	HALLMARK_EPITHELIAL_MESENCHYMAL_TRANSITION	SERPINH1	Down	NotSig	-0.325026	6.9946e-05	0.000230422	-0.325026	0.999391	1
Infection _48H	HALLMARK_EPITHELIAL_MESENCHYMAL_TRANSITION	SGCB	Up	NotSig	1.25393	0.00281852	0.00610486	1.25393	0.0219386	0.141568
Infection _48H	HALLMARK_EPITHELIAL_MESENCHYMAL_TRANSITION	SGCG	NotSig	NotSig	-0.0253121	0.90418	0.924744	-0.0253121	0.99043	1
Infection _48H	HALLMARK_EPITHELIAL_MESENCHYMAL_TRANSITION	SLC6A8	Down	NotSig	-0.334063	1.38099e-05	5.51943e-05	-0.334063	0.999708	1
Infection _48H	HALLMARK_EPITHELIAL_MESENCHYMAL_TRANSITION	SNTB1	Up	NotSig	0.301317	0.00484889	0.00990363	0.301317	0.992866	1
Infection _48H	HALLMARK_EPITHELIAL_MESENCHYMAL_TRANSITION	SPARC	Up	Up	3.51196	3.46966e-11	9.19798e-10	3.51196	7.11377e-10	5.68706e-08
Infection _48H	HALLMARK_EPITHELIAL_MESENCHYMAL_TRANSITION	SPOCK1	NotSig	NotSig	0.619424	0.117862	0.165027	0.619424	0.306861	1
Infection _48H	HALLMARK_EPITHELIAL_MESENCHYMAL_TRANSITION	SPP1	NotSig	NotSig	-0.652682	0.280886	0.351112	-0.652682	0.362814	1
Infection _48H	HALLMARK_EPITHELIAL_MESENCHYMAL_TRANSITION	TAGLN	Up	NotSig	0.598788	4.18207e-07	2.61239e-06	0.598788	0.549416	1
Infection _48H	HALLMARK_EPITHELIAL_MESENCHYMAL_TRANSITION	TGFB1	NotSig	NotSig	-0.150708	0.0755053	0.111938	-0.150708	0.999955	1
Infection _48H	HALLMARK_EPITHELIAL_MESENCHYMAL_TRANSITION	TGFBI	Up	Up	3.92574	2.97605e-12	1.23319e-10	3.92574	5.51322e-11	6.14569e-09
Infection _48H	HALLMARK_EPITHELIAL_MESENCHYMAL_TRANSITION	TGFBR3	NotSig	NotSig	0.791347	0.0314685	0.0520224	0.791347	0.167373	0.67568
Infection _48H	HALLMARK_EPITHELIAL_MESENCHYMAL_TRANSITION	TGM2	NotSig	NotSig	0.0100235	0.901994	0.922747	0.0100235	0.999999	1
Infection _48H	HALLMARK_EPITHELIAL_MESENCHYMAL_TRANSITION	THBS1	Up	NotSig	0.44659	0.00113427	0.00272739	0.44659	0.838822	1
Infection _48H	HALLMARK_EPITHELIAL_MESENCHYMAL_TRANSITION	THY1	NotSig	NotSig	0.834404	0.110769	0.156396	0.834404	0.199298	0.762922
Infection _48H	HALLMARK_EPITHELIAL_MESENCHYMAL_TRANSITION	TIMP1	NotSig	NotSig	-0.125739	0.131331	0.181622	-0.125739	0.999978	1
Infection _48H	HALLMARK_EPITHELIAL_MESENCHYMAL_TRANSITION	TIMP3	NotSig	NotSig	-0.091908	0.140549	0.192652	-0.091908	1	1
Infection _48H	HALLMARK_EPITHELIAL_MESENCHYMAL_TRANSITION	TNFAIP3	Up	NotSig	0.692395	3.64975e-06	1.71465e-05	0.692395	0.215202	0.806639
Infection _48H	HALLMARK_EPITHELIAL_MESENCHYMAL_TRANSITION	TNFRSF12A	Down	NotSig	-0.451307	0.000230129	0.000660629	-0.451307	0.883146	1
Infection _48H	HALLMARK_EPITHELIAL_MESENCHYMAL_TRANSITION	TPM1	Down	NotSig	-0.70314	8.20266e-12	2.81648e-10	-0.70314	0.145708	0.607486
Infection _48H	HALLMARK_EPITHELIAL_MESENCHYMAL_TRANSITION	TPM2	Up	NotSig	1.12199	0.000772576	0.00193284	1.12199	0.0220359	0.14208
Infection _48H	HALLMARK_EPITHELIAL_MESENCHYMAL_TRANSITION	TPM4	Down	NotSig	-0.554333	1.68109e-07	1.18558e-06	-0.554333	0.766985	1
Infection _48H	HALLMARK_EPITHELIAL_MESENCHYMAL_TRANSITION	VCAN	Up	Up	1.66435	0.00021525	0.000623343	1.66435	0.00231839	0.0228647
Infection _48H	HALLMARK_EPITHELIAL_MESENCHYMAL_TRANSITION	VEGFA	Down	NotSig	-0.271519	0.0205509	0.0355946	-0.271519	0.989971	1
Infection _48H	HALLMARK_EPITHELIAL_MESENCHYMAL_TRANSITION	VIM	Up	Up	0.881536	3.95454e-12	1.54559e-10	0.881536	0.0010234	0.0115875
Infection _48H	HALLMARK_EPITHELIAL_MESENCHYMAL_TRANSITION	WIPF1	Up	NotSig	0.685926	1.0749e-09	1.6189e-08	0.685926	0.21985	0.820178
Infection _02H	HALLMARK_ESTROGEN_RESPONSE_EARLY	ABAT	Down	NotSig	-0.528276	9.91248e-05	0.000357985	-0.528276	0.685028	1
Infection _02H	HALLMARK_ESTROGEN_RESPONSE_EARLY	ABCA3	NotSig	NotSig	0.0698718	0.810128	0.855756	0.0698718	0.936019	1
Infection _02H	HALLMARK_ESTROGEN_RESPONSE_EARLY	ABHD2	NotSig	NotSig	-0.100459	0.331985	0.425093	-0.100459	0.999796	1
Infection _02H	HALLMARK_ESTROGEN_RESPONSE_EARLY	ABLIM1	NotSig	NotSig	0.0234362	0.792628	0.842006	0.0234362	0.999995	1
Infection _02H	HALLMARK_ESTROGEN_RESPONSE_EARLY	ADCY9	NotSig	NotSig	0.106119	0.662344	0.735066	0.106119	0.934382	1
Infection _02H	HALLMARK_ESTROGEN_RESPONSE_EARLY	ADD3	Down	NotSig	-0.496746	9.05498e-07	5.70586e-06	-0.496746	0.91239	1
Infection _02H	HALLMARK_ESTROGEN_RESPONSE_EARLY	AFF1	NotSig	NotSig	0.1312	0.307392	0.398796	0.1312	0.996051	1
Infection _02H	HALLMARK_ESTROGEN_RESPONSE_EARLY	AKAP1	NotSig	NotSig	0.155232	0.0317019	0.0574934	0.155232	0.999995	1
Infection _02H	HALLMARK_ESTROGEN_RESPONSE_EARLY	ALDH3B1	NotSig	NotSig	-0.10341	0.166438	0.238615	-0.10341	0.999997	1
Infection _02H	HALLMARK_ESTROGEN_RESPONSE_EARLY	AMFR	NotSig	NotSig	-0.126427	0.0351338	0.0629038	-0.126427	1	1
Infection _02H	HALLMARK_ESTROGEN_RESPONSE_EARLY	ANXA9	NotSig	NotSig	-0.185532	0.660467	0.733488	-0.185532	0.778562	1
Infection _02H	HALLMARK_ESTROGEN_RESPONSE_EARLY	AQP3	Up	Up	1.39162	5.12066e-16	6.48439e-14	1.39162	7.02394e-11	5.97752e-09
Infection _02H	HALLMARK_ESTROGEN_RESPONSE_EARLY	AREG	Down	Down	-1.34134	7.581e-06	3.6923e-05	-1.34134	0.00124726	0.0153283
Infection _02H	HALLMARK_ESTROGEN_RESPONSE_EARLY	ARL3	NotSig	NotSig	0.217115	0.0769997	0.123426	0.217115	0.993462	1
Infection _02H	HALLMARK_ESTROGEN_RESPONSE_EARLY	ASB13	NotSig	NotSig	0.136989	0.287389	0.378019	0.136989	0.996849	1
Infection _02H	HALLMARK_ESTROGEN_RESPONSE_EARLY	B4GALT1	NotSig	NotSig	-0.0116325	0.871091	0.903808	-0.0116325	1	1
Infection _02H	HALLMARK_ESTROGEN_RESPONSE_EARLY	BAG1	NotSig	NotSig	0.198029	0.0286193	0.0527374	0.198029	0.999764	1
Infection _02H	HALLMARK_ESTROGEN_RESPONSE_EARLY	BCL11B	NotSig	NotSig	-0.0559589	0.547539	0.635597	-0.0559589	0.999978	1
Infection _02H	HALLMARK_ESTROGEN_RESPONSE_EARLY	BCL2	NotSig	NotSig	-0.0977819	0.335531	0.428809	-0.0977819	0.999846	1
Infection _02H	HALLMARK_ESTROGEN_RESPONSE_EARLY	BHLHE40	Down	Down	-0.969775	1.07415e-13	6.25102e-12	-0.969775	1.93162e-05	0.00040444
Infection _02H	HALLMARK_ESTROGEN_RESPONSE_EARLY	BLVRB	NotSig	NotSig	0.189839	0.0426246	0.0743721	0.189839	0.999691	1
Infection _02H	HALLMARK_ESTROGEN_RESPONSE_EARLY	CA12	NotSig	NotSig	-2.68339	0.180643	0.256035	-2.68339	0.182424	0.853533
Infection _02H	HALLMARK_ESTROGEN_RESPONSE_EARLY	CALB2	NotSig	NotSig	1.11132	0.500634	0.591118	1.11132	0.507744	1
Infection _02H	HALLMARK_ESTROGEN_RESPONSE_EARLY	CANT1	Up	NotSig	0.757361	4.99141e-09	6.32584e-08	0.757361	0.0684103	0.416808
Infection _02H	HALLMARK_ESTROGEN_RESPONSE_EARLY	CBFA2T3	Up	NotSig	0.730775	2.66904e-08	2.66718e-07	0.730775	0.117203	0.624066
Infection _02H	HALLMARK_ESTROGEN_RESPONSE_EARLY	CCND1	Down	Down	-2.20433	0.000209632	0.000692027	-2.20433	0.000921652	0.0117842
Infection _02H	HALLMARK_ESTROGEN_RESPONSE_EARLY	CD44	NotSig	NotSig	-0.0180102	0.757564	0.813313	-0.0180102	1	1
Infection _02H	HALLMARK_ESTROGEN_RESPONSE_EARLY	CELSR1	Down	NotSig	-0.439429	0.0266747	0.0496396	-0.439429	0.676465	1
Infection _02H	HALLMARK_ESTROGEN_RESPONSE_EARLY	CELSR2	NotSig	NotSig	0.14729	0.253326	0.340514	0.14729	0.996319	1
Infection _02H	HALLMARK_ESTROGEN_RESPONSE_EARLY	CHPT1	Down	NotSig	-0.183599	0.0115766	0.0237951	-0.183599	0.999991	1
Infection _02H	HALLMARK_ESTROGEN_RESPONSE_EARLY	CISH	Up	Up	1.79983	2.40818e-19	1.1137e-16	1.79983	9.13124e-16	3.14214e-13
Infection _02H	HALLMARK_ESTROGEN_RESPONSE_EARLY	CLDN7	NotSig	NotSig	-0.142317	0.641557	0.717784	-0.142317	0.86139	1
Infection _02H	HALLMARK_ESTROGEN_RESPONSE_EARLY	CLIC3	Down	Down	-1.60435	0.000389681	0.00120005	-1.60435	0.00363771	0.0387753
Infection _02H	HALLMARK_ESTROGEN_RESPONSE_EARLY	CYP26B1	NotSig	NotSig	-0.61295	0.0861628	0.135844	-0.61295	0.308757	1
Infection _02H	HALLMARK_ESTROGEN_RESPONSE_EARLY	DEPTOR	NotSig	NotSig	-0.461167	0.122377	0.184153	-0.461167	0.50279	1
Infection _02H	HALLMARK_ESTROGEN_RESPONSE_EARLY	DHCR7	Down	NotSig	-0.438912	1.05434e-06	6.53448e-06	-0.438912	0.985566	1
Infection _02H	HALLMARK_ESTROGEN_RESPONSE_EARLY	DHRS2	NotSig	NotSig	-0.776574	0.111374	0.169595	-0.776574	0.216913	0.954814
Infection _02H	HALLMARK_ESTROGEN_RESPONSE_EARLY	DHRS3	Down	Down	-1.17711	3.23537e-06	1.74668e-05	-1.17711	0.00229966	0.0264352
Infection _02H	HALLMARK_ESTROGEN_RESPONSE_EARLY	DLC1	NotSig	NotSig	-0.00310428	0.972382	0.980934	-0.00310428	0.999999	1
Infection _02H	HALLMARK_ESTROGEN_RESPONSE_EARLY	DYNLT3	Down	NotSig	-0.427774	0.000426718	0.00129806	-0.427774	0.913695	1
Infection _02H	HALLMARK_ESTROGEN_RESPONSE_EARLY	EGR3	Down	NotSig	-1.01998	0.000796266	0.00225033	-1.01998	0.0347951	0.248207
Infection _02H	HALLMARK_ESTROGEN_RESPONSE_EARLY	ELF1	Up	NotSig	0.651103	1.08967e-08	1.22764e-07	0.651103	0.357616	1
Infection _02H	HALLMARK_ESTROGEN_RESPONSE_EARLY	ELF3	NotSig	NotSig	-0.732735	0.0692168	0.112719	-0.732735	0.215921	0.951506
Infection _02H	HALLMARK_ESTROGEN_RESPONSE_EARLY	ELOVL5	Down	NotSig	-0.265304	0.000284095	0.000906641	-0.265304	0.99996	1
Infection _02H	HALLMARK_ESTROGEN_RESPONSE_EARLY	ENDOD1	NotSig	NotSig	0.208842	0.0299343	0.0547401	0.208842	0.999414	1
Infection _02H	HALLMARK_ESTROGEN_RESPONSE_EARLY	ESRP2	Down	NotSig	-1.2901	0.0234904	0.0443803	-1.2901	0.0531159	0.345286
Infection _02H	HALLMARK_ESTROGEN_RESPONSE_EARLY	FARP1	NotSig	NotSig	0.568401	0.0445005	0.0771859	0.568401	0.375661	1
Infection _02H	HALLMARK_ESTROGEN_RESPONSE_EARLY	FASN	Down	NotSig	-0.849505	5.85781e-06	2.9464e-05	-0.849505	0.0365298	0.257678
Infection _02H	HALLMARK_ESTROGEN_RESPONSE_EARLY	FCMR	Down	NotSig	-0.269472	0.0157066	0.0311163	-0.269472	0.993754	1
Infection _02H	HALLMARK_ESTROGEN_RESPONSE_EARLY	FDFT1	Down	NotSig	-0.688556	2.33484e-11	5.98999e-10	-0.688556	0.203347	0.915989
Infection _02H	HALLMARK_ESTROGEN_RESPONSE_EARLY	FHL2	NotSig	NotSig	0.0559336	0.410694	0.505275	0.0559336	1	1
Infection _02H	HALLMARK_ESTROGEN_RESPONSE_EARLY	FKBP4	Up	NotSig	0.68118	3.6931e-11	8.84388e-10	0.68118	0.23571	1
Infection _02H	HALLMARK_ESTROGEN_RESPONSE_EARLY	FKBP5	Down	NotSig	-0.332111	7.4924e-05	0.000279908	-0.332111	0.999042	1
Infection _02H	HALLMARK_ESTROGEN_RESPONSE_EARLY	FLNB	NotSig	NotSig	-0.0986796	0.262929	0.35124	-0.0986796	0.999973	1
Infection _02H	HALLMARK_ESTROGEN_RESPONSE_EARLY	FOS	Down	Down	-3.87633	7.55649e-26	2.39223e-22	-3.87633	9.87414e-25	3.12596e-21
Infection _02H	HALLMARK_ESTROGEN_RESPONSE_EARLY	FRK	NotSig	NotSig	0.291765	0.167339	0.2396	0.291765	0.832325	1
Infection _02H	HALLMARK_ESTROGEN_RESPONSE_EARLY	GAB2	Down	NotSig	-0.547545	0.00382942	0.00897212	-0.547545	0.499941	1
Infection _02H	HALLMARK_ESTROGEN_RESPONSE_EARLY	GLA	NotSig	NotSig	0.105776	0.164078	0.235791	0.105776	0.999996	1
Infection _02H	HALLMARK_ESTROGEN_RESPONSE_EARLY	GREB1	Up	NotSig	0.647568	0.0203623	0.0390969	0.647568	0.282152	1
Infection _02H	HALLMARK_ESTROGEN_RESPONSE_EARLY	HES1	Down	Down	-4.62119	2.11307e-22	2.78732e-19	-4.62119	2.85259e-21	4.21486e-18
Infection _02H	HALLMARK_ESTROGEN_RESPONSE_EARLY	IGF1R	Down	Down	-1.03953	4.01448e-10	7.17214e-09	-1.03953	0.000212431	0.00328056
Infection _02H	HALLMARK_ESTROGEN_RESPONSE_EARLY	IGFBP4	NotSig	NotSig	0.0861225	0.719217	0.781097	0.0861225	0.950922	1
Infection _02H	HALLMARK_ESTROGEN_RESPONSE_EARLY	IL17RB	Down	NotSig	-2.04116	0.00496057	0.0112898	-2.04116	0.0109727	0.0978517
Infection _02H	HALLMARK_ESTROGEN_RESPONSE_EARLY	IL6ST	NotSig	NotSig	0.0308947	0.769713	0.823563	0.0308947	0.999937	1
Infection _02H	HALLMARK_ESTROGEN_RESPONSE_EARLY	INPP5F	Down	Down	-1.22507	1.39633e-11	3.89128e-10	-1.22507	2.15514e-06	5.95352e-05
Infection _02H	HALLMARK_ESTROGEN_RESPONSE_EARLY	ISG20L2	Up	NotSig	0.782435	1.67345e-10	3.36582e-09	0.782435	0.0291651	0.216232
Infection _02H	HALLMARK_ESTROGEN_RESPONSE_EARLY	ITPK1	Up	NotSig	0.195498	0.021633	0.0413212	0.195498	0.999895	1
Infection _02H	HALLMARK_ESTROGEN_RESPONSE_EARLY	JAK2	Down	NotSig	-0.447222	8.42884e-06	4.06026e-05	-0.447222	0.960226	1
Infection _02H	HALLMARK_ESTROGEN_RESPONSE_EARLY	KCNK5	Up	Up	0.921592	6.0877e-10	1.02079e-08	0.921592	0.00211507	0.024527
Infection _02H	HALLMARK_ESTROGEN_RESPONSE_EARLY	KDM4B	NotSig	NotSig	0.0305464	0.737632	0.796504	0.0305464	0.999991	1
Infection _02H	HALLMARK_ESTROGEN_RESPONSE_EARLY	KLF10	Down	Down	-0.951836	4.01431e-12	1.34624e-10	-0.951836	0.000171133	0.00271429
Infection _02H	HALLMARK_ESTROGEN_RESPONSE_EARLY	KLF4	Down	Down	-4.06836	7.93801e-15	6.86616e-13	-4.06836	1.55074e-13	2.75806e-11
Infection _02H	HALLMARK_ESTROGEN_RESPONSE_EARLY	KRT13	Up	Up	1.06365	4.47441e-10	7.91346e-09	1.06365	0.000162433	0.00258667
Infection _02H	HALLMARK_ESTROGEN_RESPONSE_EARLY	KRT15	NotSig	NotSig	0.338531	0.378675	0.473276	0.338531	0.597098	1
Infection _02H	HALLMARK_ESTROGEN_RESPONSE_EARLY	KRT18	Down	NotSig	-0.555529	0.0165094	0.0325235	-0.555529	0.430878	1
Infection _02H	HALLMARK_ESTROGEN_RESPONSE_EARLY	KRT8	NotSig	NotSig	0.324998	0.686062	0.754931	0.324998	0.713539	1
Infection _02H	HALLMARK_ESTROGEN_RESPONSE_EARLY	LRIG1	Down	NotSig	-0.432559	0.000224899	0.000736254	-0.432559	0.922033	1
Infection _02H	HALLMARK_ESTROGEN_RESPONSE_EARLY	MAPT	NotSig	NotSig	-0.621114	0.132398	0.19714	-0.621114	0.308159	1
Infection _02H	HALLMARK_ESTROGEN_RESPONSE_EARLY	MAST4	Down	NotSig	-0.516113	3.30036e-05	0.000135727	-0.516113	0.763404	1
Infection _02H	HALLMARK_ESTROGEN_RESPONSE_EARLY	MED13L	NotSig	NotSig	-0.0694398	0.462964	0.555045	-0.0694398	0.999962	1
Infection _02H	HALLMARK_ESTROGEN_RESPONSE_EARLY	MED24	NotSig	NotSig	-0.0289963	0.649761	0.724402	-0.0289963	1	1
Infection _02H	HALLMARK_ESTROGEN_RESPONSE_EARLY	MICB	Down	NotSig	-0.420162	2.88982e-05	0.000120757	-0.420162	0.973357	1
Infection _02H	HALLMARK_ESTROGEN_RESPONSE_EARLY	MINDY1	NotSig	NotSig	-0.0886055	0.521386	0.611153	-0.0886055	0.997279	1
Infection _02H	HALLMARK_ESTROGEN_RESPONSE_EARLY	MLPH	Down	NotSig	-0.922351	0.00747529	0.0162158	-0.922351	0.0849299	0.492077
Infection _02H	HALLMARK_ESTROGEN_RESPONSE_EARLY	MREG	NotSig	NotSig	0.00870034	0.92527	0.945276	0.00870034	0.999997	1
Infection _02H	HALLMARK_ESTROGEN_RESPONSE_EARLY	MUC1	Up	NotSig	0.563342	1.78592e-07	1.40032e-06	0.563342	0.727872	1
Infection _02H	HALLMARK_ESTROGEN_RESPONSE_EARLY	MYB	NotSig	NotSig	0.154011	0.0295499	0.0541435	0.154011	0.999997	1
Infection _02H	HALLMARK_ESTROGEN_RESPONSE_EARLY	MYBBP1A	NotSig	NotSig	0.174587	0.0342216	0.0614582	0.174587	0.999952	1
Infection _02H	HALLMARK_ESTROGEN_RESPONSE_EARLY	MYBL1	Down	NotSig	-0.539714	0.000227995	0.000745339	-0.539714	0.619745	1
Infection _02H	HALLMARK_ESTROGEN_RESPONSE_EARLY	MYC	Up	Up	1.40007	1.34159e-18	4.33387e-16	1.40007	3.18612e-13	5.04331e-11
Infection _02H	HALLMARK_ESTROGEN_RESPONSE_EARLY	NADSYN1	Down	NotSig	-0.170546	0.0179349	0.0349361	-0.170546	0.999994	1
Infection _02H	HALLMARK_ESTROGEN_RESPONSE_EARLY	NBL1	NotSig	NotSig	0.13035	0.323706	0.416445	0.13035	0.996484	1
Infection _02H	HALLMARK_ESTROGEN_RESPONSE_EARLY	NCOR2	NotSig	NotSig	-0.0225365	0.832964	0.874104	-0.0225365	0.999951	1
Infection _02H	HALLMARK_ESTROGEN_RESPONSE_EARLY	NRIP1	Down	NotSig	-0.524382	6.28074e-07	4.14414e-06	-0.524382	0.845188	1
Infection _02H	HALLMARK_ESTROGEN_RESPONSE_EARLY	NXT1	Up	NotSig	0.400146	0.00073883	0.00210454	0.400146	0.944548	1
Infection _02H	HALLMARK_ESTROGEN_RESPONSE_EARLY	OPN3	Down	NotSig	-0.532005	0.00037284	0.00115333	-0.532005	0.6277	1
Infection _02H	HALLMARK_ESTROGEN_RESPONSE_EARLY	P2RY2	NotSig	NotSig	0.556199	0.229275	0.313808	0.556199	0.373787	1
Infection _02H	HALLMARK_ESTROGEN_RESPONSE_EARLY	PDZK1	NotSig	NotSig	-0.428501	0.10393	0.159766	-0.428501	0.57889	1
Infection _02H	HALLMARK_ESTROGEN_RESPONSE_EARLY	PEX11A	Down	NotSig	-0.693557	0.00415784	0.00967149	-0.693557	0.227911	0.990348
Infection _02H	HALLMARK_ESTROGEN_RESPONSE_EARLY	PLAAT3	NotSig	NotSig	0.189301	0.627972	0.70653	0.189301	0.769567	1
Infection _02H	HALLMARK_ESTROGEN_RESPONSE_EARLY	PMAIP1	Down	Down	-0.975735	4.28091e-11	1.00687e-09	-0.975735	0.000266745	0.00397206
Infection _02H	HALLMARK_ESTROGEN_RESPONSE_EARLY	PODXL	NotSig	NotSig	-0.496566	0.0840471	0.132918	-0.496566	0.465859	1
Infection _02H	HALLMARK_ESTROGEN_RESPONSE_EARLY	PPIF	Up	NotSig	0.216926	0.0143914	0.0288503	0.216926	0.999744	1
Infection _02H	HALLMARK_ESTROGEN_RESPONSE_EARLY	PRSS23	NotSig	NotSig	-0.684503	0.0498094	0.085138	-0.684503	0.244556	1
Infection _02H	HALLMARK_ESTROGEN_RESPONSE_EARLY	PTGES	NotSig	NotSig	-2.06008	0.15543	0.225468	-2.06008	0.167833	0.805039
Infection _02H	HALLMARK_ESTROGEN_RESPONSE_EARLY	RAB31	Down	NotSig	-0.78475	0.000375072	0.00115867	-0.78475	0.118375	0.628873
Infection _02H	HALLMARK_ESTROGEN_RESPONSE_EARLY	RAPGEFL1	Up	NotSig	0.610841	0.00192375	0.00488233	0.610841	0.367291	1
Infection _02H	HALLMARK_ESTROGEN_RESPONSE_EARLY	RARA	Up	NotSig	0.331993	0.00127676	0.00341326	0.331993	0.991657	1
Infection _02H	HALLMARK_ESTROGEN_RESPONSE_EARLY	RASGRP1	Down	Down	-1.10693	2.20596e-09	3.10108e-08	-1.10693	0.00018943	0.00295583
Infection _02H	HALLMARK_ESTROGEN_RESPONSE_EARLY	RBBP8	NotSig	NotSig	-0.0362144	0.65641	0.730221	-0.0362144	0.999998	1
Infection _02H	HALLMARK_ESTROGEN_RESPONSE_EARLY	RETREG1	Down	NotSig	-0.458952	0.00222242	0.00553909	-0.458952	0.774443	1
Infection _02H	HALLMARK_ESTROGEN_RESPONSE_EARLY	RHOBTB3	Down	NotSig	-0.704039	7.28575e-09	8.73021e-08	-0.704039	0.16888	0.807615
Infection _02H	HALLMARK_ESTROGEN_RESPONSE_EARLY	RPS6KA2	NotSig	NotSig	-0.0986045	0.444444	0.537646	-0.0986045	0.998227	1
Infection _02H	HALLMARK_ESTROGEN_RESPONSE_EARLY	RRP12	NotSig	NotSig	-0.015828	0.832272	0.873667	-0.015828	1	1
Infection _02H	HALLMARK_ESTROGEN_RESPONSE_EARLY	SCARB1	Down	NotSig	-0.347931	0.000268513	0.000860906	-0.347931	0.99462	1
Infection _02H	HALLMARK_ESTROGEN_RESPONSE_EARLY	SEC14L2	Down	NotSig	-0.284941	0.000351546	0.00109439	-0.284941	0.999789	1
Infection _02H	HALLMARK_ESTROGEN_RESPONSE_EARLY	SEMA3B	Down	Down	-2.49933	1.85433e-12	6.858e-11	-2.49933	1.49269e-10	1.17685e-08
Infection _02H	HALLMARK_ESTROGEN_RESPONSE_EARLY	SFN	Down	Down	-3.56435	1.26732e-14	1.00806e-12	-3.56435	5.34001e-13	7.88347e-11
Infection _02H	HALLMARK_ESTROGEN_RESPONSE_EARLY	SH3BP5	NotSig	NotSig	0.215053	0.0793845	0.126556	0.215053	0.99366	1
Infection _02H	HALLMARK_ESTROGEN_RESPONSE_EARLY	SIAH2	Up	NotSig	0.539866	2.37598e-08	2.40162e-07	0.539866	0.864007	1
Infection _02H	HALLMARK_ESTROGEN_RESPONSE_EARLY	SLC16A1	Up	NotSig	0.281698	0.000519269	0.00154473	0.281698	0.999744	1
Infection _02H	HALLMARK_ESTROGEN_RESPONSE_EARLY	SLC19A2	Down	Down	-1.19647	5.01556e-10	8.67664e-09	-1.19647	2.68981e-05	0.000541691
Infection _02H	HALLMARK_ESTROGEN_RESPONSE_EARLY	SLC1A4	NotSig	NotSig	0.180721	0.0272604	0.050569	0.180721	0.999954	1
Infection _02H	HALLMARK_ESTROGEN_RESPONSE_EARLY	SLC22A5	Down	NotSig	-0.403911	0.00605882	0.0134528	-0.403911	0.862877	1
Infection _02H	HALLMARK_ESTROGEN_RESPONSE_EARLY	SLC24A3	NotSig	NotSig	0.0116849	0.957124	0.96931	0.0116849	0.995253	1
Infection _02H	HALLMARK_ESTROGEN_RESPONSE_EARLY	SLC26A2	Down	NotSig	-0.388908	0.000408234	0.00125037	-0.388908	0.96927	1
Infection _02H	HALLMARK_ESTROGEN_RESPONSE_EARLY	SLC27A2	Down	NotSig	-0.373462	0.00577932	0.012921	-0.373462	0.923806	1
Infection _02H	HALLMARK_ESTROGEN_RESPONSE_EARLY	SLC2A1	Up	Up	1.21393	1.0494e-16	1.84707e-14	1.21393	3.45121e-10	2.50593e-08
Infection _02H	HALLMARK_ESTROGEN_RESPONSE_EARLY	SLC37A1	Down	NotSig	-0.479305	0.0109116	0.0226102	-0.479305	0.631589	1
Infection _02H	HALLMARK_ESTROGEN_RESPONSE_EARLY	SLC39A6	Up	NotSig	0.634472	1.31902e-07	1.08293e-06	0.634472	0.408284	1
Infection _02H	HALLMARK_ESTROGEN_RESPONSE_EARLY	SLC7A5	Up	NotSig	0.699723	2.7274e-09	3.73138e-08	0.699723	0.177591	0.838301
Infection _02H	HALLMARK_ESTROGEN_RESPONSE_EARLY	SNX24	NotSig	NotSig	-0.171105	0.0846083	0.133652	-0.171105	0.999568	1
Infection _02H	HALLMARK_ESTROGEN_RESPONSE_EARLY	STC2	Down	Down	-2.23158	1.48695e-07	1.19964e-06	-2.23158	4.16031e-06	0.000106559
Infection _02H	HALLMARK_ESTROGEN_RESPONSE_EARLY	SVIL	Down	NotSig	-0.521637	0.00491353	0.0112005	-0.521637	0.557535	1
Infection _02H	HALLMARK_ESTROGEN_RESPONSE_EARLY	SYBU	NotSig	NotSig	-0.0365733	0.876971	0.908539	-0.0365733	0.982918	1
Infection _02H	HALLMARK_ESTROGEN_RESPONSE_EARLY	SYNGR1	Up	NotSig	0.349047	7.09543e-06	3.48043e-05	0.349047	0.999547	1
Infection _02H	HALLMARK_ESTROGEN_RESPONSE_EARLY	SYT12	NotSig	NotSig	-0.303777	0.444877	0.538006	-0.303777	0.636324	1
Infection _02H	HALLMARK_ESTROGEN_RESPONSE_EARLY	TGIF2	Down	NotSig	-0.343361	0.0078683	0.0169845	-0.343361	0.956325	1
Infection _02H	HALLMARK_ESTROGEN_RESPONSE_EARLY	TGM2	NotSig	NotSig	0.0358017	0.636033	0.713267	0.0358017	0.999999	1
Infection _02H	HALLMARK_ESTROGEN_RESPONSE_EARLY	TIAM1	Up	NotSig	0.427567	0.0142666	0.0286218	0.427567	0.751523	1
Infection _02H	HALLMARK_ESTROGEN_RESPONSE_EARLY	TIPARP	Down	Down	-1.02226	2.10775e-12	7.66978e-11	-1.02226	2.40478e-05	0.000489901
Infection _02H	HALLMARK_ESTROGEN_RESPONSE_EARLY	TJP3	NotSig	NotSig	-0.147821	0.636561	0.713758	-0.147821	0.851702	1
Infection _02H	HALLMARK_ESTROGEN_RESPONSE_EARLY	TMEM164	Up	NotSig	0.187097	0.0160523	0.0317311	0.187097	0.999974	1
Infection _02H	HALLMARK_ESTROGEN_RESPONSE_EARLY	TOB1	Down	Down	-1.68319	4.78574e-19	1.84765e-16	-1.68319	4.34918e-15	1.11037e-12
Infection _02H	HALLMARK_ESTROGEN_RESPONSE_EARLY	TSKU	NotSig	NotSig	0.0126497	0.906728	0.931201	0.0126497	0.999972	1
Infection _02H	HALLMARK_ESTROGEN_RESPONSE_EARLY	TTC39A	Down	Down	-1.69638	7.62881e-07	4.9168e-06	-1.69638	6.99723e-05	0.00124448
Infection _02H	HALLMARK_ESTROGEN_RESPONSE_EARLY	TUBB2B	Down	Down	-1.07442	5.97636e-11	1.34853e-09	-1.07442	5.11503e-05	0.000946968
Infection _02H	HALLMARK_ESTROGEN_RESPONSE_EARLY	UGCG	Down	NotSig	-0.268783	0.00325652	0.00777371	-0.268783	0.999125	1
Infection _02H	HALLMARK_ESTROGEN_RESPONSE_EARLY	UNC119	Down	NotSig	-0.603626	6.72669e-05	0.000254668	-0.603626	0.439618	1
Infection _02H	HALLMARK_ESTROGEN_RESPONSE_EARLY	WFS1	Down	NotSig	-0.91089	0.0153746	0.0305389	-0.91089	0.101171	0.563686
Infection _02H	HALLMARK_ESTROGEN_RESPONSE_EARLY	XBP1	Down	NotSig	-0.512365	9.15334e-09	1.05527e-07	-0.512365	0.948019	1
Infection _02H	HALLMARK_ESTROGEN_RESPONSE_EARLY	ZNF185	NotSig	NotSig	-0.473781	0.100774	0.155627	-0.473781	0.493832	1
Infection _02H	HALLMARK_G2M_CHECKPOINT	ABL1	Up	NotSig	0.298613	0.00100988	0.00277427	0.298613	0.998589	1
Infection _02H	HALLMARK_G2M_CHECKPOINT	AMD1	Up	NotSig	0.338394	4.82743e-05	0.00019032	0.338394	0.998987	1
Infection _02H	HALLMARK_G2M_CHECKPOINT	ARID4A	Down	NotSig	-0.575591	1.17768e-08	1.31464e-07	-0.575591	0.734147	1
Infection _02H	HALLMARK_G2M_CHECKPOINT	ATF5	Up	NotSig	0.26369	0.00643707	0.0142109	0.26369	0.998416	1
Infection _02H	HALLMARK_G2M_CHECKPOINT	ATRX	Down	NotSig	-0.187515	0.010137	0.0212163	-0.187515	0.99999	1
Infection _02H	HALLMARK_G2M_CHECKPOINT	AURKA	Up	Up	0.979826	7.25376e-15	6.34363e-13	0.979826	3.06784e-06	8.20286e-05
Infection _02H	HALLMARK_G2M_CHECKPOINT	AURKB	NotSig	NotSig	0.0495978	0.498066	0.588833	0.0495978	0.999999	1
Infection _02H	HALLMARK_G2M_CHECKPOINT	BARD1	Down	Down	-1.24322	1.14325e-13	6.50952e-12	-1.24322	5.62022e-08	2.24087e-06
Infection _02H	HALLMARK_G2M_CHECKPOINT	BCL3	Down	Down	-1.9991	2.8337e-10	5.33349e-09	-1.9991	5.77466e-08	2.29091e-06
Infection _02H	HALLMARK_G2M_CHECKPOINT	BIRC5	Up	NotSig	0.608813	1.13289e-08	1.27091e-07	0.608813	0.567144	1
Infection _02H	HALLMARK_G2M_CHECKPOINT	BRCA2	Down	Down	-1.04844	1.11753e-11	3.23388e-10	-1.04844	3.23092e-05	0.000633733
Infection _02H	HALLMARK_G2M_CHECKPOINT	BUB1	NotSig	NotSig	-0.0289244	0.692567	0.75987	-0.0289244	1	1
Infection _02H	HALLMARK_G2M_CHECKPOINT	BUB3	Up	NotSig	0.260392	0.000263493	0.000847729	0.260392	0.999974	1
Infection _02H	HALLMARK_G2M_CHECKPOINT	CASP8AP2	Down	NotSig	-0.228696	0.0117558	0.0241134	-0.228696	0.999584	1
Infection _02H	HALLMARK_G2M_CHECKPOINT	CBX1	Up	NotSig	0.38129	2.93373e-06	1.60131e-05	0.38129	0.998369	1
Infection _02H	HALLMARK_G2M_CHECKPOINT	CCNA2	Up	NotSig	0.226611	0.00338394	0.0080415	0.226611	0.99995	1
Infection _02H	HALLMARK_G2M_CHECKPOINT	CCNB2	NotSig	NotSig	0.048854	0.493009	0.584076	0.048854	1	1
Infection _02H	HALLMARK_G2M_CHECKPOINT	CCND1	Down	Down	-2.20433	0.000209632	0.000692027	-2.20433	0.000921652	0.0117842
Infection _02H	HALLMARK_G2M_CHECKPOINT	CCNF	Up	Up	0.983979	1.42978e-14	1.1204e-12	0.983979	4.10312e-06	0.000105607
Infection _02H	HALLMARK_G2M_CHECKPOINT	CCNT1	Up	Up	1.03007	2.34808e-11	6.01421e-10	1.03007	6.7609e-05	0.00121199
Infection _02H	HALLMARK_G2M_CHECKPOINT	CDC20	Up	NotSig	0.451577	5.59783e-08	5.1367e-07	0.451577	0.991982	1
Infection _02H	HALLMARK_G2M_CHECKPOINT	CDC25A	Up	NotSig	0.454869	7.46868e-08	6.6305e-07	0.454869	0.989584	1
Infection _02H	HALLMARK_G2M_CHECKPOINT	CDC25B	NotSig	NotSig	0.0998842	0.115349	0.174806	0.0998842	1	1
Infection _02H	HALLMARK_G2M_CHECKPOINT	CDC27	NotSig	NotSig	0.057059	0.448603	0.541188	0.057059	0.999999	1
Infection _02H	HALLMARK_G2M_CHECKPOINT	CDC45	Down	NotSig	-0.313484	2.15028e-05	9.32768e-05	-0.313484	0.999893	1
Infection _02H	HALLMARK_G2M_CHECKPOINT	CDC6	NotSig	NotSig	0.0210555	0.74414	0.801947	0.0210555	1	1
Infection _02H	HALLMARK_G2M_CHECKPOINT	CDC7	NotSig	NotSig	0.10774	0.111276	0.169478	0.10774	0.999999	1
Infection _02H	HALLMARK_G2M_CHECKPOINT	CDK1	Up	NotSig	0.228869	0.00363525	0.00857435	0.228869	0.999933	1
Infection _02H	HALLMARK_G2M_CHECKPOINT	CDK4	Up	NotSig	0.556393	4.56589e-08	4.31484e-07	0.556393	0.789277	1
Infection _02H	HALLMARK_G2M_CHECKPOINT	CDKN1B	Up	Up	0.960683	4.55124e-15	4.16594e-13	0.960683	4.39384e-06	0.000110925
Infection _02H	HALLMARK_G2M_CHECKPOINT	CDKN2C	Up	Up	0.938867	4.10632e-13	1.98245e-11	0.938867	8.65657e-05	0.00150908
Infection _02H	HALLMARK_G2M_CHECKPOINT	CDKN3	NotSig	NotSig	0.00429898	0.964868	0.975094	0.00429898	0.999997	1
Infection _02H	HALLMARK_G2M_CHECKPOINT	CENPA	Up	NotSig	0.390927	6.64154e-06	3.27477e-05	0.390927	0.995791	1
Infection _02H	HALLMARK_G2M_CHECKPOINT	CENPE	NotSig	NotSig	0.0389422	0.583495	0.667351	0.0389422	1	1
Infection _02H	HALLMARK_G2M_CHECKPOINT	CENPF	NotSig	NotSig	0.0847226	0.320651	0.413086	0.0847226	0.999987	1
Infection _02H	HALLMARK_G2M_CHECKPOINT	CHAF1A	Up	NotSig	0.754435	9.37375e-12	2.82623e-10	0.754435	0.0411686	0.282838
Infection _02H	HALLMARK_G2M_CHECKPOINT	CHEK1	NotSig	NotSig	0.0976046	0.145684	0.213324	0.0976046	1	1
Infection _02H	HALLMARK_G2M_CHECKPOINT	CHMP1A	Up	NotSig	0.34917	0.000273414	0.000875047	0.34917	0.994265	1
Infection _02H	HALLMARK_G2M_CHECKPOINT	CKS1B	Up	NotSig	0.222888	0.0129401	0.0262736	0.222888	0.999668	1
Infection _02H	HALLMARK_G2M_CHECKPOINT	CKS2	Up	NotSig	0.614457	1.00147e-06	6.25581e-06	0.614457	0.469179	1
Infection _02H	HALLMARK_G2M_CHECKPOINT	CTCF	Up	NotSig	0.431571	3.53279e-07	2.51442e-06	0.431571	0.993238	1
Infection _02H	HALLMARK_G2M_CHECKPOINT	CUL1	NotSig	NotSig	-0.107863	0.123493	0.185603	-0.107863	0.999999	1
Infection _02H	HALLMARK_G2M_CHECKPOINT	CUL3	NotSig	NotSig	0.0291418	0.635982	0.713261	0.0291418	1	1
Infection _02H	HALLMARK_G2M_CHECKPOINT	CUL4A	NotSig	NotSig	0.103616	0.0777222	0.124433	0.103616	1	1
Infection _02H	HALLMARK_G2M_CHECKPOINT	CUL5	NotSig	NotSig	0.116755	0.175639	0.24977	0.116755	0.999971	1
Infection _02H	HALLMARK_G2M_CHECKPOINT	DBF4	NotSig	NotSig	0.0790737	0.275681	0.365289	0.0790737	0.999999	1
Infection _02H	HALLMARK_G2M_CHECKPOINT	DDX39A	Up	NotSig	0.426553	8.32586e-07	5.29064e-06	0.426553	0.992229	1
Infection _02H	HALLMARK_G2M_CHECKPOINT	DKC1	Up	NotSig	0.454517	2.16515e-08	2.21683e-07	0.454517	0.99363	1
Infection _02H	HALLMARK_G2M_CHECKPOINT	DMD	Down	NotSig	-1.00963	4.90701e-05	0.000193025	-1.00963	0.0182452	0.147877
Infection _02H	HALLMARK_G2M_CHECKPOINT	DR1	Up	NotSig	0.37618	2.27927e-06	1.28449e-05	0.37618	0.998943	1
Infection _02H	HALLMARK_G2M_CHECKPOINT	DTYMK	Up	NotSig	0.529482	9.10407e-07	5.72768e-06	0.529482	0.818879	1
Infection _02H	HALLMARK_G2M_CHECKPOINT	E2F1	Down	NotSig	-0.449081	1.42117e-07	1.15245e-06	-0.449081	0.989735	1
Infection _02H	HALLMARK_G2M_CHECKPOINT	E2F2	Up	NotSig	0.529223	1.17829e-09	1.78994e-08	0.529223	0.939992	1
Infection _02H	HALLMARK_G2M_CHECKPOINT	E2F3	Down	NotSig	-0.469386	1.03582e-07	8.7539e-07	-0.469386	0.978798	1
Infection _02H	HALLMARK_G2M_CHECKPOINT	E2F4	Up	NotSig	0.565061	8.45159e-10	1.35817e-08	0.565061	0.836327	1
Infection _02H	HALLMARK_G2M_CHECKPOINT	ESPL1	Up	NotSig	0.269465	0.0201199	0.0386877	0.269465	0.991112	1
Infection _02H	HALLMARK_G2M_CHECKPOINT	EWSR1	NotSig	NotSig	0.123667	0.0435941	0.0758132	0.123667	1	1
Infection _02H	HALLMARK_G2M_CHECKPOINT	EXO1	NotSig	NotSig	-0.0964579	0.29109	0.381746	-0.0964579	0.99996	1
Infection _02H	HALLMARK_G2M_CHECKPOINT	EZH2	NotSig	NotSig	0.0361007	0.570917	0.656527	0.0361007	1	1
Infection _02H	HALLMARK_G2M_CHECKPOINT	FANCC	NotSig	NotSig	-0.0114607	0.890548	0.918734	-0.0114607	0.999999	1
Infection _02H	HALLMARK_G2M_CHECKPOINT	FBXO5	Up	Up	1.00239	2.189e-14	1.61162e-12	1.00239	3.13482e-06	8.32568e-05
Infection _02H	HALLMARK_G2M_CHECKPOINT	FOXN3	NotSig	NotSig	-0.14581	0.0451125	0.0781526	-0.14581	0.999996	1
Infection _02H	HALLMARK_G2M_CHECKPOINT	G3BP1	Up	NotSig	0.334876	3.08648e-05	0.000127996	0.334876	0.999409	1
Infection _02H	HALLMARK_G2M_CHECKPOINT	GINS2	Up	NotSig	0.243753	0.00686988	0.0150447	0.243753	0.999498	1
Infection _02H	HALLMARK_G2M_CHECKPOINT	GSPT1	NotSig	NotSig	0.0887859	0.159652	0.230522	0.0887859	1	1
Infection _02H	HALLMARK_G2M_CHECKPOINT	H2AX	NotSig	NotSig	-0.120066	0.28618	0.376804	-0.120066	0.999067	1
Infection _02H	HALLMARK_G2M_CHECKPOINT	H2AZ1	Up	NotSig	0.351653	0.000334257	0.00104751	0.351653	0.992755	1
Infection _02H	HALLMARK_G2M_CHECKPOINT	H2AZ2	Up	NotSig	0.60701	1.1825e-10	2.45903e-09	0.60701	0.659374	1
Infection _02H	HALLMARK_G2M_CHECKPOINT	H2BC12	Down	Down	-3.02603	5.55371e-23	8.79097e-20	-3.02603	2.92902e-21	4.21486e-18
Infection _02H	HALLMARK_G2M_CHECKPOINT	HIF1A	Down	NotSig	-0.537828	1.09514e-06	6.75665e-06	-0.537828	0.784723	1
Infection _02H	HALLMARK_G2M_CHECKPOINT	HIRA	Up	NotSig	0.301668	0.000100518	0.000362355	0.301668	0.999811	1
Infection _02H	HALLMARK_G2M_CHECKPOINT	HMGA1	NotSig	NotSig	-0.117118	0.192587	0.270325	-0.117118	0.999949	1
Infection _02H	HALLMARK_G2M_CHECKPOINT	HMGB3	NotSig	NotSig	0.0545416	0.486742	0.57829	0.0545416	0.999998	1
Infection _02H	HALLMARK_G2M_CHECKPOINT	HMGN2	Up	NotSig	0.338171	0.000302568	0.000958827	0.338171	0.996271	1
Infection _02H	HALLMARK_G2M_CHECKPOINT	HMMR	NotSig	NotSig	-0.0435395	0.572936	0.658324	-0.0435395	0.999999	1
Infection _02H	HALLMARK_G2M_CHECKPOINT	HNRNPD	NotSig	NotSig	-0.00716795	0.908505	0.932342	-0.00716795	1	1
Infection _02H	HALLMARK_G2M_CHECKPOINT	HNRNPU	Up	NotSig	0.198434	0.00258963	0.00634932	0.198434	0.999998	1
Infection _02H	HALLMARK_G2M_CHECKPOINT	HSPA8	Up	NotSig	0.421234	3.5174e-06	1.88034e-05	0.421234	0.988526	1
Infection _02H	HALLMARK_G2M_CHECKPOINT	HUS1	NotSig	NotSig	-0.212285	0.0494879	0.0846859	-0.212285	0.997993	1
Infection _02H	HALLMARK_G2M_CHECKPOINT	ILF3	Up	NotSig	0.428238	3.46535e-06	1.85328e-05	0.428238	0.984976	1
Infection _02H	HALLMARK_G2M_CHECKPOINT	INCENP	Up	NotSig	0.522661	1.18619e-07	9.86663e-07	0.522661	0.885155	1
Infection _02H	HALLMARK_G2M_CHECKPOINT	JPT1	NotSig	NotSig	0.189036	0.0426032	0.0743431	0.189036	0.999711	1
Infection _02H	HALLMARK_G2M_CHECKPOINT	KATNA1	Down	NotSig	-0.176519	0.0252039	0.0472133	-0.176519	0.999974	1
Infection _02H	HALLMARK_G2M_CHECKPOINT	KIF11	Up	NotSig	0.201332	0.0067335	0.0147849	0.201332	0.999983	1
Infection _02H	HALLMARK_G2M_CHECKPOINT	KIF15	Down	NotSig	-0.811213	2.10067e-10	4.07495e-09	-0.811213	0.0156496	0.130378
Infection _02H	HALLMARK_G2M_CHECKPOINT	KIF20B	NotSig	NotSig	-0.133126	0.0392946	0.0692027	-0.133126	0.999999	1
Infection _02H	HALLMARK_G2M_CHECKPOINT	KIF22	NotSig	NotSig	0.0445332	0.480753	0.572383	0.0445332	1	1
Infection _02H	HALLMARK_G2M_CHECKPOINT	KIF23	Up	NotSig	0.312866	0.000159594	0.000546562	0.312866	0.999416	1
Infection _02H	HALLMARK_G2M_CHECKPOINT	KIF2C	NotSig	NotSig	0.020197	0.725163	0.78626	0.020197	1	1
Infection _02H	HALLMARK_G2M_CHECKPOINT	KIF4A	Up	NotSig	0.244589	0.000968392	0.00267097	0.244589	0.999965	1
Infection _02H	HALLMARK_G2M_CHECKPOINT	KIF5B	Up	NotSig	0.472189	1.41722e-07	1.15042e-06	0.472189	0.974173	1
Infection _02H	HALLMARK_G2M_CHECKPOINT	KMT5A	Up	NotSig	0.583438	2.31812e-10	4.44232e-09	0.583438	0.777983	1
Infection _02H	HALLMARK_G2M_CHECKPOINT	KNL1	NotSig	NotSig	0.105025	0.335513	0.428809	0.105025	0.999527	1
Infection _02H	HALLMARK_G2M_CHECKPOINT	KPNA2	Up	Up	0.855365	9.83853e-13	4.05558e-11	0.855365	0.00138449	0.0168319
Infection _02H	HALLMARK_G2M_CHECKPOINT	KPNB1	Up	NotSig	0.241903	0.000800983	0.00225922	0.241903	0.999978	1
Infection _02H	HALLMARK_G2M_CHECKPOINT	LBR	Up	NotSig	0.420507	1.24768e-05	5.75285e-05	0.420507	0.980681	1
Infection _02H	HALLMARK_G2M_CHECKPOINT	LIG3	Down	NotSig	-0.306829	0.000953959	0.00263391	-0.306829	0.997938	1
Infection _02H	HALLMARK_G2M_CHECKPOINT	LMNB1	Up	NotSig	0.353572	5.46738e-06	2.77382e-05	0.353572	0.999502	1
Infection _02H	HALLMARK_G2M_CHECKPOINT	MAD2L1	NotSig	NotSig	-0.0578049	0.456391	0.548494	-0.0578049	0.999998	1
Infection _02H	HALLMARK_G2M_CHECKPOINT	MAP3K20	Down	NotSig	-0.249287	0.000750824	0.00213563	-0.249287	0.999964	1
Infection _02H	HALLMARK_G2M_CHECKPOINT	MAPK14	Up	NotSig	0.229725	0.00104877	0.0028652	0.229725	0.999989	1
Infection _02H	HALLMARK_G2M_CHECKPOINT	MARCKS	NotSig	NotSig	-0.191738	0.261275	0.349537	-0.191738	0.963521	1
Infection _02H	HALLMARK_G2M_CHECKPOINT	MCM2	NotSig	NotSig	0.0070305	0.901667	0.927267	0.0070305	1	1
Infection _02H	HALLMARK_G2M_CHECKPOINT	MCM3	NotSig	NotSig	0.129058	0.0365437	0.0651188	0.129058	1	1
Infection _02H	HALLMARK_G2M_CHECKPOINT	MCM5	Down	NotSig	-0.197244	0.00290584	0.00703849	-0.197244	0.999998	1
Infection _02H	HALLMARK_G2M_CHECKPOINT	MCM6	Down	NotSig	-0.394423	2.53403e-06	1.40396e-05	-0.394423	0.997055	1
Infection _02H	HALLMARK_G2M_CHECKPOINT	MEIS1	NotSig	NotSig	-0.464056	0.121654	0.183204	-0.464056	0.496862	1
Infection _02H	HALLMARK_G2M_CHECKPOINT	MEIS2	Down	NotSig	-1.59689	0.0062689	0.0138764	-1.59689	0.0177205	0.144586
Infection _02H	HALLMARK_G2M_CHECKPOINT	MKI67	Up	NotSig	0.675227	4.39995e-08	4.17297e-07	0.675227	0.259371	1
Infection _02H	HALLMARK_G2M_CHECKPOINT	MNAT1	Down	NotSig	-0.50927	5.91716e-06	2.96871e-05	-0.50927	0.834988	1
Infection _02H	HALLMARK_G2M_CHECKPOINT	MT2A	Down	Down	-5.33553	1.32116e-26	6.9709e-23	-5.33553	5.43666e-26	2.58839e-22
Infection _02H	HALLMARK_G2M_CHECKPOINT	MTF2	NotSig	NotSig	0.156222	0.0370696	0.0659001	0.156222	0.999992	1
Infection _02H	HALLMARK_G2M_CHECKPOINT	MYBL2	Up	NotSig	0.58688	4.41886e-09	5.70989e-08	0.58688	0.700567	1
Infection _02H	HALLMARK_G2M_CHECKPOINT	MYC	Up	Up	1.40007	1.34159e-18	4.33387e-16	1.40007	3.18612e-13	5.04331e-11
Infection _02H	HALLMARK_G2M_CHECKPOINT	NASP	Down	NotSig	-0.306289	2.92204e-05	0.000121815	-0.306289	0.999916	1
Infection _02H	HALLMARK_G2M_CHECKPOINT	NCL	NotSig	NotSig	0.0892428	0.157635	0.228176	0.0892428	1	1
Infection _02H	HALLMARK_G2M_CHECKPOINT	NDC80	Up	NotSig	0.260908	0.000393157	0.00121005	0.260908	0.999959	1
Infection _02H	HALLMARK_G2M_CHECKPOINT	NEK2	Down	NotSig	-0.559563	5.94471e-08	5.41109e-07	-0.559563	0.769393	1
Infection _02H	HALLMARK_G2M_CHECKPOINT	NOLC1	Up	NotSig	0.183677	0.00534961	0.0120797	0.183677	0.999998	1
Infection _02H	HALLMARK_G2M_CHECKPOINT	NOTCH2	NotSig	NotSig	-0.0634816	0.553951	0.641279	-0.0634816	0.999855	1
Infection _02H	HALLMARK_G2M_CHECKPOINT	NSD2	Up	NotSig	0.192626	0.0250427	0.0469447	0.192626	0.999887	1
Infection _02H	HALLMARK_G2M_CHECKPOINT	NUMA1	NotSig	NotSig	0.13667	0.182324	0.257909	0.13667	0.999608	1
Infection _02H	HALLMARK_G2M_CHECKPOINT	NUP50	Up	Up	0.863437	8.49998e-12	2.60244e-10	0.863437	0.00208484	0.0242119
Infection _02H	HALLMARK_G2M_CHECKPOINT	NUP98	Down	NotSig	-0.240722	0.000349415	0.00108897	-0.240722	0.999993	1
Infection _02H	HALLMARK_G2M_CHECKPOINT	NUSAP1	Up	NotSig	0.510676	4.99146e-09	6.32584e-08	0.510676	0.957323	1
Infection _02H	HALLMARK_G2M_CHECKPOINT	ODC1	Down	NotSig	-0.190597	0.00592682	0.0132048	-0.190597	0.999995	1
Infection _02H	HALLMARK_G2M_CHECKPOINT	ODF2	Down	NotSig	-0.305711	2.68196e-05	0.000113359	-0.305711	0.999925	1
Infection _02H	HALLMARK_G2M_CHECKPOINT	ORC5	Down	NotSig	-0.697952	3.52656e-09	4.68697e-08	-0.697952	0.183448	0.853899
Infection _02H	HALLMARK_G2M_CHECKPOINT	ORC6	Up	NotSig	0.268599	0.000363737	0.00112761	0.268599	0.999932	1
Infection _02H	HALLMARK_G2M_CHECKPOINT	PAFAH1B1	Up	NotSig	0.248477	0.00125871	0.00337583	0.248477	0.999933	1
Infection _02H	HALLMARK_G2M_CHECKPOINT	PBK	Down	NotSig	-0.502414	1.48972e-06	8.85512e-06	-0.502414	0.889656	1
Infection _02H	HALLMARK_G2M_CHECKPOINT	PDS5B	NotSig	NotSig	0.0117456	0.886088	0.915349	0.0117456	0.999999	1
Infection _02H	HALLMARK_G2M_CHECKPOINT	PLK1	Up	NotSig	0.704677	1.64829e-12	6.28694e-11	0.704677	0.133995	0.684638
Infection _02H	HALLMARK_G2M_CHECKPOINT	PLK4	Up	NotSig	0.288383	0.00289395	0.00701292	0.288383	0.997687	1
Infection _02H	HALLMARK_G2M_CHECKPOINT	PML	Down	NotSig	-0.292168	0.00326206	0.00778224	-0.292168	0.99694	1
Infection _02H	HALLMARK_G2M_CHECKPOINT	POLA2	Down	NotSig	-0.484787	3.1663e-07	2.29274e-06	-0.484787	0.950113	1
Infection _02H	HALLMARK_G2M_CHECKPOINT	POLE	NotSig	NotSig	0.232313	0.0274644	0.0508997	0.232313	0.997753	1
Infection _02H	HALLMARK_G2M_CHECKPOINT	POLQ	Up	NotSig	0.310218	0.00806004	0.0173416	0.310218	0.983981	1
Infection _02H	HALLMARK_G2M_CHECKPOINT	PRC1	Up	NotSig	0.455113	1.711e-08	1.8189e-07	0.455113	0.994028	1
Infection _02H	HALLMARK_G2M_CHECKPOINT	PRIM2	Down	NotSig	-0.682972	1.20104e-08	1.33132e-07	-0.682972	0.232894	1
Infection _02H	HALLMARK_G2M_CHECKPOINT	PRMT5	Up	NotSig	0.214113	0.00661807	0.0145598	0.214113	0.999949	1
Infection _02H	HALLMARK_G2M_CHECKPOINT	PTTG1	NotSig	NotSig	-0.193504	0.0644345	0.106055	-0.193504	0.998875	1
Infection _02H	HALLMARK_G2M_CHECKPOINT	PURA	Up	NotSig	0.550552	8.62149e-08	7.48189e-07	0.550552	0.797234	1
Infection _02H	HALLMARK_G2M_CHECKPOINT	RACGAP1	Up	NotSig	0.37282	2.22217e-06	1.25767e-05	0.37282	0.999143	1
Infection _02H	HALLMARK_G2M_CHECKPOINT	RAD21	NotSig	NotSig	0.150225	0.0337779	0.0608059	0.150225	0.999997	1
Infection _02H	HALLMARK_G2M_CHECKPOINT	RAD23B	Up	NotSig	0.237452	0.000970837	0.00267678	0.237452	0.999981	1
Infection _02H	HALLMARK_G2M_CHECKPOINT	RAD54L	Down	Down	-0.845201	3.27809e-12	1.13239e-10	-0.845201	0.00272193	0.0302566
Infection _02H	HALLMARK_G2M_CHECKPOINT	RASAL2	Down	NotSig	-0.515771	0.000897146	0.00249577	-0.515771	0.646397	1
Infection _02H	HALLMARK_G2M_CHECKPOINT	RBL1	Up	NotSig	0.238504	0.0211147	0.0404336	0.238504	0.997967	1
Infection _02H	HALLMARK_G2M_CHECKPOINT	RBM14	Up	NotSig	0.236414	0.000569702	0.00167804	0.236414	0.999992	1
Infection _02H	HALLMARK_G2M_CHECKPOINT	RPA2	NotSig	NotSig	0.14861	0.040938	0.0717854	0.14861	0.999995	1
Infection _02H	HALLMARK_G2M_CHECKPOINT	RPS6KA5	Down	Down	-0.900561	2.09516e-10	4.06926e-09	-0.900561	0.0023061	0.026486
Infection _02H	HALLMARK_G2M_CHECKPOINT	SAP30	NotSig	NotSig	-0.0346106	0.710451	0.774807	-0.0346106	0.999987	1
Infection _02H	HALLMARK_G2M_CHECKPOINT	SFPQ	Up	NotSig	0.270963	6.52044e-05	0.000247749	0.270963	0.999988	1
Infection _02H	HALLMARK_G2M_CHECKPOINT	SLC12A2	Up	NotSig	0.550562	4.11939e-06	2.15343e-05	0.550562	0.69871	1
Infection _02H	HALLMARK_G2M_CHECKPOINT	SLC38A1	Down	NotSig	-0.182689	0.0178359	0.0347648	-0.182689	0.999979	1
Infection _02H	HALLMARK_G2M_CHECKPOINT	SLC7A1	Up	NotSig	0.236513	0.00453229	0.0104351	0.236513	0.999836	1
Infection _02H	HALLMARK_G2M_CHECKPOINT	SLC7A5	Up	NotSig	0.699723	2.7274e-09	3.73138e-08	0.699723	0.177591	0.838301
Infection _02H	HALLMARK_G2M_CHECKPOINT	SMAD3	NotSig	NotSig	-0.121991	0.13816	0.204203	-0.121991	0.999983	1
Infection _02H	HALLMARK_G2M_CHECKPOINT	SMARCC1	Up	NotSig	0.207757	0.00438465	0.0101483	0.207757	0.999986	1
Infection _02H	HALLMARK_G2M_CHECKPOINT	SMC1A	NotSig	NotSig	0.130957	0.128994	0.192881	0.130957	0.999961	1
Infection _02H	HALLMARK_G2M_CHECKPOINT	SMC2	NotSig	NotSig	0.0663252	0.423435	0.517412	0.0663252	0.999994	1
Infection _02H	HALLMARK_G2M_CHECKPOINT	SMC4	NotSig	NotSig	0.0914252	0.164804	0.236658	0.0914252	1	1
Infection _02H	HALLMARK_G2M_CHECKPOINT	SNRPD1	Up	NotSig	0.546029	4.57351e-06	2.36273e-05	0.546029	0.716151	1
Infection _02H	HALLMARK_G2M_CHECKPOINT	SQLE	Down	NotSig	-0.765725	1.23602e-11	3.53158e-10	-0.765725	0.0314816	0.229853
Infection _02H	HALLMARK_G2M_CHECKPOINT	SRSF1	Up	NotSig	0.753265	1.01461e-12	4.13923e-11	0.753265	0.0333177	0.240267
Infection _02H	HALLMARK_G2M_CHECKPOINT	SRSF10	Up	NotSig	0.797567	2.10164e-11	5.46255e-10	0.797567	0.0146921	0.123375
Infection _02H	HALLMARK_G2M_CHECKPOINT	SRSF2	Up	NotSig	0.290418	4.50476e-05	0.000178935	0.290418	0.999961	1
Infection _02H	HALLMARK_G2M_CHECKPOINT	SS18	NotSig	NotSig	0.0742635	0.262299	0.350551	0.0742635	1	1
Infection _02H	HALLMARK_G2M_CHECKPOINT	STAG1	NotSig	NotSig	-0.0881431	0.214084	0.295934	-0.0881431	0.999999	1
Infection _02H	HALLMARK_G2M_CHECKPOINT	STIL	NotSig	NotSig	-0.063367	0.51678	0.606743	-0.063367	0.99995	1
Infection _02H	HALLMARK_G2M_CHECKPOINT	STMN1	Up	NotSig	0.232558	0.0127007	0.0258638	0.232558	0.999384	1
Infection _02H	HALLMARK_G2M_CHECKPOINT	SUV39H1	Up	Up	1.34105	7.46462e-16	9.08904e-14	1.34105	2.24465e-10	1.72479e-08
Infection _02H	HALLMARK_G2M_CHECKPOINT	SYNCRIP	NotSig	NotSig	0.0753081	0.233309	0.318393	0.0753081	1	1
Infection _02H	HALLMARK_G2M_CHECKPOINT	TACC3	NotSig	NotSig	0.0804066	0.197133	0.275949	0.0804066	1	1
Infection _02H	HALLMARK_G2M_CHECKPOINT	TENT4A	Up	NotSig	0.477704	9.51545e-06	4.52448e-05	0.477704	0.907228	1
Infection _02H	HALLMARK_G2M_CHECKPOINT	TFDP1	Up	NotSig	0.464371	2.12721e-08	2.18363e-07	0.464371	0.989996	1
Infection _02H	HALLMARK_G2M_CHECKPOINT	TGFB1	NotSig	NotSig	-0.0245139	0.766964	0.82151	-0.0245139	0.999998	1
Infection _02H	HALLMARK_G2M_CHECKPOINT	TLE3	Down	NotSig	-0.452713	2.06333e-06	1.17865e-05	-0.452713	0.969753	1
Infection _02H	HALLMARK_G2M_CHECKPOINT	TMPO	Up	NotSig	0.28881	0.000311195	0.000981648	0.28881	0.999753	1
Infection _02H	HALLMARK_G2M_CHECKPOINT	TNPO2	Up	NotSig	0.312308	0.000242913	0.000789381	0.312308	0.999185	1
Infection _02H	HALLMARK_G2M_CHECKPOINT	TOP1	Up	NotSig	0.543863	4.9515e-09	6.29031e-08	0.543863	0.880511	1
Infection _02H	HALLMARK_G2M_CHECKPOINT	TOP2A	Up	NotSig	0.318951	7.43003e-05	0.000277841	0.318951	0.999561	1
Infection _02H	HALLMARK_G2M_CHECKPOINT	TPX2	Up	NotSig	0.184108	0.0127744	0.0259839	0.184108	0.999988	1
Infection _02H	HALLMARK_G2M_CHECKPOINT	TRA2B	Up	NotSig	0.762151	7.14653e-13	3.11632e-11	0.762151	0.0243177	0.185685
Infection _02H	HALLMARK_G2M_CHECKPOINT	TRAIP	Down	NotSig	-0.560392	1.10372e-06	6.79798e-06	-0.560392	0.693854	1
Infection _02H	HALLMARK_G2M_CHECKPOINT	TROAP	NotSig	NotSig	-0.00762163	0.921784	0.942566	-0.00762163	1	1
Infection _02H	HALLMARK_G2M_CHECKPOINT	TTK	Down	NotSig	-0.208515	0.0128258	0.0260734	-0.208515	0.999891	1
Infection _02H	HALLMARK_G2M_CHECKPOINT	UBE2C	Up	NotSig	0.296946	0.00259621	0.00636348	0.296946	0.996817	1
Infection _02H	HALLMARK_G2M_CHECKPOINT	UBE2S	Up	NotSig	0.834596	1.8987e-09	2.7174e-08	0.834596	0.0142785	0.120928
Infection _02H	HALLMARK_G2M_CHECKPOINT	UCK2	Down	NotSig	-0.403616	3.60121e-06	1.91866e-05	-0.403616	0.994478	1
Infection _02H	HALLMARK_G2M_CHECKPOINT	UPF1	Up	NotSig	0.327157	0.000113066	0.000402457	0.327157	0.998971	1
Infection _02H	HALLMARK_G2M_CHECKPOINT	WRN	NotSig	NotSig	-0.12669	0.136303	0.201885	-0.12669	0.999971	1
Infection _02H	HALLMARK_G2M_CHECKPOINT	XPO1	NotSig	NotSig	0.195936	0.0353947	0.0633209	0.195936	0.999668	1
Infection _02H	HALLMARK_G2M_CHECKPOINT	YTHDC1	Up	NotSig	0.485496	2.36111e-09	3.28131e-08	0.485496	0.987498	1
Infection _16H	HALLMARK_HEME_METABOLISM	ABCB6	Up	NotSig	0.317447	2.84074e-05	0.000463568	0.317447	0.999823	1
Infection _16H	HALLMARK_HEME_METABOLISM	ABCG2	NotSig	NotSig	0.137985	0.288095	0.481751	0.137985	0.996682	1
Infection _16H	HALLMARK_HEME_METABOLISM	ACKR1	Up	NotSig	0.441801	1.66903e-05	0.000303668	0.441801	0.958468	1
Infection _16H	HALLMARK_HEME_METABOLISM	ACP5	Up	Up	1.53978	3.50839e-11	5.11755e-09	1.53978	1.35428e-07	2.00345e-05
Infection _16H	HALLMARK_HEME_METABOLISM	ACSL6	Up	NotSig	0.640333	2.24557e-05	0.000382588	0.640333	0.343004	1
Infection _16H	HALLMARK_HEME_METABOLISM	ADD1	NotSig	NotSig	0.0802409	0.158639	0.330712	0.0802409	1	1
Infection _16H	HALLMARK_HEME_METABOLISM	ADD2	Up	NotSig	0.548785	5.11002e-10	4.87268e-08	0.548785	0.90275	1
Infection _16H	HALLMARK_HEME_METABOLISM	ADIPOR1	NotSig	NotSig	-0.151594	0.0250838	0.0943275	-0.151594	0.999998	1
Infection _16H	HALLMARK_HEME_METABOLISM	AGPAT4	NotSig	NotSig	0.000587762	0.995746	1	0.000587762	0.999998	1
Infection _16H	HALLMARK_HEME_METABOLISM	AHSP	NotSig	NotSig	0.372099	0.0394261	0.129423	0.372099	0.819068	1
Infection _16H	HALLMARK_HEME_METABOLISM	ALAD	Up	Up	0.88587	3.69947e-14	1.62664e-11	0.88587	0.000157704	0.00945568
Infection _16H	HALLMARK_HEME_METABOLISM	ALAS2	Up	NotSig	0.320679	0.000516128	0.0049784	0.320679	0.997657	1
Infection _16H	HALLMARK_HEME_METABOLISM	ALDH1L1	NotSig	NotSig	-0.79857	0.0197491	0.0794634	-0.79857	0.155353	1
Infection _16H	HALLMARK_HEME_METABOLISM	ALDH6A1	NotSig	NotSig	0.185435	0.0451194	0.142072	0.185435	0.999754	1
Infection _16H	HALLMARK_HEME_METABOLISM	ANK1	Up	NotSig	0.273179	0.000847786	0.00742211	0.273179	0.999751	1
Infection _16H	HALLMARK_HEME_METABOLISM	AQP3	Up	NotSig	0.44205	2.09528e-06	5.48201e-05	0.44205	0.979066	1
Infection _16H	HALLMARK_HEME_METABOLISM	ARHGEF12	NotSig	NotSig	-0.122239	0.305839	0.500426	-0.122239	0.998578	1
Infection _16H	HALLMARK_HEME_METABOLISM	ARL2BP	Down	NotSig	-0.249709	0.0022968	0.0159667	-0.249709	0.999841	1
Infection _16H	HALLMARK_HEME_METABOLISM	ASNS	NotSig	NotSig	0.0281396	0.665398	0.803034	0.0281396	1	1
Infection _16H	HALLMARK_HEME_METABOLISM	ATG4A	NotSig	NotSig	-0.0981393	0.15558	0.326225	-0.0981393	0.999999	1
Infection _16H	HALLMARK_HEME_METABOLISM	ATP6V0A1	NotSig	NotSig	-0.222371	0.0160665	0.0687528	-0.222371	0.99951	1
Infection _16H	HALLMARK_HEME_METABOLISM	BACH1	NotSig	NotSig	-0.260615	0.0147061	0.0647929	-0.260615	0.996114	1
Infection _16H	HALLMARK_HEME_METABOLISM	BCAM	Up	Up	1.65302	1.60735e-11	2.62297e-09	1.65302	3.5707e-08	6.07749e-06
Infection _16H	HALLMARK_HEME_METABOLISM	BLVRA	Up	NotSig	0.494818	9.66406e-07	2.88083e-05	0.494818	0.91401	1
Infection _16H	HALLMARK_HEME_METABOLISM	BLVRB	NotSig	NotSig	0.14203	0.144566	0.311381	0.14203	0.999806	1
Infection _16H	HALLMARK_HEME_METABOLISM	BMP2K	NotSig	NotSig	-0.128039	0.137197	0.300461	-0.128039	0.999961	1
Infection _16H	HALLMARK_HEME_METABOLISM	BNIP3L	NotSig	NotSig	-0.00308134	0.964646	0.984931	-0.00308134	1	1
Infection _16H	HALLMARK_HEME_METABOLISM	BPGM	NotSig	NotSig	0.177775	0.0320147	0.111868	0.177775	0.999947	1
Infection _16H	HALLMARK_HEME_METABOLISM	BSG	NotSig	NotSig	-0.130444	0.090745	0.228395	-0.130444	0.999991	1
Infection _16H	HALLMARK_HEME_METABOLISM	BTG2	Up	NotSig	0.190828	0.00516283	0.0296203	0.190828	0.999996	1
Infection _16H	HALLMARK_HEME_METABOLISM	BTRC	Up	NotSig	0.272081	0.00100149	0.00840818	0.272081	0.999723	1
Infection _16H	HALLMARK_HEME_METABOLISM	C3	Up	NotSig	0.754052	0.000619626	0.00576267	0.754052	0.14982	1
Infection _16H	HALLMARK_HEME_METABOLISM	CA1	Up	NotSig	0.226919	0.00524786	0.0299669	0.226919	0.999901	1
Infection _16H	HALLMARK_HEME_METABOLISM	CA2	NotSig	NotSig	-0.163793	0.0147151	0.0648016	-0.163793	0.999998	1
Infection _16H	HALLMARK_HEME_METABOLISM	CAT	NotSig	NotSig	0.132277	0.0546485	0.161861	0.132277	0.999999	1
Infection _16H	HALLMARK_HEME_METABOLISM	CCDC28A	NotSig	NotSig	0.198842	0.0349858	0.119128	0.198842	0.999613	1
Infection _16H	HALLMARK_HEME_METABOLISM	CCND3	NotSig	NotSig	0.0033365	0.959778	0.982114	0.0033365	1	1
Infection _16H	HALLMARK_HEME_METABOLISM	CDC27	NotSig	NotSig	-0.0719341	0.36664	0.55814	-0.0719341	0.999996	1
Infection _16H	HALLMARK_HEME_METABOLISM	CDR2	NotSig	NotSig	-0.0188373	0.769051	0.871077	-0.0188373	1	1
Infection _16H	HALLMARK_HEME_METABOLISM	CIR1	NotSig	NotSig	0.165619	0.140109	0.304935	0.165619	0.998587	1
Infection _16H	HALLMARK_HEME_METABOLISM	CLCN3	NotSig	NotSig	-0.25223	0.0135899	0.0608699	-0.25223	0.997655	1
Infection _16H	HALLMARK_HEME_METABOLISM	CLIC2	NotSig	NotSig	0.128794	0.0745497	0.200076	0.128794	0.999997	1
Infection _16H	HALLMARK_HEME_METABOLISM	CPOX	NotSig	NotSig	-0.103851	0.122359	0.279144	-0.103851	0.999999	1
Infection _16H	HALLMARK_HEME_METABOLISM	CTNS	NotSig	NotSig	-0.176579	0.0242414	0.092107	-0.176579	0.999976	1
Infection _16H	HALLMARK_HEME_METABOLISM	CTSB	NotSig	NotSig	0.171188	0.0468679	0.145514	0.171188	0.999914	1
Infection _16H	HALLMARK_HEME_METABOLISM	CTSE	NotSig	NotSig	0.682621	0.0219618	0.0857215	0.682621	0.242514	1
Infection _16H	HALLMARK_HEME_METABOLISM	DAAM1	NotSig	NotSig	-0.00346799	0.960527	0.982474	-0.00346799	1	1
Infection _16H	HALLMARK_HEME_METABOLISM	DCAF10	NotSig	NotSig	0.00347039	0.959021	0.98194	0.00347039	1	1
Infection _16H	HALLMARK_HEME_METABOLISM	DCAF11	Up	NotSig	0.265252	0.000103447	0.00134173	0.265252	0.999987	1
Infection _16H	HALLMARK_HEME_METABOLISM	DCUN1D1	NotSig	NotSig	-0.101256	0.199515	0.383127	-0.101256	0.999994	1
Infection _16H	HALLMARK_HEME_METABOLISM	DMTN	Down	NotSig	-0.205647	0.00533802	0.0303504	-0.205647	0.999983	1
Infection _16H	HALLMARK_HEME_METABOLISM	E2F2	Up	NotSig	0.367334	8.43122e-07	2.5469e-05	0.367334	0.999669	1
Infection _16H	HALLMARK_HEME_METABOLISM	EIF2AK1	NotSig	NotSig	0.0683711	0.259977	0.451412	0.0683711	1	1
Infection _16H	HALLMARK_HEME_METABOLISM	ELL2	Down	NotSig	-0.225413	0.00291116	0.0190574	-0.225413	0.999965	1
Infection _16H	HALLMARK_HEME_METABOLISM	ENDOD1	Down	NotSig	-0.689646	5.72901e-09	3.77852e-07	-0.689646	0.210377	1
Infection _16H	HALLMARK_HEME_METABOLISM	EPB41	NotSig	NotSig	0.0745355	0.328574	0.523713	0.0745355	0.999998	1
Infection _16H	HALLMARK_HEME_METABOLISM	EPB42	NotSig	NotSig	0.0394747	0.485156	0.665017	0.0394747	1	1
Infection _16H	HALLMARK_HEME_METABOLISM	EPOR	Up	NotSig	0.403724	1.67385e-06	4.49073e-05	0.403724	0.996251	1
Infection _16H	HALLMARK_HEME_METABOLISM	ERMAP	NotSig	NotSig	-0.020757	0.72465	0.841806	-0.020757	1	1
Infection _16H	HALLMARK_HEME_METABOLISM	EZH1	NotSig	NotSig	0.227766	0.0312805	0.110055	0.227766	0.997835	1
Infection _16H	HALLMARK_HEME_METABOLISM	FBXO34	Down	NotSig	-0.212391	0.00351905	0.0220519	-0.212391	0.999985	1
Infection _16H	HALLMARK_HEME_METABOLISM	FBXO7	Down	NotSig	-0.203462	0.00116502	0.0094862	-0.203462	0.999999	1
Infection _16H	HALLMARK_HEME_METABOLISM	FBXO9	NotSig	NotSig	-0.0279261	0.642296	0.785514	-0.0279261	1	1
Infection _16H	HALLMARK_HEME_METABOLISM	FECH	NotSig	NotSig	-0.0782147	0.215456	0.40178	-0.0782147	1	1
Infection _16H	HALLMARK_HEME_METABOLISM	FN3K	NotSig	NotSig	0.142949	0.146258	0.313286	0.142949	0.999766	1
Infection _16H	HALLMARK_HEME_METABOLISM	FOXJ2	NotSig	NotSig	-0.124611	0.0978978	0.241242	-0.124611	0.999995	1
Infection _16H	HALLMARK_HEME_METABOLISM	FOXO3	Down	NotSig	-0.225725	0.0026523	0.0177444	-0.225725	0.999969	1
Infection _16H	HALLMARK_HEME_METABOLISM	FTCD	NotSig	NotSig	0.421576	0.601791	0.754036	0.421576	0.639455	1
Infection _16H	HALLMARK_HEME_METABOLISM	GAPVD1	NotSig	NotSig	-0.0781593	0.285239	0.479253	-0.0781593	0.999999	1
Infection _16H	HALLMARK_HEME_METABOLISM	GATA1	NotSig	NotSig	0.0303346	0.70548	0.830758	0.0303346	0.999999	1
Infection _16H	HALLMARK_HEME_METABOLISM	GCLC	NotSig	NotSig	0.0701927	0.349182	0.541563	0.0701927	0.999999	1
Infection _16H	HALLMARK_HEME_METABOLISM	GCLM	NotSig	NotSig	-0.132473	0.0841996	0.217252	-0.132473	0.999992	1
Infection _16H	HALLMARK_HEME_METABOLISM	GDE1	Down	NotSig	-0.370127	2.20987e-06	5.71569e-05	-0.370127	0.999268	1
Infection _16H	HALLMARK_HEME_METABOLISM	GLRX5	Up	NotSig	0.273636	0.00214922	0.0151066	0.273636	0.999304	1
Infection _16H	HALLMARK_HEME_METABOLISM	GMPS	NotSig	NotSig	-0.103113	0.14219	0.30803	-0.103113	0.999999	1
Infection _16H	HALLMARK_HEME_METABOLISM	GYPA	NotSig	NotSig	0.106238	0.130831	0.29127	0.106238	0.999999	1
Infection _16H	HALLMARK_HEME_METABOLISM	GYPB	NotSig	NotSig	0.125049	0.167917	0.343112	0.125049	0.999933	1
Infection _16H	HALLMARK_HEME_METABOLISM	GYPC	NotSig	NotSig	0.199547	0.040394	0.131551	0.199547	0.99949	1
Infection _16H	HALLMARK_HEME_METABOLISM	GYPE	NotSig	NotSig	0.0259428	0.660939	0.799053	0.0259428	1	1
Infection _16H	HALLMARK_HEME_METABOLISM	H1-0	Down	NotSig	-0.325402	0.000192238	0.0022358	-0.325402	0.998537	1
Infection _16H	HALLMARK_HEME_METABOLISM	H4C3	Up	NotSig	0.417502	0.00767907	0.0400633	0.417502	0.818302	1
Infection _16H	HALLMARK_HEME_METABOLISM	HAGH	Up	NotSig	0.43198	2.84902e-05	0.000464439	0.43198	0.962874	1
Infection _16H	HALLMARK_HEME_METABOLISM	HBB	NotSig	NotSig	-0.0581028	0.59918	0.752195	-0.0581028	0.999822	1
Infection _16H	HALLMARK_HEME_METABOLISM	HBBP1	NotSig	NotSig	0.135601	0.744498	0.853804	0.135601	0.83935	1
Infection _16H	HALLMARK_HEME_METABOLISM	HBD	Down	NotSig	-0.477181	1.90794e-05	0.000336686	-0.477181	0.893563	1
Infection _16H	HALLMARK_HEME_METABOLISM	HBQ1	NotSig	NotSig	-0.0437016	0.762666	0.866761	-0.0437016	0.998103	1
Infection _16H	HALLMARK_HEME_METABOLISM	HBZ	Up	Up	1.60228	4.7373e-13	1.33905e-10	1.60228	2.26923e-09	5.70152e-07
Infection _16H	HALLMARK_HEME_METABOLISM	HDGF	Up	NotSig	0.219758	0.00704432	0.0375889	0.219758	0.999906	1
Infection _16H	HALLMARK_HEME_METABOLISM	HEBP1	Up	NotSig	0.424125	2.17301e-06	5.62955e-05	0.424125	0.989203	1
Infection _16H	HALLMARK_HEME_METABOLISM	HMBS	NotSig	NotSig	0.0410724	0.51866	0.691988	0.0410724	1	1
Infection _16H	HALLMARK_HEME_METABOLISM	HTATIP2	Down	NotSig	-0.204259	0.00856776	0.0434398	-0.204259	0.999965	1
Infection _16H	HALLMARK_HEME_METABOLISM	HTRA2	NotSig	NotSig	0.0203301	0.776776	0.875941	0.0203301	1	1
Infection _16H	HALLMARK_HEME_METABOLISM	ICAM4	NotSig	NotSig	0.245984	0.0159125	0.0682785	0.245984	0.99805	1
Infection _16H	HALLMARK_HEME_METABOLISM	IGSF3	NotSig	NotSig	-0.0635526	0.49445	0.672349	-0.0635526	0.999972	1
Infection _16H	HALLMARK_HEME_METABOLISM	ISCA1	NotSig	NotSig	-0.0438758	0.533698	0.703172	-0.0438758	1	1
Infection _16H	HALLMARK_HEME_METABOLISM	KAT2B	NotSig	NotSig	0.236977	0.0148151	0.0650813	0.236977	0.998977	1
Infection _16H	HALLMARK_HEME_METABOLISM	KDM7A	NotSig	NotSig	-0.221055	0.0749368	0.200808	-0.221055	0.992692	1
Infection _16H	HALLMARK_HEME_METABOLISM	KEL	Up	NotSig	0.388822	0.000303631	0.00326506	0.388822	0.972672	1
Infection _16H	HALLMARK_HEME_METABOLISM	KHNYN	Down	NotSig	-0.209676	0.00758224	0.0396627	-0.209676	0.999955	1
Infection _16H	HALLMARK_HEME_METABOLISM	KLF1	NotSig	NotSig	0.0213801	0.797421	0.888963	0.0213801	0.999999	1
Infection _16H	HALLMARK_HEME_METABOLISM	KLF3	NotSig	NotSig	-0.140597	0.108862	0.258929	-0.140597	0.999939	1
Infection _16H	HALLMARK_HEME_METABOLISM	LAMP2	NotSig	NotSig	-0.0369236	0.668352	0.805141	-0.0369236	0.999995	1
Infection _16H	HALLMARK_HEME_METABOLISM	LMO2	NotSig	NotSig	0.064953	0.342925	0.536538	0.064953	1	1
Infection _16H	HALLMARK_HEME_METABOLISM	LPIN2	NotSig	NotSig	-0.0325707	0.6666	0.803994	-0.0325707	0.999999	1
Infection _16H	HALLMARK_HEME_METABOLISM	LRP10	NotSig	NotSig	-0.177024	0.0134862	0.0604935	-0.177024	0.999994	1
Infection _16H	HALLMARK_HEME_METABOLISM	MAP2K3	Down	NotSig	-0.267459	0.000483633	0.00473141	-0.267459	0.999912	1
Infection _16H	HALLMARK_HEME_METABOLISM	MARCHF2	Up	NotSig	0.368924	0.00018396	0.00216016	0.368924	0.989858	1
Infection _16H	HALLMARK_HEME_METABOLISM	MARCHF8	NotSig	NotSig	0.114974	0.131629	0.292452	0.114974	0.999995	1
Infection _16H	HALLMARK_HEME_METABOLISM	MARK3	NotSig	NotSig	-0.0887255	0.129843	0.289925	-0.0887255	1	1
Infection _16H	HALLMARK_HEME_METABOLISM	MBOAT2	NotSig	NotSig	0.00949811	0.897823	0.949468	0.00949811	1	1
Infection _16H	HALLMARK_HEME_METABOLISM	MFHAS1	Down	NotSig	-0.203543	0.00224613	0.0156844	-0.203543	0.999997	1
Infection _16H	HALLMARK_HEME_METABOLISM	MGST3	NotSig	NotSig	0.1484	0.0931118	0.232728	0.1484	0.999924	1
Infection _16H	HALLMARK_HEME_METABOLISM	MINPP1	NotSig	NotSig	-0.0900169	0.122314	0.279144	-0.0900169	1	1
Infection _16H	HALLMARK_HEME_METABOLISM	MKRN1	NotSig	NotSig	0.14754	0.0129891	0.0590624	0.14754	1	1
Infection _16H	HALLMARK_HEME_METABOLISM	MOCOS	Up	NotSig	0.659939	0.00364763	0.0226159	0.659939	0.272931	1
Infection _16H	HALLMARK_HEME_METABOLISM	MOSPD1	NotSig	NotSig	-0.0194139	0.821583	0.903302	-0.0194139	0.999998	1
Infection _16H	HALLMARK_HEME_METABOLISM	MPP1	Down	NotSig	-0.226397	0.000459666	0.00453619	-0.226397	0.999998	1
Infection _16H	HALLMARK_HEME_METABOLISM	MXI1	NotSig	NotSig	-0.0976981	0.125184	0.283442	-0.0976981	1	1
Infection _16H	HALLMARK_HEME_METABOLISM	MYL4	Up	NotSig	0.783978	1.35489e-08	7.60514e-07	0.783978	0.0472091	0.869933
Infection _16H	HALLMARK_HEME_METABOLISM	NARF	NotSig	NotSig	0.114984	0.0996527	0.243916	0.114984	0.999999	1
Infection _16H	HALLMARK_HEME_METABOLISM	NCOA4	Down	NotSig	-0.279044	0.000461358	0.00455005	-0.279044	0.999814	1
Infection _16H	HALLMARK_HEME_METABOLISM	NEK7	Down	NotSig	-0.777483	5.92484e-08	2.71053e-06	-0.777483	0.0615764	1
Infection _16H	HALLMARK_HEME_METABOLISM	NFE2	NotSig	NotSig	0.0677945	0.337555	0.53187	0.0677945	0.999999	1
Infection _16H	HALLMARK_HEME_METABOLISM	NFE2L1	NotSig	NotSig	-0.14543	0.0419306	0.135144	-0.14543	0.999997	1
Infection _16H	HALLMARK_HEME_METABOLISM	NNT	NotSig	NotSig	0.0834863	0.368729	0.560174	0.0834863	0.999963	1
Infection _16H	HALLMARK_HEME_METABOLISM	NR3C1	NotSig	NotSig	-0.143441	0.100487	0.24501	-0.143441	0.99994	1
Infection _16H	HALLMARK_HEME_METABOLISM	NUDT4	Down	NotSig	-0.438211	5.61387e-07	1.79519e-05	-0.438211	0.989108	1
Infection _16H	HALLMARK_HEME_METABOLISM	OPTN	NotSig	NotSig	0.155271	0.0169248	0.0713646	0.155271	0.999999	1
Infection _16H	HALLMARK_HEME_METABOLISM	OSBP2	Up	NotSig	0.359268	4.86581e-06	0.000109095	0.359268	0.999334	1
Infection _16H	HALLMARK_HEME_METABOLISM	P4HA2	NotSig	NotSig	0.6842	0.087167	0.222197	0.6842	0.251376	1
Infection _16H	HALLMARK_HEME_METABOLISM	PC	Up	NotSig	0.879001	1.4854e-11	2.50657e-09	0.879001	0.00169326	0.0678547
Infection _16H	HALLMARK_HEME_METABOLISM	PDZK1IP1	NotSig	NotSig	0.357892	0.0146974	0.0647856	0.357892	0.91047	1
Infection _16H	HALLMARK_HEME_METABOLISM	PGLS	NotSig	NotSig	-0.0916261	0.391129	0.581542	-0.0916261	0.999743	1
Infection _16H	HALLMARK_HEME_METABOLISM	PICALM	Down	NotSig	-0.349802	1.28948e-05	0.000247108	-0.349802	0.999277	1
Infection _16H	HALLMARK_HEME_METABOLISM	PIGQ	Up	NotSig	0.536197	2.85578e-06	7.08529e-05	0.536197	0.765491	1
Infection _16H	HALLMARK_HEME_METABOLISM	PPOX	NotSig	NotSig	0.104548	0.0858751	0.220168	0.104548	1	1
Infection _16H	HALLMARK_HEME_METABOLISM	PPP2R5B	Up	NotSig	0.243122	0.000840129	0.00737162	0.243122	0.999975	1
Infection _16H	HALLMARK_HEME_METABOLISM	PRDX2	Up	NotSig	0.483584	1.02295e-05	0.000202911	0.483584	0.893336	1
Infection _16H	HALLMARK_HEME_METABOLISM	PSMD9	NotSig	NotSig	0.046282	0.511074	0.686612	0.046282	1	1
Infection _16H	HALLMARK_HEME_METABOLISM	RAD23A	NotSig	NotSig	-0.007098	0.923194	0.962283	-0.007098	1	1
Infection _16H	HALLMARK_HEME_METABOLISM	RANBP10	NotSig	NotSig	0.205541	0.0112891	0.0533261	0.205541	0.999931	1
Infection _16H	HALLMARK_HEME_METABOLISM	RAP1GAP	Up	NotSig	0.877158	1.07666e-10	1.34193e-08	0.877158	0.00317089	0.114856
Infection _16H	HALLMARK_HEME_METABOLISM	RBM38	NotSig	NotSig	-0.014144	0.855248	0.924328	-0.014144	1	1
Infection _16H	HALLMARK_HEME_METABOLISM	RBM5	NotSig	NotSig	0.147858	0.0422678	0.135818	0.147858	0.999996	1
Infection _16H	HALLMARK_HEME_METABOLISM	RCL1	NotSig	NotSig	-0.0859927	0.231476	0.419947	-0.0859927	0.999999	1
Infection _16H	HALLMARK_HEME_METABOLISM	RHAG	NotSig	NotSig	0.0675258	0.333658	0.527989	0.0675258	1	1
Infection _16H	HALLMARK_HEME_METABOLISM	RHCE	Up	NotSig	0.29977	0.000322794	0.00343611	0.29977	0.999503	1
Infection _16H	HALLMARK_HEME_METABOLISM	RHD	Up	NotSig	0.38443	1.00047e-06	2.94907e-05	0.38443	0.998972	1
Infection _16H	HALLMARK_HEME_METABOLISM	RIOK3	Down	NotSig	-0.34139	0.000203766	0.00235089	-0.34139	0.996638	1
Infection _16H	HALLMARK_HEME_METABOLISM	RNF123	Up	NotSig	0.236481	0.00692222	0.0370802	0.236481	0.999678	1
Infection _16H	HALLMARK_HEME_METABOLISM	RNF19A	NotSig	NotSig	-0.0296295	0.734413	0.847985	-0.0296295	0.999996	1
Infection _16H	HALLMARK_HEME_METABOLISM	SDCBP	NotSig	NotSig	0.0692524	0.285929	0.479887	0.0692524	1	1
Infection _16H	HALLMARK_HEME_METABOLISM	SEC14L1	Down	NotSig	-0.278539	0.00118258	0.00959415	-0.278539	0.999499	1
Infection _16H	HALLMARK_HEME_METABOLISM	SELENBP1	Up	Up	1.11902	4.50521e-15	3.96183e-12	1.11902	5.3156e-08	8.58578e-06
Infection _16H	HALLMARK_HEME_METABOLISM	SIDT2	NotSig	NotSig	-0.109299	0.254936	0.446096	-0.109299	0.999901	1
Infection _16H	HALLMARK_HEME_METABOLISM	SLC10A3	NotSig	NotSig	-0.173992	0.051417	0.155038	-0.173992	0.999865	1
Infection _16H	HALLMARK_HEME_METABOLISM	SLC11A2	NotSig	NotSig	0.132133	0.123782	0.281314	0.132133	0.999966	1
Infection _16H	HALLMARK_HEME_METABOLISM	SLC22A4	Up	NotSig	0.500127	3.03202e-05	0.000486259	0.500127	0.816679	1
Infection _16H	HALLMARK_HEME_METABOLISM	SLC25A37	NotSig	NotSig	0.0976243	0.22789	0.415776	0.0976243	0.999991	1
Infection _16H	HALLMARK_HEME_METABOLISM	SLC25A38	Up	NotSig	0.250021	0.000529841	0.00508911	0.250021	0.999975	1
Infection _16H	HALLMARK_HEME_METABOLISM	SLC2A1	NotSig	NotSig	-0.111755	0.0900986	0.227496	-0.111755	1	1
Infection _16H	HALLMARK_HEME_METABOLISM	SLC30A1	Down	NotSig	-0.295926	0.00977353	0.04806	-0.295926	0.988913	1
Infection _16H	HALLMARK_HEME_METABOLISM	SLC30A10	NotSig	NotSig	0.261824	0.269598	0.461947	0.261824	0.821936	1
Infection _16H	HALLMARK_HEME_METABOLISM	SLC4A1	NotSig	NotSig	0.111642	0.0865113	0.22119	0.111642	1	1
Infection _16H	HALLMARK_HEME_METABOLISM	SLC66A2	Up	NotSig	0.567569	1.17226e-06	3.34942e-05	0.567569	0.668936	1
Infection _16H	HALLMARK_HEME_METABOLISM	SLC6A8	Up	NotSig	0.277131	0.000154019	0.00186246	0.277131	0.99995	1
Infection _16H	HALLMARK_HEME_METABOLISM	SLC6A9	Up	NotSig	0.260744	0.00557764	0.0313413	0.260744	0.99886	1
Infection _16H	HALLMARK_HEME_METABOLISM	SLC7A11	NotSig	NotSig	0.270506	0.0303378	0.107648	0.270506	0.985252	1
Infection _16H	HALLMARK_HEME_METABOLISM	SMOX	Up	NotSig	0.284529	0.00169967	0.012631	0.284529	0.998973	1
Infection _16H	HALLMARK_HEME_METABOLISM	SNCA	Up	NotSig	0.188928	0.00831872	0.0424718	0.188928	0.999992	1
Infection _16H	HALLMARK_HEME_METABOLISM	SPTA1	NotSig	NotSig	0.0574962	0.59893	0.752143	0.0574962	0.999849	1
Infection _16H	HALLMARK_HEME_METABOLISM	SPTB	NotSig	NotSig	0.166164	0.0691996	0.190101	0.166164	0.999834	1
Infection _16H	HALLMARK_HEME_METABOLISM	SYNJ1	NotSig	NotSig	-0.0424184	0.744523	0.853804	-0.0424184	0.999334	1
Infection _16H	HALLMARK_HEME_METABOLISM	TAL1	Down	NotSig	-0.337236	5.36387e-06	0.000118582	-0.337236	0.999827	1
Infection _16H	HALLMARK_HEME_METABOLISM	TCEA1	NotSig	NotSig	-0.142905	0.0623563	0.17692	-0.142905	0.999991	1
Infection _16H	HALLMARK_HEME_METABOLISM	TENT5C	NotSig	NotSig	-0.064966	0.324933	0.519593	-0.064966	1	1
Infection _16H	HALLMARK_HEME_METABOLISM	TFDP2	NotSig	NotSig	0.139654	0.0332543	0.114856	0.139654	0.999999	1
Infection _16H	HALLMARK_HEME_METABOLISM	TFRC	NotSig	NotSig	0.164467	0.106257	0.254878	0.164467	0.99953	1
Infection _16H	HALLMARK_HEME_METABOLISM	TMCC2	Up	NotSig	0.283399	0.00342249	0.0216007	0.283399	0.99786	1
Infection _16H	HALLMARK_HEME_METABOLISM	TMEM9B	NotSig	NotSig	-0.11033	0.139037	0.303351	-0.11033	0.999997	1
Infection _16H	HALLMARK_HEME_METABOLISM	TNRC6B	NotSig	NotSig	0.0647967	0.347972	0.540717	0.0647967	1	1
Infection _16H	HALLMARK_HEME_METABOLISM	TNS1	NotSig	NotSig	-0.192837	0.022739	0.088047	-0.192837	0.999911	1
Infection _16H	HALLMARK_HEME_METABOLISM	TOP1	Up	NotSig	0.230563	0.0011919	0.00963072	0.230563	0.999986	1
Infection _16H	HALLMARK_HEME_METABOLISM	TRAK2	NotSig	NotSig	-0.0552014	0.462005	0.644665	-0.0552014	0.999999	1
Infection _16H	HALLMARK_HEME_METABOLISM	TRIM10	NotSig	NotSig	0.0613952	0.388529	0.579123	0.0613952	0.999999	1
Infection _16H	HALLMARK_HEME_METABOLISM	TRIM58	Down	NotSig	-0.250647	0.00159995	0.0120426	-0.250647	0.999894	1
Infection _16H	HALLMARK_HEME_METABOLISM	TSPAN5	NotSig	NotSig	-0.0658969	0.35244	0.544631	-0.0658969	0.999999	1
Infection _16H	HALLMARK_HEME_METABOLISM	TSPO2	NotSig	NotSig	0.309381	0.012245	0.0566246	0.309381	0.977706	1
Infection _16H	HALLMARK_HEME_METABOLISM	UBAC1	Up	NotSig	0.193949	0.00778232	0.0404952	0.193949	0.99999	1
Infection _16H	HALLMARK_HEME_METABOLISM	UCP2	NotSig	NotSig	-0.0302971	0.694978	0.823972	-0.0302971	0.999999	1
Infection _16H	HALLMARK_HEME_METABOLISM	UROD	NotSig	NotSig	-0.0755411	0.283537	0.477204	-0.0755411	0.999999	1
Infection _16H	HALLMARK_HEME_METABOLISM	UROS	NotSig	NotSig	-0.00528843	0.931174	0.966267	-0.00528843	1	1
Infection _16H	HALLMARK_HEME_METABOLISM	USP15	NotSig	NotSig	-0.0810055	0.257954	0.449472	-0.0810055	0.999999	1
Infection _16H	HALLMARK_HEME_METABOLISM	VEZF1	Down	NotSig	-0.214157	0.00440898	0.0263258	-0.214157	0.999974	1
Infection _16H	HALLMARK_HEME_METABOLISM	XK	NotSig	NotSig	-0.186771	0.0323442	0.112646	-0.186771	0.999876	1
Infection _16H	HALLMARK_HEME_METABOLISM	XPO7	Down	NotSig	-0.236893	0.000367321	0.00381267	-0.236893	0.999995	1
Infection _16H	HALLMARK_HEME_METABOLISM	YPEL5	NotSig	NotSig	0.105778	0.208418	0.393261	0.105778	0.999983	1
Infection _02H	HALLMARK_HYPOXIA	ADM	NotSig	NotSig	0.369839	0.0447247	0.0775409	0.369839	0.805169	1
Infection _02H	HALLMARK_HYPOXIA	ADORA2B	Up	NotSig	0.452608	0.00142722	0.003764	0.452608	0.810617	1
Infection _02H	HALLMARK_HYPOXIA	AK4	NotSig	NotSig	0.031254	0.821717	0.865112	0.031254	0.999147	1
Infection _02H	HALLMARK_HYPOXIA	AKAP12	Up	NotSig	0.602831	0.0109938	0.0227538	0.602831	0.352891	1
Infection _02H	HALLMARK_HYPOXIA	ALDOA	NotSig	NotSig	0.0855111	0.252041	0.339133	0.0855111	0.999998	1
Infection _02H	HALLMARK_HYPOXIA	ALDOC	NotSig	NotSig	0.0662023	0.450854	0.543407	0.0662023	0.999987	1
Infection _02H	HALLMARK_HYPOXIA	AMPD3	NotSig	NotSig	0.0122069	0.893157	0.920854	0.0122069	0.999997	1
Infection _02H	HALLMARK_HYPOXIA	ANGPTL4	Down	Down	-2.9416	9.25361e-08	7.98231e-07	-2.9416	1.29355e-06	3.84879e-05
Infection _02H	HALLMARK_HYPOXIA	ANKZF1	Down	NotSig	-0.275072	0.00157906	0.00410967	-0.275072	0.999437	1
Infection _02H	HALLMARK_HYPOXIA	ANXA2	NotSig	NotSig	-0.0365678	0.66834	0.74037	-0.0365678	0.999996	1
Infection _02H	HALLMARK_HYPOXIA	ATF3	Down	Down	-2.21536	3.81537e-19	1.63226e-16	-2.21536	1.17363e-16	5.02092e-14
Infection _02H	HALLMARK_HYPOXIA	ATP7A	Up	NotSig	0.353151	0.00492452	0.0112191	0.353151	0.957707	1
Infection _02H	HALLMARK_HYPOXIA	B3GALT6	Up	Up	0.988878	4.70861e-09	6.03014e-08	0.988878	0.00135233	0.0164789
Infection _02H	HALLMARK_HYPOXIA	B4GALNT2	NotSig	NotSig	0.340794	0.417524	0.51173	0.340794	0.589096	1
Infection _02H	HALLMARK_HYPOXIA	BCL2	NotSig	NotSig	-0.0977819	0.335531	0.428809	-0.0977819	0.999846	1
Infection _02H	HALLMARK_HYPOXIA	BHLHE40	Down	Down	-0.969775	1.07415e-13	6.25102e-12	-0.969775	1.93162e-05	0.00040444
Infection _02H	HALLMARK_HYPOXIA	BNIP3L	Up	NotSig	0.618231	1.39875e-09	2.07118e-08	0.618231	0.549963	1
Infection _02H	HALLMARK_HYPOXIA	BTG1	Down	NotSig	-0.54601	2.12478e-07	1.63347e-06	-0.54601	0.79477	1
Infection _02H	HALLMARK_HYPOXIA	CA12	NotSig	NotSig	-2.68339	0.180643	0.256035	-2.68339	0.182424	0.853533
Infection _02H	HALLMARK_HYPOXIA	CASP6	Up	NotSig	0.471062	7.85383e-07	5.04102e-06	0.471062	0.958526	1
Infection _02H	HALLMARK_HYPOXIA	CAV1	Down	NotSig	-4.11015	0.0176948	0.0345323	-4.11015	0.0199702	0.158849
Infection _02H	HALLMARK_HYPOXIA	CAVIN1	Up	Up	1.38215	3.85067e-14	2.57183e-12	1.38215	3.63278e-09	2.03192e-07
Infection _02H	HALLMARK_HYPOXIA	CAVIN3	NotSig	NotSig	-1.892	0.296116	0.386798	-1.892	0.296529	1
Infection _02H	HALLMARK_HYPOXIA	CCN1	Down	Down	-1.47587	6.95899e-09	8.3831e-08	-1.47587	1.02828e-05	0.000230547
Infection _02H	HALLMARK_HYPOXIA	CCNG2	Up	NotSig	0.36654	0.000338466	0.00105902	0.36654	0.986575	1
Infection _02H	HALLMARK_HYPOXIA	CDKN1A	NotSig	NotSig	-0.0709249	0.360816	0.454944	-0.0709249	0.999997	1
Infection _02H	HALLMARK_HYPOXIA	CDKN1B	Up	Up	0.960683	4.55124e-15	4.16594e-13	0.960683	4.39384e-06	0.000110925
Infection _02H	HALLMARK_HYPOXIA	CDKN1C	Down	Down	-1.30579	1.8076e-06	1.05088e-05	-1.30579	0.000764545	0.00996868
Infection _02H	HALLMARK_HYPOXIA	CHST2	Up	Up	1.2371	7.98109e-14	4.84512e-12	1.2371	4.18497e-08	1.75248e-06
Infection _02H	HALLMARK_HYPOXIA	CITED2	Up	Up	1.24342	3.29583e-17	7.04995e-15	1.24342	7.58566e-11	6.4173e-09
Infection _02H	HALLMARK_HYPOXIA	CSRP2	Down	Down	-1.9749	5.12187e-05	0.000200529	-1.9749	0.000541415	0.00741997
Infection _02H	HALLMARK_HYPOXIA	CXCR4	Down	Down	-1.08651	1.27972e-12	5.04014e-11	-1.08651	4.24394e-06	0.000107738
Infection _02H	HALLMARK_HYPOXIA	DDIT3	Down	Down	-2.98315	1.05955e-24	2.39594e-21	-2.98315	4.41469e-23	9.98287e-20
Infection _02H	HALLMARK_HYPOXIA	DDIT4	Down	Down	-1.41932	1.35898e-16	2.24076e-14	-1.41932	1.28852e-11	1.35072e-09
Infection _02H	HALLMARK_HYPOXIA	DUSP1	Down	NotSig	-0.299134	5.53115e-05	0.00021459	-0.299134	0.999909	1
Infection _02H	HALLMARK_HYPOXIA	EFNA1	NotSig	NotSig	-0.292527	0.175333	0.249402	-0.292527	0.826067	1
Infection _02H	HALLMARK_HYPOXIA	EFNA3	Down	NotSig	-1.09428	0.00811922	0.0174547	-1.09428	0.0507274	0.333595
Infection _02H	HALLMARK_HYPOXIA	ENO1	Up	NotSig	0.204227	0.011511	0.0236756	0.204227	0.999938	1
Infection _02H	HALLMARK_HYPOXIA	ENO2	Down	NotSig	-0.483762	1.04291e-06	6.47888e-06	-0.483762	0.935423	1
Infection _02H	HALLMARK_HYPOXIA	ENO3	NotSig	NotSig	0.0992038	0.272381	0.361886	0.0992038	0.999961	1
Infection _02H	HALLMARK_HYPOXIA	ERO1A	NotSig	NotSig	0.0804955	0.325382	0.41816	0.0804955	0.999993	1
Infection _02H	HALLMARK_HYPOXIA	ERRFI1	Down	Down	-3.36552	6.63135e-20	4.02298e-17	-3.36552	2.71987e-18	2.15264e-15
Infection _02H	HALLMARK_HYPOXIA	ETS1	Up	NotSig	0.412274	1.47654e-05	6.67965e-05	0.412274	0.984906	1
Infection _02H	HALLMARK_HYPOXIA	EXT1	Down	NotSig	-0.90669	1.29298e-08	1.42227e-07	-0.90669	0.00650363	0.0641008
Infection _02H	HALLMARK_HYPOXIA	F3	Down	NotSig	-1.00976	0.00677679	0.0148594	-1.00976	0.0607086	0.383462
Infection _02H	HALLMARK_HYPOXIA	FAM162A	Up	NotSig	0.373486	0.00219943	0.00548859	0.373486	0.953732	1
Infection _02H	HALLMARK_HYPOXIA	FBP1	NotSig	NotSig	-0.805647	0.157619	0.228176	-0.805647	0.236829	1
Infection _02H	HALLMARK_HYPOXIA	FOS	Down	Down	-3.87633	7.55649e-26	2.39223e-22	-3.87633	9.87414e-25	3.12596e-21
Infection _02H	HALLMARK_HYPOXIA	FOSL2	Down	Down	-1.5861	5.12643e-11	1.17945e-09	-1.5861	1.4341e-07	5.2065e-06
Infection _02H	HALLMARK_HYPOXIA	FOXO3	NotSig	NotSig	0.153306	0.0349845	0.0626507	0.153306	0.999995	1
Infection _02H	HALLMARK_HYPOXIA	GAA	Down	NotSig	-0.37335	0.00253168	0.00622074	-0.37335	0.950408	1
Infection _02H	HALLMARK_HYPOXIA	GALK1	NotSig	NotSig	0.26323	0.0652374	0.107198	0.26323	0.968999	1
Infection _02H	HALLMARK_HYPOXIA	GAPDH	NotSig	NotSig	-0.147303	0.0546268	0.0922136	-0.147303	0.99999	1
Infection _02H	HALLMARK_HYPOXIA	GBE1	Up	NotSig	0.412391	9.33537e-06	4.45089e-05	0.412391	0.987365	1
Infection _02H	HALLMARK_HYPOXIA	GCNT2	Up	NotSig	0.51913	6.27487e-07	4.14199e-06	0.51913	0.859934	1
Infection _02H	HALLMARK_HYPOXIA	GLRX	Up	NotSig	0.43083	1.81158e-05	8.0256e-05	0.43083	0.968964	1
Infection _02H	HALLMARK_HYPOXIA	GPC1	NotSig	NotSig	0.736193	0.159733	0.23059	0.736193	0.257512	1
Infection _02H	HALLMARK_HYPOXIA	GPC4	NotSig	NotSig	0.308955	0.679349	0.749785	0.308955	0.712976	1
Infection _02H	HALLMARK_HYPOXIA	GPI	NotSig	NotSig	0.0976478	0.157137	0.227611	0.0976478	0.999999	1
Infection _02H	HALLMARK_HYPOXIA	GRHPR	Down	NotSig	-0.263482	0.00306866	0.00737757	-0.263482	0.999399	1
Infection _02H	HALLMARK_HYPOXIA	GYS1	Up	NotSig	0.307621	0.00114822	0.00311113	0.307621	0.997441	1
Infection _02H	HALLMARK_HYPOXIA	HDLBP	Down	NotSig	-0.163295	0.017637	0.0344534	-0.163295	0.999997	1
Infection _02H	HALLMARK_HYPOXIA	HEXA	NotSig	NotSig	0.122311	0.0594979	0.0990421	0.122311	1	1
Infection _02H	HALLMARK_HYPOXIA	HK1	Up	NotSig	0.5341	2.07059e-08	2.13799e-07	0.5341	0.884927	1
Infection _02H	HALLMARK_HYPOXIA	HK2	Down	Down	-1.17376	1.78121e-10	3.55098e-09	-1.17376	2.02107e-05	0.000420389
Infection _02H	HALLMARK_HYPOXIA	HMOX1	Down	NotSig	-0.506609	0.00152211	0.00397712	-0.506609	0.653555	1
Infection _02H	HALLMARK_HYPOXIA	HOXB9	NotSig	NotSig	-0.449573	0.367606	0.461849	-0.449573	0.487147	1
Infection _02H	HALLMARK_HYPOXIA	HSPA5	Down	Down	-1.22856	3.69149e-17	7.79102e-15	-1.22856	1.0548e-10	8.65097e-09
Infection _02H	HALLMARK_HYPOXIA	IDS	Up	NotSig	0.176128	0.0147239	0.029446	0.176128	0.999993	1
Infection _02H	HALLMARK_HYPOXIA	IER3	Down	Down	-1.52334	4.63903e-14	3.02186e-12	-1.52334	8.18618e-10	5.33247e-08
Infection _02H	HALLMARK_HYPOXIA	IGFBP3	NotSig	NotSig	-0.0248215	0.94719	0.962019	-0.0248215	0.972985	1
Infection _02H	HALLMARK_HYPOXIA	ILVBL	NotSig	NotSig	-0.0624859	0.521495	0.611191	-0.0624859	0.999954	1
Infection _02H	HALLMARK_HYPOXIA	IRS2	Down	Down	-1.17024	7.35782e-16	9.02845e-14	-1.17024	4.51505e-09	2.44756e-07
Infection _02H	HALLMARK_HYPOXIA	ISG20	Up	Up	0.967538	3.27659e-11	7.95479e-10	0.967538	0.000291638	0.00430628
Infection _02H	HALLMARK_HYPOXIA	JMJD6	NotSig	NotSig	0.14419	0.0339275	0.0610133	0.14419	0.999999	1
Infection _02H	HALLMARK_HYPOXIA	JUN	Down	Down	-2.45673	1.36487e-22	1.96405e-19	-2.45673	2.28186e-20	3.00997e-17
Infection _02H	HALLMARK_HYPOXIA	KDELR3	NotSig	NotSig	0.0785034	0.829304	0.870899	0.0785034	0.903028	1
Infection _02H	HALLMARK_HYPOXIA	KDM3A	Down	Down	-0.877212	1.17661e-12	4.67953e-11	-0.877212	0.000768487	0.0100118
Infection _02H	HALLMARK_HYPOXIA	KIF5A	Up	Up	1.11435	4.492e-11	1.04719e-09	1.11435	2.11782e-05	0.000436496
Infection _02H	HALLMARK_HYPOXIA	KLF6	NotSig	NotSig	0.0195646	0.75129	0.808331	0.0195646	1	1
Infection _02H	HALLMARK_HYPOXIA	KLF7	NotSig	NotSig	-0.200188	0.1062	0.162828	-0.200188	0.994503	1
Infection _02H	HALLMARK_HYPOXIA	KLHL24	Down	Down	-1.31847	1.96669e-14	1.47539e-12	-1.31847	4.18191e-09	2.29437e-07
Infection _02H	HALLMARK_HYPOXIA	LARGE1	Down	NotSig	-0.938276	0.00282692	0.0068727	-0.938276	0.0662066	0.407935
Infection _02H	HALLMARK_HYPOXIA	LDHA	NotSig	NotSig	0.14846	0.0624829	0.103208	0.14846	0.999982	1
Infection _02H	HALLMARK_HYPOXIA	LOX	NotSig	NotSig	1.35825	0.147273	0.215301	1.35825	0.179829	0.845166
Infection _02H	HALLMARK_HYPOXIA	LXN	NotSig	NotSig	0.0100356	0.890843	0.918881	0.0100356	1	1
Infection _02H	HALLMARK_HYPOXIA	MAFF	Down	Down	-2.03795	5.44994e-14	3.50679e-12	-2.03795	3.10146e-11	2.85425e-09
Infection _02H	HALLMARK_HYPOXIA	MAP3K1	NotSig	NotSig	-0.166797	0.137972	0.203975	-0.166797	0.998589	1
Infection _02H	HALLMARK_HYPOXIA	MIF	Up	NotSig	0.778933	4.20784e-07	2.92902e-06	0.778933	0.0697733	0.423807
Infection _02H	HALLMARK_HYPOXIA	MT1E	Down	Down	-7.02392	1.16561e-27	9.22519e-24	-7.02392	4.74866e-27	3.75833e-23
Infection _02H	HALLMARK_HYPOXIA	MT2A	Down	Down	-5.33553	1.32116e-26	6.9709e-23	-5.33553	5.43666e-26	2.58839e-22
Infection _02H	HALLMARK_HYPOXIA	MXI1	Down	NotSig	-0.200222	0.00298992	0.00721786	-0.200222	0.999997	1
Infection _02H	HALLMARK_HYPOXIA	MYH9	Up	NotSig	0.418531	2.68552e-05	0.000113479	0.418531	0.975892	1
Infection _02H	HALLMARK_HYPOXIA	NAGK	Up	Up	0.995351	4.50496e-13	2.135e-11	0.995351	2.03094e-05	0.000421885
Infection _02H	HALLMARK_HYPOXIA	NCAN	NotSig	NotSig	-0.698567	0.104859	0.161021	-0.698567	0.248324	1
Infection _02H	HALLMARK_HYPOXIA	NDRG1	NotSig	NotSig	0.0541514	0.500551	0.591096	0.0541514	0.999997	1
Infection _02H	HALLMARK_HYPOXIA	NDST1	NotSig	NotSig	0.100946	0.609206	0.690027	0.100946	0.970065	1
Infection _02H	HALLMARK_HYPOXIA	NDST2	NotSig	NotSig	-0.228452	0.0438541	0.0762066	-0.228452	0.996075	1
Infection _02H	HALLMARK_HYPOXIA	NEDD4L	NotSig	NotSig	-0.104761	0.0956717	0.148966	-0.104761	1	1
Infection _02H	HALLMARK_HYPOXIA	NFIL3	Down	Down	-1.24554	1.84344e-09	2.65755e-08	-1.24554	3.26685e-05	0.000639127
Infection _02H	HALLMARK_HYPOXIA	NOCT	Up	NotSig	0.884731	2.86712e-05	0.000120031	0.884731	0.0415281	0.284813
Infection _02H	HALLMARK_HYPOXIA	NR3C1	Down	NotSig	-0.5167	8.14564e-07	5.19909e-06	-0.5167	0.862268	1
Infection _02H	HALLMARK_HYPOXIA	P4HA1	Down	NotSig	-0.494062	2.81141e-05	0.000117885	-0.494062	0.837455	1
Infection _02H	HALLMARK_HYPOXIA	P4HA2	NotSig	NotSig	-0.976581	0.0819449	0.130062	-0.976581	0.143674	0.719687
Infection _02H	HALLMARK_HYPOXIA	PAM	Down	NotSig	-0.525782	0.000864571	0.00241576	-0.525782	0.616693	1
Infection _02H	HALLMARK_HYPOXIA	PCK1	NotSig	NotSig	-0.152802	0.694798	0.761948	-0.152802	0.817242	1
Infection _02H	HALLMARK_HYPOXIA	PDGFB	NotSig	NotSig	-0.0469917	0.731563	0.791356	-0.0469917	0.99886	1
Infection _02H	HALLMARK_HYPOXIA	PDK1	Down	NotSig	-0.748093	5.18641e-10	8.92345e-09	-0.748093	0.068082	0.415402
Infection _02H	HALLMARK_HYPOXIA	PDK3	NotSig	NotSig	-0.079323	0.294103	0.384831	-0.079323	0.999998	1
Infection _02H	HALLMARK_HYPOXIA	PFKFB3	Down	Down	-1.56838	7.45781e-18	2.00084e-15	-1.56838	2.04513e-13	3.44386e-11
Infection _02H	HALLMARK_HYPOXIA	PFKL	NotSig	NotSig	-0.150222	0.0793763	0.126556	-0.150222	0.999949	1
Infection _02H	HALLMARK_HYPOXIA	PFKP	Down	NotSig	-0.316172	7.97573e-05	0.000295386	-0.316172	0.999609	1
Infection _02H	HALLMARK_HYPOXIA	PGF	Up	Up	1.37112	7.46372e-13	3.2368e-11	1.37112	4.34171e-08	1.78862e-06
Infection _02H	HALLMARK_HYPOXIA	PGK1	Up	NotSig	0.393229	4.39021e-07	3.04525e-06	0.393229	0.998946	1
Infection _02H	HALLMARK_HYPOXIA	PGM1	Down	NotSig	-0.675265	0.0133244	0.0269639	-0.675265	0.251	1
Infection _02H	HALLMARK_HYPOXIA	PGM2	Down	NotSig	-0.360145	0.000783241	0.00221768	-0.360145	0.982868	1
Infection _02H	HALLMARK_HYPOXIA	PHKG1	Up	Up	1.28339	1.74794e-05	7.7785e-05	1.28339	0.00254273	0.0286673
Infection _02H	HALLMARK_HYPOXIA	PIM1	Up	Up	1.11741	8.66049e-17	1.58583e-14	1.11741	2.84203e-09	1.64786e-07
Infection _02H	HALLMARK_HYPOXIA	PKLR	NotSig	NotSig	-0.0732758	0.228908	0.313352	-0.0732758	1	1
Infection _02H	HALLMARK_HYPOXIA	PKP1	NotSig	NotSig	-0.102325	0.930928	0.949768	-0.102325	0.93471	1
Infection _02H	HALLMARK_HYPOXIA	PLAC8	Up	NotSig	0.279782	0.00905437	0.0192406	0.279782	0.994684	1
Infection _02H	HALLMARK_HYPOXIA	PLAUR	Down	Down	-1.75699	1.71692e-11	4.5985e-10	-1.75699	1.9958e-08	9.10418e-07
Infection _02H	HALLMARK_HYPOXIA	PLIN2	NotSig	NotSig	0.00125783	0.984288	0.990042	0.00125783	1	1
Infection _02H	HALLMARK_HYPOXIA	PNRC1	Down	Down	-1.42002	5.68743e-18	1.58963e-15	-1.42002	8.63904e-13	1.15888e-10
Infection _02H	HALLMARK_HYPOXIA	PPFIA4	Up	Up	1.23891	7.07925e-06	3.47465e-05	1.23891	0.0024409	0.0277396
Infection _02H	HALLMARK_HYPOXIA	PPP1R15A	NotSig	NotSig	0.150328	0.0471931	0.0812242	0.150328	0.999991	1
Infection _02H	HALLMARK_HYPOXIA	PRDX5	Up	NotSig	0.415803	0.000425997	0.00129625	0.415803	0.934609	1
Infection _02H	HALLMARK_HYPOXIA	PRKCA	Down	NotSig	-0.254724	0.00936589	0.0198199	-0.254724	0.998478	1
Infection _02H	HALLMARK_HYPOXIA	PYGM	NotSig	NotSig	0.0419158	0.717619	0.78037	0.0419158	0.999789	1
Infection _02H	HALLMARK_HYPOXIA	RBPJ	NotSig	NotSig	0.0033845	0.958306	0.97001	0.0033845	1	1
Infection _02H	HALLMARK_HYPOXIA	RORA	NotSig	NotSig	-0.187773	0.049342	0.0844454	-0.187773	0.999634	1
Infection _02H	HALLMARK_HYPOXIA	RRAGD	Down	NotSig	-0.26188	0.00432382	0.0100149	-0.26188	0.999161	1
Infection _02H	HALLMARK_HYPOXIA	S100A4	NotSig	NotSig	0.207592	0.191111	0.268558	0.207592	0.965491	1
Infection _02H	HALLMARK_HYPOXIA	SAP30	NotSig	NotSig	-0.0346106	0.710451	0.774807	-0.0346106	0.999987	1
Infection _02H	HALLMARK_HYPOXIA	SCARB1	Down	NotSig	-0.347931	0.000268513	0.000860906	-0.347931	0.99462	1
Infection _02H	HALLMARK_HYPOXIA	SDC2	NotSig	NotSig	0.397459	0.710385	0.7748	0.397459	0.721729	1
Infection _02H	HALLMARK_HYPOXIA	SDC3	Down	NotSig	-0.62538	0.000243596	0.000791274	-0.62538	0.360925	1
Infection _02H	HALLMARK_HYPOXIA	SDC4	Up	NotSig	0.633802	2.33816e-09	3.25799e-08	0.633802	0.455895	1
Infection _02H	HALLMARK_HYPOXIA	SELENBP1	NotSig	NotSig	0.0607106	0.397615	0.491668	0.0607106	0.999999	1
Infection _02H	HALLMARK_HYPOXIA	SERPINE1	Down	NotSig	-1.08037	0.0146796	0.0293685	-1.08037	0.0621421	0.388486
Infection _02H	HALLMARK_HYPOXIA	SIAH2	Up	NotSig	0.539866	2.37598e-08	2.40162e-07	0.539866	0.864007	1
Infection _02H	HALLMARK_HYPOXIA	SLC25A1	NotSig	NotSig	0.123784	0.15808	0.228579	0.123784	0.999959	1
Infection _02H	HALLMARK_HYPOXIA	SLC2A1	Up	Up	1.21393	1.0494e-16	1.84707e-14	1.21393	3.45121e-10	2.50593e-08
Infection _02H	HALLMARK_HYPOXIA	SLC2A3	Down	Down	-1.1846	3.65406e-12	1.23855e-10	-1.1846	1.59546e-06	4.64239e-05
Infection _02H	HALLMARK_HYPOXIA	SLC2A5	NotSig	NotSig	-0.482342	0.188443	0.265569	-0.482342	0.443462	1
Infection _02H	HALLMARK_HYPOXIA	SLC37A4	Up	NotSig	0.185	0.0109568	0.0226949	0.185	0.999991	1
Infection _02H	HALLMARK_HYPOXIA	SLC6A6	Down	NotSig	-0.817934	1.77025e-07	1.38994e-06	-0.817934	0.0390808	0.272635
Infection _02H	HALLMARK_HYPOXIA	SRPX	Down	NotSig	-1.86246	0.0267231	0.049712	-1.86246	0.0429886	0.292422
Infection _02H	HALLMARK_HYPOXIA	STBD1	Up	NotSig	1.18037	0.000443614	0.00134315	1.18037	0.0146875	0.123375
Infection _02H	HALLMARK_HYPOXIA	STC1	Down	Down	-5.80256	1.59705e-06	9.41517e-06	-5.80256	4.64943e-06	0.000116265
Infection _02H	HALLMARK_HYPOXIA	STC2	Down	Down	-2.23158	1.48695e-07	1.19964e-06	-2.23158	4.16031e-06	0.000106559
Infection _02H	HALLMARK_HYPOXIA	TES	Down	NotSig	-0.306348	0.000641231	0.00185796	-0.306348	0.998607	1
Infection _02H	HALLMARK_HYPOXIA	TGFB3	Down	Down	-1.31037	2.31218e-07	1.75201e-06	-1.31037	0.000264233	0.00393837
Infection _02H	HALLMARK_HYPOXIA	TGFBI	NotSig	NotSig	-0.588997	0.188626	0.265762	-0.588997	0.344552	1
Infection _02H	HALLMARK_HYPOXIA	TGM2	NotSig	NotSig	0.0358017	0.636033	0.713267	0.0358017	0.999999	1
Infection _02H	HALLMARK_HYPOXIA	TIPARP	Down	Down	-1.02226	2.10775e-12	7.66978e-11	-1.02226	2.40478e-05	0.000489901
Infection _02H	HALLMARK_HYPOXIA	TMEM45A	NotSig	NotSig	0.240246	0.0814335	0.129349	0.240246	0.980614	1
Infection _02H	HALLMARK_HYPOXIA	TNFAIP3	Down	Down	-1.45098	3.38833e-16	4.66382e-14	-1.45098	2.45551e-11	2.35565e-09
Infection _02H	HALLMARK_HYPOXIA	TPD52	Down	NotSig	-0.524467	0.000114695	0.000407611	-0.524467	0.693811	1
Infection _02H	HALLMARK_HYPOXIA	TPI1	Up	NotSig	0.335867	0.00057165	0.00168253	0.335867	0.994571	1
Infection _02H	HALLMARK_HYPOXIA	TPST2	NotSig	NotSig	-0.146834	0.03927	0.0691672	-0.146834	0.999997	1
Infection _02H	HALLMARK_HYPOXIA	UGP2	Down	NotSig	-0.276938	0.000409005	0.00125242	-0.276938	0.999857	1
Infection _02H	HALLMARK_HYPOXIA	VEGFA	NotSig	NotSig	-0.229407	0.0488801	0.0837454	-0.229407	0.994454	1
Infection _02H	HALLMARK_HYPOXIA	VHL	Up	NotSig	0.320467	6.34604e-06	3.15191e-05	0.320467	0.999938	1
Infection _02H	HALLMARK_HYPOXIA	VLDLR	Down	NotSig	-1.72945	0.00650826	0.0143541	-1.72945	0.0160303	0.133198
Infection _02H	HALLMARK_HYPOXIA	WSB1	NotSig	NotSig	-0.123995	0.174196	0.247919	-0.123995	0.99993	1
Infection _02H	HALLMARK_HYPOXIA	XPNPEP1	Down	NotSig	-0.687768	9.35816e-11	2.00447e-09	-0.687768	0.209045	0.932894
Infection _02H	HALLMARK_HYPOXIA	ZFP36	Down	Down	-1.93551	1.486e-19	7.26515e-17	-1.93551	1.87674e-16	7.61717e-14
Infection _02H	HALLMARK_HYPOXIA	ZNF292	NotSig	NotSig	0.155007	0.082074	0.130241	0.155007	0.999909	1
Infection _16H	HALLMARK_HYPOXIA	ADM	Up	NotSig	0.48652	0.00509567	0.0293307	0.48652	0.653442	1
Infection _16H	HALLMARK_HYPOXIA	ADORA2B	NotSig	NotSig	0.0481752	0.70497	0.830589	0.0481752	0.999407	1
Infection _16H	HALLMARK_HYPOXIA	AK4	NotSig	NotSig	-0.0106921	0.937136	0.969261	-0.0106921	0.999719	1
Infection _16H	HALLMARK_HYPOXIA	AKAP12	NotSig	NotSig	0.370074	0.0951777	0.236469	0.370074	0.725933	1
Infection _16H	HALLMARK_HYPOXIA	ALDOA	NotSig	NotSig	0.0087185	0.908661	0.954172	0.0087185	1	1
Infection _16H	HALLMARK_HYPOXIA	ALDOC	NotSig	NotSig	0.0849135	0.346518	0.539678	0.0849135	0.999973	1
Infection _16H	HALLMARK_HYPOXIA	AMPD3	NotSig	NotSig	-0.178699	0.0303455	0.107651	-0.178699	0.999948	1
Infection _16H	HALLMARK_HYPOXIA	ANGPTL4	NotSig	NotSig	-0.688189	0.482863	0.663085	-0.688189	0.510385	1
Infection _16H	HALLMARK_HYPOXIA	ANKZF1	NotSig	NotSig	0.189352	0.0269104	0.0989696	0.189352	0.999898	1
Infection _16H	HALLMARK_HYPOXIA	ANXA2	Down	NotSig	-0.836862	2.47029e-11	3.87505e-09	-0.836862	0.00531139	0.176998
Infection _16H	HALLMARK_HYPOXIA	ATF3	Down	NotSig	-0.385873	0.0017094	0.0126806	-0.385873	0.943656	1
Infection _16H	HALLMARK_HYPOXIA	ATP7A	NotSig	NotSig	0.131787	0.316007	0.51025	0.131787	0.9963	1
Infection _16H	HALLMARK_HYPOXIA	B3GALT6	NotSig	NotSig	0.0435871	0.700152	0.827809	0.0435871	0.999841	1
Infection _16H	HALLMARK_HYPOXIA	B4GALNT2	NotSig	NotSig	0.336388	0.732688	0.847044	0.336388	0.75332	1
Infection _16H	HALLMARK_HYPOXIA	BCL2	NotSig	NotSig	-0.0440115	0.723128	0.841029	-0.0440115	0.999532	1
Infection _16H	HALLMARK_HYPOXIA	BHLHE40	Down	NotSig	-0.531975	3.80716e-09	2.66653e-07	-0.531975	0.917951	1
Infection _16H	HALLMARK_HYPOXIA	BNIP3L	NotSig	NotSig	-0.00308134	0.964646	0.984931	-0.00308134	1	1
Infection _16H	HALLMARK_HYPOXIA	BTG1	NotSig	NotSig	-0.0833898	0.328694	0.523762	-0.0833898	0.999987	1
Infection _16H	HALLMARK_HYPOXIA	CA12	Up	Up	3.25354	6.26658e-05	0.00089203	3.25354	0.000228251	0.0125888
Infection _16H	HALLMARK_HYPOXIA	CASP6	Up	NotSig	0.24408	0.00481691	0.0281458	0.24408	0.999693	1
Infection _16H	HALLMARK_HYPOXIA	CAV1	NotSig	NotSig	-1.72038	0.088586	0.224713	-1.72038	0.112092	1
Infection _16H	HALLMARK_HYPOXIA	CAVIN1	Down	NotSig	-0.76218	4.85194e-12	9.14302e-10	-0.76218	0.0308672	0.66116
Infection _16H	HALLMARK_HYPOXIA	CAVIN3	Down	NotSig	-1.14313	0.00104461	0.00872148	-1.14313	0.0222758	0.538484
Infection _16H	HALLMARK_HYPOXIA	CCN1	Down	NotSig	-0.622949	0.000382197	0.00393099	-0.622949	0.361808	1
Infection _16H	HALLMARK_HYPOXIA	CCNG2	Down	NotSig	-0.430756	1.58864e-05	0.000292403	-0.430756	0.970254	1
Infection _16H	HALLMARK_HYPOXIA	CDKN1A	NotSig	NotSig	-0.175648	0.0176973	0.0735639	-0.175648	0.99999	1
Infection _16H	HALLMARK_HYPOXIA	CDKN1B	NotSig	NotSig	0.0867797	0.154614	0.32476	0.0867797	1	1
Infection _16H	HALLMARK_HYPOXIA	CDKN1C	NotSig	NotSig	-0.536756	0.0188948	0.0771002	-0.536756	0.463455	1
Infection _16H	HALLMARK_HYPOXIA	CHST2	Down	NotSig	-0.293249	0.000933916	0.00797785	-0.293249	0.999051	1
Infection _16H	HALLMARK_HYPOXIA	CITED2	NotSig	NotSig	0.162027	0.0147174	0.0648016	0.162027	0.999999	1
Infection _16H	HALLMARK_HYPOXIA	CSRP2	NotSig	NotSig	-2.71507	0.0152919	0.0664623	-2.71507	0.021611	0.527902
Infection _16H	HALLMARK_HYPOXIA	CXCR4	NotSig	NotSig	0.0972147	0.341937	0.535787	0.0972147	0.999837	1
Infection _16H	HALLMARK_HYPOXIA	DDIT3	Down	NotSig	-0.382723	2.8708e-05	0.000467029	-0.382723	0.993525	1
Infection _16H	HALLMARK_HYPOXIA	DDIT4	NotSig	NotSig	0.0580413	0.439073	0.624446	0.0580413	0.999999	1
Infection _16H	HALLMARK_HYPOXIA	DUSP1	NotSig	NotSig	-0.0649726	0.331598	0.526618	-0.0649726	1	1
Infection _16H	HALLMARK_HYPOXIA	EFNA1	NotSig	NotSig	-0.225732	0.685204	0.818203	-0.225732	0.735206	1
Infection _16H	HALLMARK_HYPOXIA	EFNA3	NotSig	NotSig	-0.793166	0.042188	0.135641	-0.793166	0.172424	1
Infection _16H	HALLMARK_HYPOXIA	ENO1	Down	NotSig	-0.657981	2.42129e-09	1.80786e-07	-0.657981	0.33509	1
Infection _16H	HALLMARK_HYPOXIA	ENO2	Down	NotSig	-0.537747	1.33887e-07	5.53342e-06	-0.537747	0.836537	1
Infection _16H	HALLMARK_HYPOXIA	ENO3	Down	NotSig	-0.465898	2.2805e-07	8.59477e-06	-0.465898	0.976	1
Infection _16H	HALLMARK_HYPOXIA	ERO1A	Down	NotSig	-0.537544	3.56221e-07	1.23654e-05	-0.537544	0.812056	1
Infection _16H	HALLMARK_HYPOXIA	ERRFI1	Down	NotSig	-0.843589	1.44417e-08	8.02099e-07	-0.843589	0.018245	0.469593
Infection _16H	HALLMARK_HYPOXIA	ETS1	NotSig	NotSig	-0.182359	0.0360414	0.121719	-0.182359	0.999894	1
Infection _16H	HALLMARK_HYPOXIA	EXT1	NotSig	NotSig	-0.0915491	0.493175	0.671118	-0.0915491	0.997733	1
Infection _16H	HALLMARK_HYPOXIA	F3	NotSig	NotSig	0.0381542	0.906893	0.953518	0.0381542	0.963479	1
Infection _16H	HALLMARK_HYPOXIA	FAM162A	Up	NotSig	0.325335	0.00538927	0.0305978	0.325335	0.980662	1
Infection _16H	HALLMARK_HYPOXIA	FBP1	Up	Up	2.33265	4.65692e-05	0.000692153	2.33265	0.000270711	0.0145751
Infection _16H	HALLMARK_HYPOXIA	FOS	NotSig	NotSig	0.0980305	0.466076	0.649201	0.0980305	0.997594	1
Infection _16H	HALLMARK_HYPOXIA	FOSL2	Down	Down	-1.26244	8.163e-07	2.48485e-05	-1.26244	0.000727413	0.0336673
Infection _16H	HALLMARK_HYPOXIA	FOXO3	Down	NotSig	-0.225725	0.0026523	0.0177444	-0.225725	0.999969	1
Infection _16H	HALLMARK_HYPOXIA	GAA	Up	NotSig	0.632398	7.51778e-06	0.000156577	0.632398	0.37725	1
Infection _16H	HALLMARK_HYPOXIA	GALK1	NotSig	NotSig	-0.0862619	0.508201	0.684507	-0.0862619	0.998349	1
Infection _16H	HALLMARK_HYPOXIA	GAPDH	Down	NotSig	-0.269325	0.00110424	0.00907526	-0.269325	0.99974	1
Infection _16H	HALLMARK_HYPOXIA	GBE1	NotSig	NotSig	-0.187557	0.0114112	0.0537263	-0.187557	0.999987	1
Infection _16H	HALLMARK_HYPOXIA	GCNT2	NotSig	NotSig	0.236662	0.0108236	0.0517292	0.236662	0.999386	1
Infection _16H	HALLMARK_HYPOXIA	GLRX	NotSig	NotSig	0.014512	0.881641	0.939667	0.014512	0.99999	1
Infection _16H	HALLMARK_HYPOXIA	GPC1	Down	Down	-2.94399	3.85485e-07	1.31789e-05	-2.94399	3.84087e-06	0.000397367
Infection _16H	HALLMARK_HYPOXIA	GPC4	NotSig	NotSig	1.37217	0.331501	0.526618	1.37217	0.347447	1
Infection _16H	HALLMARK_HYPOXIA	GPI	NotSig	NotSig	-0.1008	0.144631	0.311478	-0.1008	0.999999	1
Infection _16H	HALLMARK_HYPOXIA	GRHPR	NotSig	NotSig	0.199867	0.0222088	0.0864806	0.199867	0.999845	1
Infection _16H	HALLMARK_HYPOXIA	GYS1	NotSig	NotSig	0.0192842	0.819004	0.902158	0.0192842	0.999998	1
Infection _16H	HALLMARK_HYPOXIA	HDLBP	NotSig	NotSig	-0.070559	0.293517	0.48762	-0.070559	1	1
Infection _16H	HALLMARK_HYPOXIA	HEXA	NotSig	NotSig	0.00683306	0.920074	0.961277	0.00683306	1	1
Infection _16H	HALLMARK_HYPOXIA	HK1	Up	NotSig	0.234381	0.00184096	0.0133611	0.234381	0.999963	1
Infection _16H	HALLMARK_HYPOXIA	HK2	NotSig	NotSig	0.270487	0.042428	0.136076	0.270487	0.977897	1
Infection _16H	HALLMARK_HYPOXIA	HMOX1	Down	Down	-1.70375	2.36018e-13	7.62436e-11	-1.70375	6.50182e-10	1.94184e-07
Infection _16H	HALLMARK_HYPOXIA	HOXB9	NotSig	NotSig	-1.84515	0.0134107	0.060271	-1.84515	0.0250129	0.578844
Infection _16H	HALLMARK_HYPOXIA	HSPA5	NotSig	NotSig	-0.0496276	0.429949	0.616712	-0.0496276	1	1
Infection _16H	HALLMARK_HYPOXIA	IDS	Down	NotSig	-0.274354	0.000277278	0.00302693	-0.274354	0.999922	1
Infection _16H	HALLMARK_HYPOXIA	IER3	NotSig	NotSig	-0.249928	0.0109328	0.0521095	-0.249928	0.998552	1
Infection _16H	HALLMARK_HYPOXIA	IGFBP3	NotSig	NotSig	0.633822	0.109215	0.259497	0.633822	0.294808	1
Infection _16H	HALLMARK_HYPOXIA	ILVBL	Up	NotSig	0.388625	0.000231966	0.00260991	0.388625	0.976654	1
Infection _16H	HALLMARK_HYPOXIA	IRS2	NotSig	NotSig	-0.128214	0.0871492	0.222197	-0.128214	0.999995	1
Infection _16H	HALLMARK_HYPOXIA	ISG20	Up	NotSig	0.305667	0.00339142	0.0214559	0.305667	0.993866	1
Infection _16H	HALLMARK_HYPOXIA	JMJD6	NotSig	NotSig	-0.101035	0.172771	0.349094	-0.101035	0.999998	1
Infection _16H	HALLMARK_HYPOXIA	JUN	Down	NotSig	-0.289974	0.00976695	0.0480426	-0.289974	0.99099	1
Infection _16H	HALLMARK_HYPOXIA	KDELR3	NotSig	NotSig	-0.323035	0.0368953	0.123761	-0.323035	0.918067	1
Infection _16H	HALLMARK_HYPOXIA	KDM3A	NotSig	NotSig	-0.167583	0.0304659	0.107957	-0.167583	0.999983	1
Infection _16H	HALLMARK_HYPOXIA	KIF5A	NotSig	NotSig	-0.264223	0.0833351	0.215923	-0.264223	0.956861	1
Infection _16H	HALLMARK_HYPOXIA	KLF6	Down	NotSig	-0.625995	1.70856e-10	1.89124e-08	-0.625995	0.534983	1
Infection _16H	HALLMARK_HYPOXIA	KLF7	NotSig	NotSig	-0.00994449	0.937349	0.969261	-0.00994449	0.999861	1
Infection _16H	HALLMARK_HYPOXIA	KLHL24	NotSig	NotSig	-0.0616172	0.52995	0.70081	-0.0616172	0.999948	1
Infection _16H	HALLMARK_HYPOXIA	LARGE1	NotSig	NotSig	-0.508411	0.172585	0.348932	-0.508411	0.412653	1
Infection _16H	HALLMARK_HYPOXIA	LDHA	Down	NotSig	-0.269702	0.00181788	0.0132617	-0.269702	0.99955	1
Infection _16H	HALLMARK_HYPOXIA	LOX	Down	Down	-1.65211	8.17344e-14	3.08042e-11	-1.65211	1.01874e-09	2.87957e-07
Infection _16H	HALLMARK_HYPOXIA	LXN	Up	NotSig	0.438873	3.11098e-06	7.64653e-05	0.438873	0.978224	1
Infection _16H	HALLMARK_HYPOXIA	MAFF	Down	NotSig	-0.296602	0.0061617	0.0339247	-0.296602	0.992472	1
Infection _16H	HALLMARK_HYPOXIA	MAP3K1	NotSig	NotSig	-0.050502	0.683384	0.816831	-0.050502	0.999485	1
Infection _16H	HALLMARK_HYPOXIA	MIF	NotSig	NotSig	0.01504	0.894996	0.94798	0.01504	0.999953	1
Infection _16H	HALLMARK_HYPOXIA	MT1E	Down	Down	-2.89348	3.87545e-10	3.7867e-08	-2.89348	1.02964e-08	2.06306e-06
Infection _16H	HALLMARK_HYPOXIA	MT2A	Down	Down	-2.65594	1.34892e-19	5.33801e-16	-2.65594	1.50415e-17	5.95229e-14
Infection _16H	HALLMARK_HYPOXIA	MXI1	NotSig	NotSig	-0.0976981	0.125184	0.283442	-0.0976981	1	1
Infection _16H	HALLMARK_HYPOXIA	MYH9	Down	NotSig	-0.358294	0.000259391	0.00286325	-0.358294	0.992156	1
Infection _16H	HALLMARK_HYPOXIA	NAGK	NotSig	NotSig	-0.0183395	0.807835	0.895477	-0.0183395	1	1
Infection _16H	HALLMARK_HYPOXIA	NCAN	NotSig	NotSig	-0.637837	0.650428	0.791423	-0.637837	0.661573	1
Infection _16H	HALLMARK_HYPOXIA	NDRG1	Up	NotSig	0.604958	1.23353e-06	3.48048e-05	0.604958	0.503192	1
Infection _16H	HALLMARK_HYPOXIA	NDST1	Up	NotSig	1.03619	0.00014714	0.0018013	1.03619	0.0203518	0.506523
Infection _16H	HALLMARK_HYPOXIA	NDST2	Down	NotSig	-0.306795	0.00781712	0.0406139	-0.306795	0.986298	1
Infection _16H	HALLMARK_HYPOXIA	NEDD4L	Down	NotSig	-0.539871	1.14325e-09	9.62582e-08	-0.539871	0.915277	1
Infection _16H	HALLMARK_HYPOXIA	NFIL3	Down	NotSig	-0.8178	2.19614e-05	0.000375813	-0.8178	0.0709312	1
Infection _16H	HALLMARK_HYPOXIA	NOCT	NotSig	NotSig	-0.119049	0.510726	0.686271	-0.119049	0.975349	1
Infection _16H	HALLMARK_HYPOXIA	NR3C1	NotSig	NotSig	-0.143441	0.100487	0.24501	-0.143441	0.99994	1
Infection _16H	HALLMARK_HYPOXIA	P4HA1	NotSig	NotSig	-0.0571867	0.669867	0.805969	-0.0571867	0.998709	1
Infection _16H	HALLMARK_HYPOXIA	P4HA2	NotSig	NotSig	0.6842	0.087167	0.222197	0.6842	0.251376	1
Infection _16H	HALLMARK_HYPOXIA	PAM	NotSig	NotSig	-0.225192	0.122602	0.279457	-0.225192	0.976832	1
Infection _16H	HALLMARK_HYPOXIA	PCK1	NotSig	NotSig	1.46808	0.335691	0.530251	1.46808	0.347099	1
Infection _16H	HALLMARK_HYPOXIA	PDGFB	NotSig	NotSig	0.343604	0.136837	0.299874	0.343604	0.739091	1
Infection _16H	HALLMARK_HYPOXIA	PDK1	NotSig	NotSig	-0.178131	0.0535319	0.159638	-0.178131	0.999784	1
Infection _16H	HALLMARK_HYPOXIA	PDK3	NotSig	NotSig	0.047806	0.58252	0.740619	0.047806	0.999993	1
Infection _16H	HALLMARK_HYPOXIA	PFKFB3	Down	NotSig	-0.267633	0.00166318	0.0124358	-0.267633	0.999618	1
Infection _16H	HALLMARK_HYPOXIA	PFKL	NotSig	NotSig	0.0911154	0.272077	0.464837	0.0911154	0.99999	1
Infection _16H	HALLMARK_HYPOXIA	PFKP	Down	Down	-0.916431	1.94969e-14	1.1022e-11	-0.916431	4.16713e-05	0.00306798
Infection _16H	HALLMARK_HYPOXIA	PGF	Up	NotSig	0.563085	2.90994e-05	0.000470976	0.563085	0.598326	1
Infection _16H	HALLMARK_HYPOXIA	PGK1	NotSig	NotSig	0.0149606	0.799957	0.890486	0.0149606	1	1
Infection _16H	HALLMARK_HYPOXIA	PGM1	NotSig	NotSig	0.547684	0.105959	0.254505	0.547684	0.381264	1
Infection _16H	HALLMARK_HYPOXIA	PGM2	NotSig	NotSig	-0.161967	0.0913564	0.229427	-0.161967	0.999756	1
Infection _16H	HALLMARK_HYPOXIA	PHKG1	NotSig	NotSig	0.17353	0.550865	0.717473	0.17353	0.841532	1
Infection _16H	HALLMARK_HYPOXIA	PIM1	Up	NotSig	0.265027	8.56224e-05	0.00114955	0.265027	0.99999	1
Infection _16H	HALLMARK_HYPOXIA	PKLR	Up	NotSig	0.508321	8.13156e-09	5.00834e-07	0.508321	0.955958	1
Infection _16H	HALLMARK_HYPOXIA	PKP1	Down	Down	-1.90106	1.92567e-23	1.52407e-19	-1.90106	4.07873e-19	3.22811e-15
Infection _16H	HALLMARK_HYPOXIA	PLAC8	NotSig	NotSig	0.00691367	0.949055	0.975746	0.00691367	0.999989	1
Infection _16H	HALLMARK_HYPOXIA	PLAUR	Up	Up	1.43907	1.03359e-10	1.30885e-08	1.43907	7.85888e-07	9.71861e-05
Infection _16H	HALLMARK_HYPOXIA	PLIN2	Down	NotSig	-0.693028	4.20638e-11	5.99845e-09	-0.693028	0.187087	1
Infection _16H	HALLMARK_HYPOXIA	PNRC1	Down	NotSig	-0.2088	0.00955772	0.0472926	-0.2088	0.999936	1
Infection _16H	HALLMARK_HYPOXIA	PPFIA4	NotSig	NotSig	-1.0333	0.259135	0.450604	-1.0333	0.298529	1
Infection _16H	HALLMARK_HYPOXIA	PPP1R15A	Down	NotSig	-0.212439	0.0076176	0.0398082	-0.212439	0.999941	1
Infection _16H	HALLMARK_HYPOXIA	PRDX5	Down	NotSig	-0.382667	0.000728457	0.00654041	-0.382667	0.966417	1
Infection _16H	HALLMARK_HYPOXIA	PRKCA	Down	NotSig	-0.616527	3.17485e-06	7.75536e-05	-0.616527	0.442125	1
Infection _16H	HALLMARK_HYPOXIA	PYGM	NotSig	NotSig	0.0214989	0.944949	0.973105	0.0214989	0.987234	1
Infection _16H	HALLMARK_HYPOXIA	RBPJ	Down	NotSig	-0.284987	0.000167176	0.00199715	-0.284987	0.999903	1
Infection _16H	HALLMARK_HYPOXIA	RORA	Up	NotSig	0.310909	0.00605251	0.0333875	0.310909	0.987267	1
Infection _16H	HALLMARK_HYPOXIA	RRAGD	NotSig	NotSig	0.110396	0.255268	0.446232	0.110396	0.999887	1
Infection _16H	HALLMARK_HYPOXIA	S100A4	Up	NotSig	0.479686	0.00914661	0.0457591	0.479686	0.657491	1
Infection _16H	HALLMARK_HYPOXIA	SAP30	NotSig	NotSig	0.232099	0.023785	0.0909995	0.232099	0.998336	1
Infection _16H	HALLMARK_HYPOXIA	SCARB1	NotSig	NotSig	-0.00258092	0.975202	0.990661	-0.00258092	1	1
Infection _16H	HALLMARK_HYPOXIA	SDC2	Up	Up	4.05806	9.06086e-08	3.95108e-06	4.05806	6.36534e-07	8.12556e-05
Infection _16H	HALLMARK_HYPOXIA	SDC3	Down	NotSig	-0.365755	0.00559655	0.0314029	-0.365755	0.936549	1
Infection _16H	HALLMARK_HYPOXIA	SDC4	Up	Up	0.91233	1.09031e-11	1.93916e-09	0.91233	0.000662921	0.0311376
Infection _16H	HALLMARK_HYPOXIA	SELENBP1	Up	Up	1.11902	4.50521e-15	3.96183e-12	1.11902	5.3156e-08	8.58578e-06
Infection _16H	HALLMARK_HYPOXIA	SERPINE1	Down	Down	-1.19053	7.60532e-15	5.23411e-12	-1.19053	1.6512e-08	2.9701e-06
Infection _16H	HALLMARK_HYPOXIA	SIAH2	NotSig	NotSig	-0.0749102	0.304275	0.499003	-0.0749102	0.999999	1
Infection _16H	HALLMARK_HYPOXIA	SLC25A1	NotSig	NotSig	0.0721189	0.394153	0.58451	0.0721189	0.999992	1
Infection _16H	HALLMARK_HYPOXIA	SLC2A1	NotSig	NotSig	-0.111755	0.0900986	0.227496	-0.111755	1	1
Infection _16H	HALLMARK_HYPOXIA	SLC2A3	Up	NotSig	0.643091	4.87506e-08	2.32432e-06	0.643091	0.381573	1
Infection _16H	HALLMARK_HYPOXIA	SLC2A5	Up	NotSig	1.37685	0.00448241	0.0266837	1.37685	0.0201563	0.504034
Infection _16H	HALLMARK_HYPOXIA	SLC37A4	NotSig	NotSig	0.00177672	0.978685	0.992633	0.00177672	1	1
Infection _16H	HALLMARK_HYPOXIA	SLC6A6	Down	Down	-1.01163	1.04769e-10	1.31619e-08	-1.01163	0.00019935	0.0113541
Infection _16H	HALLMARK_HYPOXIA	SRPX	Up	NotSig	2.26168	0.000325509	0.00345468	2.26168	0.00124491	0.0522698
Infection _16H	HALLMARK_HYPOXIA	STBD1	NotSig	NotSig	-0.206378	0.467202	0.650002	-0.206378	0.811082	1
Infection _16H	HALLMARK_HYPOXIA	STC1	NotSig	NotSig	-3.37389	0.110608	0.261745	-3.37389	0.113239	1
Infection _16H	HALLMARK_HYPOXIA	STC2	NotSig	NotSig	-0.0624702	0.791347	0.885341	-0.0624702	0.963721	1
Infection _16H	HALLMARK_HYPOXIA	TES	Down	NotSig	-0.552947	9.55929e-08	4.13858e-06	-0.552947	0.784789	1
Infection _16H	HALLMARK_HYPOXIA	TGFB3	NotSig	NotSig	0.234834	0.226939	0.414518	0.234834	0.911105	1
Infection _16H	HALLMARK_HYPOXIA	TGFBI	Up	Up	2.9907	1.92168e-10	2.06927e-08	2.9907	4.22342e-09	9.97799e-07
Infection _16H	HALLMARK_HYPOXIA	TGM2	Up	Up	0.979378	2.30715e-10	2.40263e-08	0.979378	0.000506711	0.0247553
Infection _16H	HALLMARK_HYPOXIA	TIPARP	Down	NotSig	-0.438293	0.000110175	0.00140869	-0.438293	0.928267	1
Infection _16H	HALLMARK_HYPOXIA	TMEM45A	NotSig	NotSig	-0.0930289	0.585809	0.743368	-0.0930289	0.987297	1
Infection _16H	HALLMARK_HYPOXIA	TNFAIP3	NotSig	NotSig	-0.270744	0.019387	0.0784496	-0.270744	0.991107	1
Infection _16H	HALLMARK_HYPOXIA	TPD52	NotSig	NotSig	0.0190509	0.859175	0.926612	0.0190509	0.999964	1
Infection _16H	HALLMARK_HYPOXIA	TPI1	NotSig	NotSig	-0.0371605	0.678196	0.812403	-0.0371605	0.999992	1
Infection _16H	HALLMARK_HYPOXIA	TPST2	NotSig	NotSig	-0.0352261	0.582897	0.740861	-0.0352261	1	1
Infection _16H	HALLMARK_HYPOXIA	UGP2	Down	NotSig	-0.189131	0.00806246	0.0416109	-0.189131	0.999993	1
Infection _16H	HALLMARK_HYPOXIA	VEGFA	NotSig	NotSig	0.305775	0.0229581	0.0887432	0.305775	0.96391	1
Infection _16H	HALLMARK_HYPOXIA	VHL	NotSig	NotSig	-0.116684	0.0489078	0.14976	-0.116684	1	1
Infection _16H	HALLMARK_HYPOXIA	VLDLR	NotSig	NotSig	-0.269908	0.572786	0.73348	-0.269908	0.674794	1
Infection _16H	HALLMARK_HYPOXIA	WSB1	NotSig	NotSig	0.14583	0.159585	0.332291	0.14583	0.999534	1
Infection _16H	HALLMARK_HYPOXIA	XPNPEP1	NotSig	NotSig	-0.0868408	0.19228	0.373815	-0.0868408	1	1
Infection _16H	HALLMARK_HYPOXIA	ZFP36	Down	NotSig	-0.769993	1.32197e-10	1.51634e-08	-0.769993	0.0375465	0.745702
Infection _16H	HALLMARK_HYPOXIA	ZNF292	NotSig	NotSig	0.122821	0.215543	0.401789	0.122821	0.999811	1
Infection _48H	HALLMARK_IL6_JAK_STAT3_SIGNALING	A2M	Up	Up	3.43521	3.50902e-05	0.000125705	3.43521	0.000135036	0.00212263
Infection _48H	HALLMARK_IL6_JAK_STAT3_SIGNALING	ACVR1B	NotSig	NotSig	-0.200895	0.136812	0.18828	-0.200895	0.98928	1
Infection _48H	HALLMARK_IL6_JAK_STAT3_SIGNALING	BAK1	Down	NotSig	-0.376091	0.00564789	0.0113337	-0.376091	0.920239	1
Infection _48H	HALLMARK_IL6_JAK_STAT3_SIGNALING	CBL	NotSig	NotSig	0.173377	0.167816	0.22481	0.173377	0.995763	1
Infection _48H	HALLMARK_IL6_JAK_STAT3_SIGNALING	CCR1	Up	Up	3.5928	7.8736e-07	4.51235e-06	3.5928	5.03004e-06	0.00012842
Infection _48H	HALLMARK_IL6_JAK_STAT3_SIGNALING	CD14	Up	Up	2.51783	1.52523e-07	1.08703e-06	2.51783	2.45991e-06	6.85527e-05
Infection _48H	HALLMARK_IL6_JAK_STAT3_SIGNALING	CD36	Down	NotSig	-0.481095	1.20131e-06	6.4988e-06	-0.481095	0.938418	1
Infection _48H	HALLMARK_IL6_JAK_STAT3_SIGNALING	CD38	Up	Up	4.37108	1.22397e-05	4.97028e-05	4.37108	4.17064e-05	0.000789679
Infection _48H	HALLMARK_IL6_JAK_STAT3_SIGNALING	CD44	NotSig	NotSig	-0.0967033	0.103868	0.14788	-0.0967033	1	1
Infection _48H	HALLMARK_IL6_JAK_STAT3_SIGNALING	CD9	NotSig	NotSig	-0.0600295	0.648824	0.710202	-0.0600295	0.998863	1
Infection _48H	HALLMARK_IL6_JAK_STAT3_SIGNALING	CSF1	NotSig	NotSig	-0.0458119	0.689087	0.745886	-0.0458119	0.999794	1
Infection _48H	HALLMARK_IL6_JAK_STAT3_SIGNALING	CSF2RA	Up	Up	2.51686	1.57349e-08	1.55279e-07	2.51686	3.84938e-07	1.37543e-05
Infection _48H	HALLMARK_IL6_JAK_STAT3_SIGNALING	CSF2RB	Up	NotSig	0.857203	1.22913e-06	6.62218e-06	0.857203	0.0320964	0.1893
Infection _48H	HALLMARK_IL6_JAK_STAT3_SIGNALING	CSF3R	Up	Up	3.34388	7.92568e-08	6.24157e-07	3.34388	7.13852e-07	2.34876e-05
Infection _48H	HALLMARK_IL6_JAK_STAT3_SIGNALING	CXCL1	Up	Up	4.19768	3.72498e-05	0.000132352	4.19768	0.000115412	0.00185844
Infection _48H	HALLMARK_IL6_JAK_STAT3_SIGNALING	CXCL3	NotSig	NotSig	0.249886	0.516748	0.588038	0.249886	0.703348	1
Infection _48H	HALLMARK_IL6_JAK_STAT3_SIGNALING	FAS	Up	NotSig	0.832836	4.7053e-10	8.06936e-09	0.832836	0.0115495	0.0847945
Infection _48H	HALLMARK_IL6_JAK_STAT3_SIGNALING	GRB2	NotSig	NotSig	-0.144168	0.0325519	0.0535284	-0.144168	0.999999	1
Infection _48H	HALLMARK_IL6_JAK_STAT3_SIGNALING	HAX1	Down	NotSig	-0.419534	1.01894e-05	4.22332e-05	-0.419534	0.983131	1
Infection _48H	HALLMARK_IL6_JAK_STAT3_SIGNALING	HMOX1	NotSig	NotSig	0.22937	0.046693	0.0734476	0.22937	0.99542	1
Infection _48H	HALLMARK_IL6_JAK_STAT3_SIGNALING	IFNAR1	Down	NotSig	-0.184557	0.0296045	0.0491566	-0.184557	0.999917	1
Infection _48H	HALLMARK_IL6_JAK_STAT3_SIGNALING	IFNGR1	Up	NotSig	0.643403	3.96229e-06	1.84251e-05	0.643403	0.346694	1
Infection _48H	HALLMARK_IL6_JAK_STAT3_SIGNALING	IFNGR2	Up	NotSig	0.520567	1.76502e-06	9.06469e-06	0.520567	0.831491	1
Infection _48H	HALLMARK_IL6_JAK_STAT3_SIGNALING	IL10RB	NotSig	NotSig	0.0595463	0.470437	0.54394	0.0595463	0.999995	1
Infection _48H	HALLMARK_IL6_JAK_STAT3_SIGNALING	IL12RB1	Up	NotSig	0.966039	0.000515999	0.00134893	0.966039	0.0410343	0.22895
Infection _48H	HALLMARK_IL6_JAK_STAT3_SIGNALING	IL13RA1	Up	Up	2.19215	2.7152e-10	5.07426e-09	2.19215	2.87017e-08	1.43318e-06
Infection _48H	HALLMARK_IL6_JAK_STAT3_SIGNALING	IL15RA	Down	NotSig	-0.660952	1.48243e-05	5.86488e-05	-0.660952	0.290202	0.986601
Infection _48H	HALLMARK_IL6_JAK_STAT3_SIGNALING	IL17RA	Up	NotSig	0.278247	0.0121338	0.0223099	0.278247	0.993156	1
Infection _48H	HALLMARK_IL6_JAK_STAT3_SIGNALING	IL17RB	NotSig	NotSig	1.95214	0.141678	0.194066	1.95214	0.157189	0.644098
Infection _48H	HALLMARK_IL6_JAK_STAT3_SIGNALING	IL18R1	Up	NotSig	0.674607	0.00400855	0.00835877	0.674607	0.251489	0.901337
Infection _48H	HALLMARK_IL6_JAK_STAT3_SIGNALING	IL1B	Up	Up	1.50425	0.000633192	0.00161867	1.50425	0.00584499	0.0494035
Infection _48H	HALLMARK_IL6_JAK_STAT3_SIGNALING	IL1R1	Up	Up	1.1926	2.06571e-08	1.9568e-07	1.1926	0.000209016	0.00306912
Infection _48H	HALLMARK_IL6_JAK_STAT3_SIGNALING	IL1R2	Up	Up	5.41624	1.10932e-11	3.6469e-10	5.41624	1.22211e-10	1.23215e-08
Infection _48H	HALLMARK_IL6_JAK_STAT3_SIGNALING	IL2RA	Up	NotSig	1.10612	1.25871e-05	5.08786e-05	1.10612	0.00625938	0.0520924
Infection _48H	HALLMARK_IL6_JAK_STAT3_SIGNALING	IL2RG	Up	NotSig	0.753554	7.74367e-09	8.51804e-08	0.753554	0.0755301	0.36923
Infection _48H	HALLMARK_IL6_JAK_STAT3_SIGNALING	IL3RA	Up	Up	1.77683	6.9662e-06	3.02104e-05	1.77683	0.000209385	0.00307169
Infection _48H	HALLMARK_IL6_JAK_STAT3_SIGNALING	IL4R	NotSig	NotSig	0.0246329	0.773433	0.817634	0.0246329	0.999997	1
Infection _48H	HALLMARK_IL6_JAK_STAT3_SIGNALING	IL6ST	Down	Down	-1.26445	4.41991e-12	1.68585e-10	-1.26445	3.17208e-07	1.1485e-05
Infection _48H	HALLMARK_IL6_JAK_STAT3_SIGNALING	IL7	Up	NotSig	0.836475	0.00601052	0.0119764	0.836475	0.116534	0.514395
Infection _48H	HALLMARK_IL6_JAK_STAT3_SIGNALING	IL9R	Up	NotSig	0.870181	9.43607e-10	1.45863e-08	0.870181	0.00638699	0.0530706
Infection _48H	HALLMARK_IL6_JAK_STAT3_SIGNALING	IRF1	Down	NotSig	-0.607168	1.32136e-06	7.05424e-06	-0.607168	0.493502	1
Infection _48H	HALLMARK_IL6_JAK_STAT3_SIGNALING	IRF9	Down	NotSig	-0.352797	0.000152624	0.000459905	-0.352797	0.995396	1
Infection _48H	HALLMARK_IL6_JAK_STAT3_SIGNALING	ITGA4	Down	NotSig	-0.506153	1.80318e-05	6.94464e-05	-0.506153	0.815851	1
Infection _48H	HALLMARK_IL6_JAK_STAT3_SIGNALING	ITGB3	Down	NotSig	-0.527006	5.13665e-06	2.31515e-05	-0.527006	0.780681	1
Infection _48H	HALLMARK_IL6_JAK_STAT3_SIGNALING	JUN	Up	NotSig	0.618226	6.55916e-07	3.83968e-06	0.618226	0.457927	1
Infection _48H	HALLMARK_IL6_JAK_STAT3_SIGNALING	LEPR	Down	NotSig	-0.461969	0.000117468	0.000364709	-0.461969	0.882362	1
Infection _48H	HALLMARK_IL6_JAK_STAT3_SIGNALING	LTB	Up	NotSig	1.0703	7.67579e-06	3.28645e-05	1.0703	0.00695979	0.0567283
Infection _48H	HALLMARK_IL6_JAK_STAT3_SIGNALING	LTBR	Up	NotSig	0.464175	5.07381e-05	0.000173876	0.464175	0.896885	1
Infection _48H	HALLMARK_IL6_JAK_STAT3_SIGNALING	MAP3K8	NotSig	NotSig	-0.2587	0.179565	0.238551	-0.2587	0.895646	1
Infection _48H	HALLMARK_IL6_JAK_STAT3_SIGNALING	MYD88	NotSig	NotSig	0.144487	0.121356	0.169276	0.144487	0.999869	1
Infection _48H	HALLMARK_IL6_JAK_STAT3_SIGNALING	PDGFC	NotSig	NotSig	0.232679	0.0700212	0.10479	0.232679	0.989155	1
Infection _48H	HALLMARK_IL6_JAK_STAT3_SIGNALING	PF4	Up	Up	3.1807	1.65212e-09	2.30408e-08	3.1807	2.5176e-08	1.28552e-06
Infection _48H	HALLMARK_IL6_JAK_STAT3_SIGNALING	PIK3R5	Up	Up	1.30239	1.28379e-08	1.30851e-07	1.30239	5.86355e-05	0.00105292
Infection _48H	HALLMARK_IL6_JAK_STAT3_SIGNALING	PIM1	Down	NotSig	-0.590717	1.0392e-10	2.28148e-09	-0.590717	0.756108	1
Infection _48H	HALLMARK_IL6_JAK_STAT3_SIGNALING	PTPN1	Down	NotSig	-0.665917	5.44632e-10	9.15179e-09	-0.665917	0.302542	1
Infection _48H	HALLMARK_IL6_JAK_STAT3_SIGNALING	PTPN11	Down	NotSig	-0.62338	4.27271e-08	3.66374e-07	-0.62338	0.473525	1
Infection _48H	HALLMARK_IL6_JAK_STAT3_SIGNALING	PTPN2	NotSig	NotSig	0.138092	0.0571647	0.0877241	0.138092	0.999996	1
Infection _48H	HALLMARK_IL6_JAK_STAT3_SIGNALING	SOCS1	NotSig	NotSig	-0.169437	0.196358	0.257977	-0.169437	0.994316	1
Infection _48H	HALLMARK_IL6_JAK_STAT3_SIGNALING	SOCS3	NotSig	NotSig	0.0687052	0.686789	0.744092	0.0687052	0.991549	1
Infection _48H	HALLMARK_IL6_JAK_STAT3_SIGNALING	STAM2	Down	Down	-0.887645	2.37837e-10	4.55226e-09	-0.887645	0.00311961	0.029569
Infection _48H	HALLMARK_IL6_JAK_STAT3_SIGNALING	STAT1	Down	NotSig	-0.350058	6.42813e-05	0.000214077	-0.350058	0.997753	1
Infection _48H	HALLMARK_IL6_JAK_STAT3_SIGNALING	STAT2	NotSig	NotSig	0.0964596	0.221123	0.285641	0.0964596	0.999994	1
Infection _48H	HALLMARK_IL6_JAK_STAT3_SIGNALING	STAT3	Down	NotSig	-0.167215	0.0144235	0.0260004	-0.167215	0.999998	1
Infection _48H	HALLMARK_IL6_JAK_STAT3_SIGNALING	TGFB1	NotSig	NotSig	-0.150708	0.0755053	0.111938	-0.150708	0.999955	1
Infection _48H	HALLMARK_IL6_JAK_STAT3_SIGNALING	TLR2	Up	Up	2.94039	1.84547e-08	1.77905e-07	2.94039	2.42478e-07	9.05232e-06
Infection _48H	HALLMARK_IL6_JAK_STAT3_SIGNALING	TNF	Up	Up	2.32299	0.000185639	0.000545475	2.32299	0.000769132	0.00915383
Infection _48H	HALLMARK_IL6_JAK_STAT3_SIGNALING	TNFRSF12A	Down	NotSig	-0.451307	0.000230129	0.000660629	-0.451307	0.883146	1
Infection _48H	HALLMARK_IL6_JAK_STAT3_SIGNALING	TNFRSF1A	Up	NotSig	0.327098	0.00652339	0.01288	0.327098	0.976057	1
Infection _48H	HALLMARK_IL6_JAK_STAT3_SIGNALING	TNFRSF1B	Up	Up	1.14273	5.18692e-10	8.80941e-09	1.14273	5.67975e-05	0.00102631
Infection _48H	HALLMARK_IL6_JAK_STAT3_SIGNALING	TNFRSF21	Down	NotSig	-0.507893	0.000100769	0.000318316	-0.507893	0.752551	1
Infection _48H	HALLMARK_IL6_JAK_STAT3_SIGNALING	TYK2	NotSig	NotSig	-0.06568	0.491703	0.564447	-0.06568	0.999958	1
Infection _48H	HALLMARK_INFLAMMATORY_RESPONSE	ABCA1	Down	Down	-1.19034	3.15227e-14	3.34881e-12	-1.19034	5.23023e-08	2.36541e-06
Infection _48H	HALLMARK_INFLAMMATORY_RESPONSE	ABI1	Down	NotSig	-0.334561	2.78658e-05	0.000102555	-0.334561	0.99948	1
Infection _48H	HALLMARK_INFLAMMATORY_RESPONSE	ACVR1B	NotSig	NotSig	-0.200895	0.136812	0.18828	-0.200895	0.98928	1
Infection _48H	HALLMARK_INFLAMMATORY_RESPONSE	ACVR2A	Up	NotSig	1.02339	0.000402107	0.00108524	1.02339	0.0287734	0.17417
Infection _48H	HALLMARK_INFLAMMATORY_RESPONSE	ADM	Down	NotSig	-0.616261	0.00276657	0.00599974	-0.616261	0.350751	1
Infection _48H	HALLMARK_INFLAMMATORY_RESPONSE	ADORA2B	Up	NotSig	0.536205	0.00551558	0.0110992	0.536205	0.514334	1
Infection _48H	HALLMARK_INFLAMMATORY_RESPONSE	ADRM1	Down	NotSig	-0.472306	8.69007e-06	3.66423e-05	-0.472306	0.920212	1
Infection _48H	HALLMARK_INFLAMMATORY_RESPONSE	AHR	Up	NotSig	0.307223	0.00560409	0.011253	0.307223	0.989639	1
Infection _48H	HALLMARK_INFLAMMATORY_RESPONSE	APLNR	Up	Up	3.40274	1.41976e-08	1.42507e-07	3.40274	1.55242e-07	6.17204e-06
Infection _48H	HALLMARK_INFLAMMATORY_RESPONSE	ATP2A2	Down	NotSig	-0.64596	7.57035e-09	8.34478e-08	-0.64596	0.383815	1
Infection _48H	HALLMARK_INFLAMMATORY_RESPONSE	ATP2B1	Down	Down	-1.0333	1.03418e-13	8.754e-12	-1.0333	3.27336e-06	8.79695e-05
Infection _48H	HALLMARK_INFLAMMATORY_RESPONSE	ATP2C1	NotSig	NotSig	-0.113573	0.0961331	0.13831	-0.113573	0.999999	1
Infection _48H	HALLMARK_INFLAMMATORY_RESPONSE	AXL	NotSig	NotSig	-0.158703	0.309943	0.381486	-0.158703	0.983695	1
Infection _48H	HALLMARK_INFLAMMATORY_RESPONSE	BEST1	Down	NotSig	-0.318502	0.017404	0.0307361	-0.318502	0.959623	1
Infection _48H	HALLMARK_INFLAMMATORY_RESPONSE	BST2	Up	NotSig	0.86199	3.83304e-08	3.33186e-07	0.86199	0.0162655	0.112628
Infection _48H	HALLMARK_INFLAMMATORY_RESPONSE	BTG2	NotSig	NotSig	-0.113127	0.0680467	0.102164	-0.113127	1	1
Infection _48H	HALLMARK_INFLAMMATORY_RESPONSE	C3AR1	Up	Up	2.4746	4.62414e-09	5.47871e-08	2.4746	1.52613e-07	6.08492e-06
[truncated: 2,828 more rows]

## Sheet: Table
		02 hpi			16 hpi			48 hpi
Hallmark GeneSet	Genes in Set	Genes tot	Genes n	Genes LFC	Genes tot	Genes n	Genes LFC	Genes tot	Genes n	Genes LFC
ALLOGRAFT_REJECTION	200				172	57	15
ANDROGEN_RESPONSE	101				90	36	0	90	69	13
ANGIOGENESIS	36							23	16	8
BILE_ACID_METABOLISM	112				85	20	2
COAGULATION	138							97	66	32
DNA_REPAIR	150	147	88	11
E2F_TARGETS	200	200	120	13
EPITHELIAL_MESENCHYMAL_TRANSITION	200							125	81	34
ESTROGEN_RESPONSE_EARLY	200	152	87	27
G2M_CHECKPOINT	200	195	134	18
HEME_METABOLISM	200				197	74	5
HYPOXIA	200	169	106	46	169	73	18
IL6_JAK_STAT3_SIGNALING	87							71	51	19
INFLAMMATORY_RESPONSE	200							151	117	47
INTERFERON_ALPHA_RESPONSE	97				94	27	3
INTERFERON_GAMMA_RESPONSE	200	186	115	26				186	144	42
KRAS_SIGNALING_DN	200							102	61	21
KRAS_SIGNALING_UP	200	158	92	32				158	114	49
MITOTIC_SPINDLE	199							196	147	14
MYC_TARGETS	58							58	34	1
MYOGENESIS	200							133	90	26
OXIDATIVE_PHOSPHORYLATION	200	199	104	1
P53_PATHWAY	200							183	132	40
PI3K_AKT_MTOR_SIGNALING	105				95	27	0	95	60	10
PROTEIN_SECRETION	96				93	25	0
TGF_BETA_SIGNALING	54				53	20	3
TNFA_SIGNALING_VIA_NFKB	200				183	83	15
UV_RESPONSE_DN	144	120	72	13	120	43	9
UV_RESPONSE_UP	158				141	34	4	141	94	17
Total	4535	1526	918	187	1492	519	74	1809	1276	373
upregulated		741	446	43	548	178	25	1229	872	318
downregulated		785	472	144	944	341	49	580	404	55
