# Supplementary material for: Parvovirus B19 and Cellular Transcriptome Dynamics in Differentiating Erythroid Progenitor Cells
Source: Viruses. 2025 Dec 25;18(1):39. doi: 10.3390/v18010039 (PMC12846583; doi:10.3390/v18010039)
Supplement: Supplementary file 1 [file viruses-18-00039-s001.zip › B19V Viruses supplementary File 4.xlsx]

## Sheet: GeneSets
Contrast	GeneSet	Direction	Genes in Set	PValue	NGenes	Gene Count	Gene Count LFC	GenesPerc	GenesPerc LFC
Infection 16_48H	HALLMARK_ADIPOGENESIS	Down	200	0.0215138	179	79	6	0.395	0.03
Infection 02_16H	HALLMARK_ALLOGRAFT_REJECTION	Up	200	0.0470579	172	88	25	0.44	0.125
Infection 16_48H	HALLMARK_ANDROGEN_RESPONSE	Down	101	0.02515	90	45	3	0.445545	0.029703
Infection 16_48H	HALLMARK_ANGIOGENESIS	Up	36	0.0174078	23	8	1	0.222222	0.0277778
Infection 16_48H	HALLMARK_APOPTOSIS	Up	161	0.0350115	144	76	11	0.47205	0.068323
Infection 02_16H	HALLMARK_BILE_ACID_METABOLISM	Up	112	0.0132496	85	44	12	0.392857	0.107143
Infection 02_48H	HALLMARK_CHOLESTEROL_HOMEOSTASIS	Up	74	0.00501557	67	41	21	0.554054	0.283784
Infection 02_48H	HALLMARK_COAGULATION	Up	138	0.00810819	97	61	33	0.442029	0.23913
Infection 16_48H	HALLMARK_COAGULATION	Up	138	0.000673021	97	44	11	0.318841	0.0797101
Infection 02_16H	HALLMARK_COMPLEMENT	Up	200	0.023324	171	95	36	0.475	0.18
Infection 02_48H	HALLMARK_COMPLEMENT	Up	200	0.00764942	171	119	58	0.595	0.29
Infection 02_16H	HALLMARK_DNA_REPAIR	Down	150	0.0187489	147	74	15	0.493333	0.1
Infection 02_48H	HALLMARK_DNA_REPAIR	Down	150	0.00593011	147	98	24	0.653333	0.16
Infection 02_16H	HALLMARK_E2F_TARGETS	Down	200	0.024679	200	106	14	0.53	0.07
Infection 02_48H	HALLMARK_EPITHELIAL_MESENCHYMAL_TRANSITION	Up	200	0.0202602	125	77	47	0.385	0.235
Infection 16_48H	HALLMARK_EPITHELIAL_MESENCHYMAL_TRANSITION	Up	200	0.000133268	125	57	17	0.285	0.085
Infection 16_48H	HALLMARK_FATTY_ACID_METABOLISM	Down	158	0.00681005	137	66	6	0.417722	0.0379747
Infection 02_16H	HALLMARK_G2M_CHECKPOINT	Down	200	0.0447934	195	116	15	0.58	0.075
Infection 02_16H	HALLMARK_HEME_METABOLISM	Down	200	0.00099041	197	124	22	0.62	0.11
Infection 02_48H	HALLMARK_IL2_STAT5_SIGNALING	Up	199	0.0466105	186	117	51	0.58794	0.256281
Infection 02_48H	HALLMARK_IL6_JAK_STAT3_SIGNALING	Up	87	0.0253096	71	47	27	0.54023	0.310345
Infection 16_48H	HALLMARK_IL6_JAK_STAT3_SIGNALING	Up	87	0.0264933	71	35	3	0.402299	0.0344828
Infection 02_48H	HALLMARK_INFLAMMATORY_RESPONSE	Up	200	0.0007941	151	108	66	0.54	0.33
Infection 16_48H	HALLMARK_INFLAMMATORY_RESPONSE	Up	200	0.00080016	151	76	9	0.38	0.045
Infection 02_16H	HALLMARK_INTERFERON_ALPHA_RESPONSE	Up	97	0.0287254	94	51	16	0.525773	0.164948
Infection 02_16H	HALLMARK_INTERFERON_GAMMA_RESPONSE	Up	200	0.00440793	186	98	32	0.49	0.16
Infection 02_48H	HALLMARK_INTERFERON_GAMMA_RESPONSE	Up	200	0.00072157	186	129	61	0.645	0.305
Infection 16_48H	HALLMARK_INTERFERON_GAMMA_RESPONSE	Up	200	0.013412	186	116	13	0.58	0.065
Infection 02_16H	HALLMARK_KRAS_SIGNALING_DN	Up	200	0.0367644	102	47	17	0.235	0.085
Infection 02_48H	HALLMARK_KRAS_SIGNALING_DN	Up	200	0.00382622	102	68	36	0.34	0.18
Infection 02_16H	HALLMARK_KRAS_SIGNALING_UP	Up	200	0.0452356	158	86	37	0.43	0.185
Infection 02_48H	HALLMARK_KRAS_SIGNALING_UP	Up	200	0.000303747	158	112	64	0.56	0.32
Infection 16_48H	HALLMARK_KRAS_SIGNALING_UP	Up	200	0.000762015	158	74	14	0.37	0.07
Infection 02_48H	HALLMARK_MITOTIC_SPINDLE	Down	199	0.00170566	196	123	40	0.61809	0.201005
Infection 02_16H	HALLMARK_MYC_TARGETS_V1	Down	200	0.000248726	200	101	3	0.505	0.015
Infection 02_48H	HALLMARK_MYC_TARGETS_V2	Down	58	0.0014792	58	43	9	0.741379	0.155172
Infection 02_48H	HALLMARK_MYOGENESIS	Up	200	0.040329	133	91	38	0.455	0.19
Infection 02_48H	HALLMARK_OXIDATIVE_PHOSPHORYLATION	Down	200	0.000524456	199	109	12	0.545	0.06
Infection 16_48H	HALLMARK_OXIDATIVE_PHOSPHORYLATION	Down	200	0.00193357	199	72	2	0.36	0.01
Infection 02_48H	HALLMARK_P53_PATHWAY	Up	200	0.00125923	183	146	73	0.73	0.365
Infection 16_48H	HALLMARK_PEROXISOME	Down	104	0.0291249	90	33	1	0.317308	0.00961538
Infection 02_16H	HALLMARK_PI3K_AKT_MTOR_SIGNALING	Down	105	0.00457614	95	55	9	0.52381	0.0857143
Infection 02_48H	HALLMARK_PI3K_AKT_MTOR_SIGNALING	Down	105	0.00771161	95	64	20	0.609524	0.190476
Infection 02_16H	HALLMARK_PROTEIN_SECRETION	Down	96	0.0148601	93	44	7	0.458333	0.0729167
Infection 16_48H	HALLMARK_TNFA_SIGNALING_VIA_NFKB	Up	200	0.0118273	183	97	10	0.485	0.05
Infection 02_16H	HALLMARK_UV_RESPONSE_UP	Down	158	0.0418667	141	83	22	0.525316	0.139241
Infection 02_48H	HALLMARK_UV_RESPONSE_UP	Down	158	0.0494978	141	108	50	0.683544	0.316456

## Sheet: Genes
Contrast	GeneSet	GeneSymbol	CalledAs	CalledLFC	logFC	PValue	FDR	logFCT	PValueT	FDRT
Infection 16_48H	HALLMARK_ADIPOGENESIS	ABCA1	Down	NotSig	-1.13084	4.03118e-05	0.000418423	-1.13084	0.00730454	0.146544
Infection 16_48H	HALLMARK_ADIPOGENESIS	ABCB8	Down	NotSig	-0.347306	0.00743307	0.0249752	-0.347306	0.953567	1
Infection 16_48H	HALLMARK_ADIPOGENESIS	ACAA2	NotSig	NotSig	-0.120932	0.321732	0.45469	-0.120932	0.998485	1
Infection 16_48H	HALLMARK_ADIPOGENESIS	ACADM	Down	NotSig	-0.331317	0.00202102	0.00902111	-0.331317	0.988704	1
Infection 16_48H	HALLMARK_ADIPOGENESIS	ACADS	NotSig	NotSig	-0.232927	0.0878106	0.170484	-0.232927	0.983831	1
Infection 16_48H	HALLMARK_ADIPOGENESIS	ACLY	Down	NotSig	-0.304078	0.000832655	0.00447694	-0.304078	0.998449	1
Infection 16_48H	HALLMARK_ADIPOGENESIS	ACO2	Down	NotSig	-0.640856	3.73876e-07	1.10797e-05	-0.640856	0.374999	1
Infection 16_48H	HALLMARK_ADIPOGENESIS	ACOX1	NotSig	NotSig	-0.0837914	0.441644	0.574286	-0.0837914	0.999742	1
Infection 16_48H	HALLMARK_ADIPOGENESIS	ADCY6	NotSig	NotSig	0.86408	0.0457025	0.10424	0.86408	0.14608	0.876205
Infection 16_48H	HALLMARK_ADIPOGENESIS	ADIPOR2	Down	NotSig	-0.482257	2.90435e-06	5.38956e-05	-0.482257	0.92109	1
Infection 16_48H	HALLMARK_ADIPOGENESIS	AGPAT3	Down	NotSig	-0.737306	2.35442e-08	1.27631e-06	-0.737306	0.105374	0.736082
Infection 16_48H	HALLMARK_ADIPOGENESIS	AIFM1	Down	NotSig	-0.477458	2.01214e-05	0.000245806	-0.477458	0.890579	1
Infection 16_48H	HALLMARK_ADIPOGENESIS	AK2	NotSig	NotSig	-0.113294	0.224439	0.34751	-0.113294	0.999926	1
Infection 16_48H	HALLMARK_ADIPOGENESIS	ALDH2	Up	Up	1.48589	1.21025e-06	2.77236e-05	1.48589	0.000203893	0.0123184
Infection 16_48H	HALLMARK_ADIPOGENESIS	ALDOA	NotSig	NotSig	-0.0751163	0.479014	0.6078	-0.0751163	0.999838	1
Infection 16_48H	HALLMARK_ADIPOGENESIS	ANGPTL4	NotSig	NotSig	-0.820155	0.571443	0.688677	-0.820155	0.585785	1
Infection 16_48H	HALLMARK_ADIPOGENESIS	APLP2	Down	NotSig	-0.49156	3.95143e-06	6.88846e-05	-0.49156	0.894477	1
Infection 16_48H	HALLMARK_ADIPOGENESIS	APOE	Up	NotSig	0.882483	0.000121969	0.00100241	0.882483	0.0476363	0.469219
Infection 16_48H	HALLMARK_ADIPOGENESIS	ARAF	Down	NotSig	-0.297697	0.00348162	0.0138087	-0.297697	0.995638	1
Infection 16_48H	HALLMARK_ADIPOGENESIS	ARL4A	Down	NotSig	-0.261371	0.0133087	0.0393323	-0.261371	0.996538	1
Infection 16_48H	HALLMARK_ADIPOGENESIS	ATL2	Down	NotSig	-0.268805	0.0167554	0.0473017	-0.268805	0.993531	1
Infection 16_48H	HALLMARK_ADIPOGENESIS	ATP1B3	NotSig	NotSig	-0.0507005	0.581236	0.69684	-0.0507005	0.999983	1
Infection 16_48H	HALLMARK_ADIPOGENESIS	ATP5PO	NotSig	NotSig	-0.173308	0.210447	0.331099	-0.173308	0.991297	1
Infection 16_48H	HALLMARK_ADIPOGENESIS	BAZ2A	Down	NotSig	-0.509362	3.03441e-05	0.000337103	-0.509362	0.790127	1
Infection 16_48H	HALLMARK_ADIPOGENESIS	BCKDHA	Down	NotSig	-0.422941	0.00193974	0.00872772	-0.422941	0.873784	1
Infection 16_48H	HALLMARK_ADIPOGENESIS	BCL2L13	Down	NotSig	-0.347107	0.000773387	0.004217	-0.347107	0.989477	1
Infection 16_48H	HALLMARK_ADIPOGENESIS	BCL6	NotSig	NotSig	-0.355787	0.0473947	0.107066	-0.355787	0.837362	1
Infection 16_48H	HALLMARK_ADIPOGENESIS	C3	Up	Up	1.58022	2.15979e-05	0.000258408	1.58022	0.000724317	0.0298931
Infection 16_48H	HALLMARK_ADIPOGENESIS	CAT	Down	NotSig	-0.838724	1.59935e-09	1.61249e-07	-0.838724	0.0129477	0.209346
Infection 16_48H	HALLMARK_ADIPOGENESIS	CAVIN1	Up	NotSig	0.566146	1.43066e-06	3.09793e-05	0.566146	0.665551	1
Infection 16_48H	HALLMARK_ADIPOGENESIS	CAVIN2	Up	NotSig	1.24467	0.000454731	0.00279314	1.24467	0.0109348	0.188781
Infection 16_48H	HALLMARK_ADIPOGENESIS	CCNG2	NotSig	NotSig	-0.0780516	0.490089	0.617547	-0.0780516	0.999655	1
Infection 16_48H	HALLMARK_ADIPOGENESIS	CD151	NotSig	NotSig	0.0210051	0.860045	0.91453	0.0210051	0.999868	1
Infection 16_48H	HALLMARK_ADIPOGENESIS	CD302	NotSig	NotSig	0.912919	0.0256772	0.0662766	0.912919	0.113226	0.766906
Infection 16_48H	HALLMARK_ADIPOGENESIS	CD36	Down	NotSig	-0.588461	1.51472e-05	0.000197175	-0.588461	0.522915	1
Infection 16_48H	HALLMARK_ADIPOGENESIS	CDKN2C	Down	Down	-1.29013	2.62974e-13	1.91701e-10	-1.29013	4.80517e-08	1.85515e-05
Infection 16_48H	HALLMARK_ADIPOGENESIS	CHCHD10	Up	NotSig	1.57344	0.0112134	0.0343854	1.57344	0.0259052	0.322221
Infection 16_48H	HALLMARK_ADIPOGENESIS	CHUK	Down	NotSig	-0.442258	0.00296581	0.0121464	-0.442258	0.807918	1
Infection 16_48H	HALLMARK_ADIPOGENESIS	CMBL	Up	Up	0.929007	2.17578e-10	3.24909e-08	0.929007	0.00128295	0.0450285
Infection 16_48H	HALLMARK_ADIPOGENESIS	CMPK1	NotSig	NotSig	-0.0602565	0.55141	0.671251	-0.0602565	0.99993	1
Infection 16_48H	HALLMARK_ADIPOGENESIS	COL15A1	NotSig	NotSig	-0.545905	0.0428752	0.0990906	-0.545905	0.414607	1
Infection 16_48H	HALLMARK_ADIPOGENESIS	COQ3	NotSig	NotSig	-0.324242	0.052801	0.11613	-0.324242	0.894438	1
Infection 16_48H	HALLMARK_ADIPOGENESIS	COQ5	NotSig	NotSig	-0.212333	0.100171	0.188135	-0.212333	0.991333	1
Infection 16_48H	HALLMARK_ADIPOGENESIS	COQ9	NotSig	NotSig	-0.114074	0.327314	0.460334	-0.114074	0.99913	1
Infection 16_48H	HALLMARK_ADIPOGENESIS	COX6A1	NotSig	NotSig	-0.0988858	0.443261	0.57602	-0.0988858	0.998238	1
Infection 16_48H	HALLMARK_ADIPOGENESIS	COX7B	NotSig	NotSig	-0.0255839	0.89469	0.937388	-0.0255839	0.993134	1
Infection 16_48H	HALLMARK_ADIPOGENESIS	COX8A	NotSig	NotSig	0.110912	0.495266	0.622417	0.110912	0.98735	1
Infection 16_48H	HALLMARK_ADIPOGENESIS	CPT2	NotSig	NotSig	-0.302688	0.0338342	0.0823814	-0.302688	0.954547	1
Infection 16_48H	HALLMARK_ADIPOGENESIS	CRAT	NotSig	NotSig	0.109054	0.343696	0.47689	0.109054	0.999277	1
Infection 16_48H	HALLMARK_ADIPOGENESIS	CS	Down	NotSig	-0.504843	2.80179e-06	5.22926e-05	-0.504843	0.867842	1
Infection 16_48H	HALLMARK_ADIPOGENESIS	CYC1	Down	NotSig	-0.499763	0.000190295	0.00141086	-0.499763	0.759758	1
Infection 16_48H	HALLMARK_ADIPOGENESIS	DBT	Down	NotSig	-0.402333	0.0074181	0.0249355	-0.402333	0.857806	1
Infection 16_48H	HALLMARK_ADIPOGENESIS	DDT	NotSig	NotSig	0.109204	0.448843	0.581137	0.109204	0.994912	1
Infection 16_48H	HALLMARK_ADIPOGENESIS	DECR1	Down	NotSig	-0.41365	0.000358634	0.00231623	-0.41365	0.942121	1
Infection 16_48H	HALLMARK_ADIPOGENESIS	DGAT1	NotSig	NotSig	-0.0596544	0.67952	0.778245	-0.0596544	0.997711	1
Infection 16_48H	HALLMARK_ADIPOGENESIS	DHCR7	Down	NotSig	-0.532338	4.23062e-06	7.27107e-05	-0.532338	0.768794	1
Infection 16_48H	HALLMARK_ADIPOGENESIS	DHRS7	NotSig	NotSig	-0.0457139	0.691753	0.787356	-0.0457139	0.999788	1
Infection 16_48H	HALLMARK_ADIPOGENESIS	DHRS7B	NotSig	NotSig	-0.155482	0.268613	0.397967	-0.155482	0.992314	1
Infection 16_48H	HALLMARK_ADIPOGENESIS	DLAT	Down	NotSig	-0.483912	3.82441e-05	0.000401936	-0.483912	0.857416	1
Infection 16_48H	HALLMARK_ADIPOGENESIS	DLD	Down	NotSig	-0.428943	0.00014809	0.00116333	-0.428943	0.938366	1
Infection 16_48H	HALLMARK_ADIPOGENESIS	DNAJB9	NotSig	NotSig	-0.212593	0.0756531	0.152046	-0.212593	0.995159	1
Infection 16_48H	HALLMARK_ADIPOGENESIS	DNAJC15	NotSig	NotSig	0.0780144	0.488526	0.616215	0.0780144	0.999668	1
Infection 16_48H	HALLMARK_ADIPOGENESIS	DRAM2	Up	NotSig	0.515583	0.000218455	0.00156822	0.515583	0.702783	1
Infection 16_48H	HALLMARK_ADIPOGENESIS	ECH1	NotSig	NotSig	-0.0499071	0.623076	0.733011	-0.0499071	0.999943	1
Infection 16_48H	HALLMARK_ADIPOGENESIS	ECHS1	NotSig	NotSig	0.272922	0.0349032	0.0844516	0.272922	0.98114	1
Infection 16_48H	HALLMARK_ADIPOGENESIS	ELMOD3	Up	NotSig	0.35116	0.0131091	0.0388658	0.35116	0.928035	1
Infection 16_48H	HALLMARK_ADIPOGENESIS	ELOVL6	NotSig	NotSig	-0.114785	0.285048	0.416607	-0.114785	0.999623	1
Infection 16_48H	HALLMARK_ADIPOGENESIS	EPHX2	NotSig	NotSig	0.897988	0.0697514	0.143092	0.897988	0.152955	0.894394
Infection 16_48H	HALLMARK_ADIPOGENESIS	ESRRA	Down	NotSig	-0.570694	3.08287e-05	0.00034218	-0.570694	0.571031	1
Infection 16_48H	HALLMARK_ADIPOGENESIS	ESYT1	Down	NotSig	-0.380076	0.00085307	0.00455883	-0.380076	0.966158	1
Infection 16_48H	HALLMARK_ADIPOGENESIS	ETFB	NotSig	NotSig	-0.09244	0.534787	0.656467	-0.09244	0.994973	1
Infection 16_48H	HALLMARK_ADIPOGENESIS	FAH	NotSig	NotSig	0.0969475	0.399176	0.532223	0.0969475	0.99942	1
Infection 16_48H	HALLMARK_ADIPOGENESIS	FZD4	NotSig	NotSig	0.058066	0.960179	0.982208	0.058066	0.964415	1
Infection 16_48H	HALLMARK_ADIPOGENESIS	G3BP2	Down	NotSig	-0.318455	0.00932993	0.0299015	-0.318455	0.976457	1
Infection 16_48H	HALLMARK_ADIPOGENESIS	GADD45A	NotSig	NotSig	-0.133867	0.133108	0.233895	-0.133867	0.999939	1
Infection 16_48H	HALLMARK_ADIPOGENESIS	GBE1	Down	NotSig	-0.310106	0.00410078	0.0156753	-0.310106	0.991276	1
Infection 16_48H	HALLMARK_ADIPOGENESIS	GHITM	Down	NotSig	-0.326051	0.00126028	0.00621849	-0.326051	0.993618	1
Infection 16_48H	HALLMARK_ADIPOGENESIS	GPAM	Down	NotSig	-0.440602	0.0126234	0.0376655	-0.440602	0.728627	1
Infection 16_48H	HALLMARK_ADIPOGENESIS	GPAT4	NotSig	NotSig	-0.0094939	0.918908	0.954591	-0.0094939	0.999997	1
Infection 16_48H	HALLMARK_ADIPOGENESIS	GPD2	NotSig	NotSig	-0.226574	0.140973	0.244677	-0.226574	0.969903	1
Infection 16_48H	HALLMARK_ADIPOGENESIS	GPHN	Down	NotSig	-0.459383	0.00324975	0.0130559	-0.459383	0.756326	1
Infection 16_48H	HALLMARK_ADIPOGENESIS	GPX3	NotSig	NotSig	-1.90814	0.0571861	0.123401	-1.90814	0.0740435	0.610688
Infection 16_48H	HALLMARK_ADIPOGENESIS	GPX4	Up	NotSig	0.604102	0.000413288	0.0026022	0.604102	0.411554	1
Infection 16_48H	HALLMARK_ADIPOGENESIS	GRPEL1	NotSig	NotSig	-0.129957	0.281406	0.412511	-0.129957	0.998436	1
Infection 16_48H	HALLMARK_ADIPOGENESIS	HADH	Down	NotSig	-0.692374	5.29516e-06	8.72186e-05	-0.692374	0.216808	1
Infection 16_48H	HALLMARK_ADIPOGENESIS	HIBCH	NotSig	NotSig	-0.09899	0.498313	0.625271	-0.09899	0.995165	1
Infection 16_48H	HALLMARK_ADIPOGENESIS	IDH1	Down	NotSig	-0.597559	5.63773e-07	1.51254e-05	-0.597559	0.550076	1
Infection 16_48H	HALLMARK_ADIPOGENESIS	IDH3A	NotSig	NotSig	-0.264644	0.0181089	0.0502216	-0.264644	0.994028	1
Infection 16_48H	HALLMARK_ADIPOGENESIS	IDH3G	NotSig	NotSig	-0.0894041	0.369672	0.503662	-0.0894041	0.999895	1
Infection 16_48H	HALLMARK_ADIPOGENESIS	IFNGR1	NotSig	NotSig	0.21463	0.171143	0.283163	0.21463	0.970257	1
Infection 16_48H	HALLMARK_ADIPOGENESIS	IMMT	Down	NotSig	-0.540339	1.95548e-06	3.9837e-05	-0.540339	0.760229	1
Infection 16_48H	HALLMARK_ADIPOGENESIS	ITGA7	NotSig	NotSig	0.169797	0.584888	0.699841	0.169797	0.831497	1
Infection 16_48H	HALLMARK_ADIPOGENESIS	ITIH5	NotSig	NotSig	-0.246373	0.614427	0.7251	-0.246373	0.706095	1
Infection 16_48H	HALLMARK_ADIPOGENESIS	ITSN1	Down	NotSig	-0.534474	0.000800224	0.00433199	-0.534474	0.59533	1
Infection 16_48H	HALLMARK_ADIPOGENESIS	JAGN1	NotSig	NotSig	0.0283695	0.796974	0.868528	0.0283695	0.999924	1
Infection 16_48H	HALLMARK_ADIPOGENESIS	LIPE	Down	NotSig	-0.920088	0.000122995	0.00100875	-0.920088	0.0404579	0.427794
Infection 16_48H	HALLMARK_ADIPOGENESIS	LPCAT3	Down	NotSig	-0.925036	2.91781e-10	4.08725e-08	-0.925036	0.00153613	0.0513729
Infection 16_48H	HALLMARK_ADIPOGENESIS	LTC4S	NotSig	NotSig	0.570973	0.301353	0.433427	0.570973	0.395935	1
Infection 16_48H	HALLMARK_ADIPOGENESIS	MAP4K3	NotSig	NotSig	-0.149883	0.415586	0.547873	-0.149883	0.965365	1
Infection 16_48H	HALLMARK_ADIPOGENESIS	MCCC1	Down	NotSig	-0.429002	0.000320106	0.00211211	-0.429002	0.920304	1
Infection 16_48H	HALLMARK_ADIPOGENESIS	MDH2	NotSig	NotSig	-0.134018	0.269721	0.399123	-0.134018	0.998225	1
Infection 16_48H	HALLMARK_ADIPOGENESIS	ME1	NotSig	NotSig	-0.213199	0.135372	0.23722	-0.213199	0.982903	1
Infection 16_48H	HALLMARK_ADIPOGENESIS	MGLL	NotSig	NotSig	-0.0091514	0.960544	0.982453	-0.0091514	0.998586	1
Infection 16_48H	HALLMARK_ADIPOGENESIS	MGST3	Down	NotSig	-0.544887	8.94363e-05	0.000780854	-0.544887	0.633539	1
Infection 16_48H	HALLMARK_ADIPOGENESIS	MIGA2	Down	NotSig	-0.313777	0.00574653	0.02045	-0.313777	0.986507	1
Infection 16_48H	HALLMARK_ADIPOGENESIS	MRPL15	NotSig	NotSig	-0.124945	0.334735	0.467943	-0.124945	0.99729	1
Infection 16_48H	HALLMARK_ADIPOGENESIS	MTCH2	NotSig	NotSig	-0.229093	0.0354784	0.0854406	-0.229093	0.997197	1
Infection 16_48H	HALLMARK_ADIPOGENESIS	MYLK	Down	Down	-2.06415	2.08218e-06	4.172e-05	-2.06415	3.57005e-05	0.00341443
Infection 16_48H	HALLMARK_ADIPOGENESIS	NABP1	NotSig	NotSig	0.243528	0.0535241	0.117264	0.243528	0.989004	1
Infection 16_48H	HALLMARK_ADIPOGENESIS	NDUFA5	NotSig	NotSig	-0.162466	0.175135	0.287783	-0.162466	0.997587	1
Infection 16_48H	HALLMARK_ADIPOGENESIS	NDUFAB1	NotSig	NotSig	-0.0309489	0.827542	0.891342	-0.0309489	0.999003	1
Infection 16_48H	HALLMARK_ADIPOGENESIS	NDUFB7	NotSig	NotSig	-0.0832016	0.578863	0.694891	-0.0832016	0.995452	1
Infection 16_48H	HALLMARK_ADIPOGENESIS	NDUFS3	NotSig	NotSig	-0.117616	0.307752	0.440254	-0.117616	0.999163	1
Infection 16_48H	HALLMARK_ADIPOGENESIS	NKIRAS1	NotSig	NotSig	0.44974	0.120373	0.216545	0.44974	0.52698	1
Infection 16_48H	HALLMARK_ADIPOGENESIS	NMT1	NotSig	NotSig	-0.231393	0.0207878	0.056102	-0.231393	0.998739	1
Infection 16_48H	HALLMARK_ADIPOGENESIS	PDCD4	Up	NotSig	0.251723	0.00585212	0.0207419	0.251723	0.999338	1
Infection 16_48H	HALLMARK_ADIPOGENESIS	PEMT	NotSig	NotSig	0.392199	0.068314	0.140855	0.392199	0.712486	1
Infection 16_48H	HALLMARK_ADIPOGENESIS	PEX14	NotSig	NotSig	-0.0779179	0.647151	0.753492	-0.0779179	0.990219	1
Infection 16_48H	HALLMARK_ADIPOGENESIS	PFKFB3	Up	NotSig	0.457474	0.000516634	0.00308604	0.457474	0.842397	1
Infection 16_48H	HALLMARK_ADIPOGENESIS	PFKL	NotSig	NotSig	-0.12258	0.302746	0.434811	-0.12258	0.998787	1
Infection 16_48H	HALLMARK_ADIPOGENESIS	PGM1	NotSig	NotSig	0.387908	0.421787	0.554403	0.387908	0.551599	1
Infection 16_48H	HALLMARK_ADIPOGENESIS	PHLDB1	Up	NotSig	0.599128	0.00639202	0.0221982	0.599128	0.37309	1
Infection 16_48H	HALLMARK_ADIPOGENESIS	PHYH	Up	NotSig	0.571345	0.000472719	0.00286912	0.571345	0.499423	1
Infection 16_48H	HALLMARK_ADIPOGENESIS	PIM3	NotSig	NotSig	0.141298	0.381882	0.515672	0.141298	0.983941	1
Infection 16_48H	HALLMARK_ADIPOGENESIS	PLIN2	Down	NotSig	-0.237618	0.0136366	0.0400544	-0.237618	0.999053	1
Infection 16_48H	HALLMARK_ADIPOGENESIS	POR	NotSig	NotSig	-0.243399	0.115342	0.209447	-0.243399	0.963369	1
Infection 16_48H	HALLMARK_ADIPOGENESIS	PPARG	NotSig	NotSig	0.74719	0.248679	0.375498	0.74719	0.319298	1
Infection 16_48H	HALLMARK_ADIPOGENESIS	PPM1B	Down	NotSig	-0.459071	0.000105171	0.000889764	-0.459071	0.890368	1
Infection 16_48H	HALLMARK_ADIPOGENESIS	PPP1R15B	Down	NotSig	-0.607562	1.5902e-05	0.000203981	-0.607562	0.453164	1
Infection 16_48H	HALLMARK_ADIPOGENESIS	PRDX3	Down	NotSig	-0.274835	0.00542275	0.0195572	-0.274835	0.997728	1
Infection 16_48H	HALLMARK_ADIPOGENESIS	PREB	NotSig	NotSig	-0.098759	0.332646	0.465516	-0.098759	0.999837	1
Infection 16_48H	HALLMARK_ADIPOGENESIS	PTCD3	NotSig	NotSig	-0.157556	0.150433	0.257012	-0.157556	0.999047	1
Infection 16_48H	HALLMARK_ADIPOGENESIS	PTGER3	NotSig	NotSig	1.84426	0.103067	0.192235	1.84426	0.12439	0.808438
Infection 16_48H	HALLMARK_ADIPOGENESIS	QDPR	Up	NotSig	0.436121	0.00415705	0.0158483	0.436121	0.806298	1
Infection 16_48H	HALLMARK_ADIPOGENESIS	RAB34	NotSig	NotSig	0.742696	0.0540495	0.118124	0.742696	0.206679	1
Infection 16_48H	HALLMARK_ADIPOGENESIS	REEP5	NotSig	NotSig	-0.0983417	0.291027	0.423057	-0.0983417	0.999945	1
Infection 16_48H	HALLMARK_ADIPOGENESIS	REEP6	NotSig	NotSig	-0.0546741	0.809414	0.87779	-0.0546741	0.974958	1
Infection 16_48H	HALLMARK_ADIPOGENESIS	RETSAT	Up	NotSig	0.952913	2.15255e-06	4.24518e-05	0.952913	0.0128345	0.20875
Infection 16_48H	HALLMARK_ADIPOGENESIS	RIOK3	Down	NotSig	-0.549429	2.56322e-05	0.000293329	-0.549429	0.655146	1
Infection 16_48H	HALLMARK_ADIPOGENESIS	RMDN3	Down	NotSig	-0.85535	2.84299e-09	2.58631e-07	-0.85535	0.0106481	0.186524
Infection 16_48H	HALLMARK_ADIPOGENESIS	RNF11	NotSig	NotSig	-0.246807	0.0254297	0.0658584	-0.246807	0.995922	1
Infection 16_48H	HALLMARK_ADIPOGENESIS	RREB1	Down	NotSig	-0.425138	0.00932264	0.0298842	-0.425138	0.789536	1
Infection 16_48H	HALLMARK_ADIPOGENESIS	RTN3	NotSig	NotSig	-0.0945714	0.248025	0.374903	-0.0945714	0.999991	1
Infection 16_48H	HALLMARK_ADIPOGENESIS	SAMM50	Down	NotSig	-0.360522	0.00290013	0.0119454	-0.360522	0.962701	1
Infection 16_48H	HALLMARK_ADIPOGENESIS	SCARB1	Down	NotSig	-0.398414	0.00200617	0.00896294	-0.398414	0.920412	1
Infection 16_48H	HALLMARK_ADIPOGENESIS	SCP2	NotSig	NotSig	-0.121975	0.296819	0.428721	-0.121975	0.998956	1
Infection 16_48H	HALLMARK_ADIPOGENESIS	SDHB	NotSig	NotSig	-0.00297432	0.979429	0.993934	-0.00297432	0.999989	1
Infection 16_48H	HALLMARK_ADIPOGENESIS	SDHC	NotSig	NotSig	-0.0457725	0.665097	0.767766	-0.0457725	0.999918	1
Infection 16_48H	HALLMARK_ADIPOGENESIS	SLC19A1	NotSig	NotSig	-0.0280164	0.870911	0.921131	-0.0280164	0.996576	1
Infection 16_48H	HALLMARK_ADIPOGENESIS	SLC1A5	Down	Down	-1.1714	6.84343e-13	3.73533e-10	-1.1714	6.19405e-07	0.000150839
Infection 16_48H	HALLMARK_ADIPOGENESIS	SLC25A1	NotSig	NotSig	0.0636893	0.590787	0.705133	0.0636893	0.999568	1
Infection 16_48H	HALLMARK_ADIPOGENESIS	SLC25A10	NotSig	NotSig	-0.335106	0.029789	0.0745031	-0.335106	0.913264	1
Infection 16_48H	HALLMARK_ADIPOGENESIS	SLC27A1	Up	NotSig	1.0446	0.000142119	0.00112709	1.0446	0.0190909	0.266716
Infection 16_48H	HALLMARK_ADIPOGENESIS	SLC5A6	NotSig	NotSig	-0.128901	0.199451	0.317616	-0.128901	0.999763	1
Infection 16_48H	HALLMARK_ADIPOGENESIS	SLC66A3	NotSig	NotSig	-0.0733159	0.712559	0.803755	-0.0733159	0.979373	1
Infection 16_48H	HALLMARK_ADIPOGENESIS	SOD1	NotSig	NotSig	-0.105672	0.460726	0.591519	-0.105672	0.995423	1
Infection 16_48H	HALLMARK_ADIPOGENESIS	SORBS1	NotSig	NotSig	0.154502	0.375363	0.509005	0.154502	0.972385	1
Infection 16_48H	HALLMARK_ADIPOGENESIS	SOWAHC	NotSig	NotSig	0.972073	0.0285576	0.0719348	0.972073	0.0995332	0.71218
Infection 16_48H	HALLMARK_ADIPOGENESIS	SQOR	NotSig	NotSig	-0.19779	0.233281	0.35781	-0.19779	0.96713	1
Infection 16_48H	HALLMARK_ADIPOGENESIS	SSPN	Up	NotSig	2.06042	0.0174579	0.0488754	2.06042	0.0293865	0.350534
Infection 16_48H	HALLMARK_ADIPOGENESIS	STAT5A	Up	NotSig	0.276078	0.00277771	0.0115282	0.276078	0.998872	1
Infection 16_48H	HALLMARK_ADIPOGENESIS	STOM	NotSig	NotSig	-0.188656	0.0327535	0.0802832	-0.188656	0.999852	1
Infection 16_48H	HALLMARK_ADIPOGENESIS	SUCLG1	NotSig	NotSig	-0.24795	0.0538701	0.117888	-0.24795	0.986648	1
Infection 16_48H	HALLMARK_ADIPOGENESIS	SULT1A1	Up	NotSig	2.78559	0.00122364	0.00608708	2.78559	0.00278983	0.0780215
Infection 16_48H	HALLMARK_ADIPOGENESIS	TALDO1	Down	NotSig	-0.28859	0.0099659	0.0314056	-0.28859	0.99153	1
Infection 16_48H	HALLMARK_ADIPOGENESIS	TANK	Down	NotSig	-0.364696	0.00094092	0.00493663	-0.364696	0.977753	1
Infection 16_48H	HALLMARK_ADIPOGENESIS	TKT	NotSig	NotSig	-0.12944	0.167296	0.278339	-0.12944	0.999895	1
Infection 16_48H	HALLMARK_ADIPOGENESIS	TOB1	Up	NotSig	0.525822	0.000203264	0.00148339	0.525822	0.671209	1
Infection 16_48H	HALLMARK_ADIPOGENESIS	TST	NotSig	NotSig	0.021663	0.870393	0.920913	0.021663	0.999605	1
Infection 16_48H	HALLMARK_ADIPOGENESIS	UBC	NotSig	NotSig	-0.037939	0.73163	0.818165	-0.037939	0.99989	1
Infection 16_48H	HALLMARK_ADIPOGENESIS	UBQLN1	Down	NotSig	-0.342864	0.000531636	0.00315385	-0.342864	0.993137	1
Infection 16_48H	HALLMARK_ADIPOGENESIS	UCK1	NotSig	NotSig	-0.0532458	0.67491	0.774927	-0.0532458	0.999332	1
Infection 16_48H	HALLMARK_ADIPOGENESIS	UCP2	Down	NotSig	-0.516017	4.11505e-05	0.000425178	-0.516017	0.759725	1
Infection 16_48H	HALLMARK_ADIPOGENESIS	UQCR10	NotSig	NotSig	0.277218	0.0601954	0.128069	0.277218	0.959176	1
Infection 16_48H	HALLMARK_ADIPOGENESIS	UQCR11	NotSig	NotSig	-0.091577	0.556583	0.675573	-0.091577	0.992898	1
Infection 16_48H	HALLMARK_ADIPOGENESIS	UQCRC1	NotSig	NotSig	-0.0124014	0.911566	0.949101	-0.0124014	0.999964	1
Infection 16_48H	HALLMARK_ADIPOGENESIS	UQCRQ	NotSig	NotSig	-0.0341717	0.840158	0.900458	-0.0341717	0.995819	1
Infection 16_48H	HALLMARK_ADIPOGENESIS	VEGFB	Up	NotSig	0.944878	6.00482e-06	9.64735e-05	0.944878	0.0176491	0.25305
Infection 16_48H	HALLMARK_ADIPOGENESIS	YWHAG	NotSig	NotSig	-0.108808	0.248958	0.375654	-0.108808	0.999922	1
Infection 02_16H	HALLMARK_ALLOGRAFT_REJECTION	AARS1	Up	NotSig	0.569725	7.29391e-07	8.34214e-06	0.569725	0.666753	1
Infection 02_16H	HALLMARK_ALLOGRAFT_REJECTION	ABCE1	NotSig	NotSig	-0.0445503	0.669028	0.757834	-0.0445503	0.999931	1
Infection 02_16H	HALLMARK_ALLOGRAFT_REJECTION	ABI1	NotSig	NotSig	0.128987	0.178887	0.273294	0.128987	0.999861	1
Infection 02_16H	HALLMARK_ALLOGRAFT_REJECTION	ACHE	Down	NotSig	-0.903394	2.05868e-07	2.90695e-06	-0.903394	0.0128124	0.109271
Infection 02_16H	HALLMARK_ALLOGRAFT_REJECTION	ACVR2A	NotSig	NotSig	-0.580107	0.0509489	0.0986267	-0.580107	0.358919	1
Infection 02_16H	HALLMARK_ALLOGRAFT_REJECTION	AKT1	NotSig	NotSig	0.110635	0.187137	0.283192	0.110635	0.999983	1
Infection 02_16H	HALLMARK_ALLOGRAFT_REJECTION	APBB1	NotSig	NotSig	0.308025	0.195269	0.292755	0.308025	0.773492	1
Infection 02_16H	HALLMARK_ALLOGRAFT_REJECTION	B2M	NotSig	NotSig	0.189315	0.167922	0.259346	0.189315	0.990059	1
Infection 02_16H	HALLMARK_ALLOGRAFT_REJECTION	BCAT1	NotSig	NotSig	0.00641069	0.95146	0.970653	0.00641069	0.999991	1
Infection 02_16H	HALLMARK_ALLOGRAFT_REJECTION	BCL10	NotSig	NotSig	-0.215915	0.101092	0.172176	-0.215915	0.989549	1
Infection 02_16H	HALLMARK_ALLOGRAFT_REJECTION	BCL3	Up	NotSig	0.910377	0.00209771	0.00683645	0.910377	0.0712276	0.381028
Infection 02_16H	HALLMARK_ALLOGRAFT_REJECTION	BRCA1	NotSig	NotSig	0.242185	0.0351616	0.0727166	0.242185	0.99472	1
Infection 02_16H	HALLMARK_ALLOGRAFT_REJECTION	C2	NotSig	NotSig	0.880891	0.0739093	0.133567	0.880891	0.160127	0.663576
Infection 02_16H	HALLMARK_ALLOGRAFT_REJECTION	CAPG	Up	Up	1.26234	6.76455e-08	1.17023e-06	1.26234	0.000184734	0.00370146
Infection 02_16H	HALLMARK_ALLOGRAFT_REJECTION	CCL13	Up	Up	5.47164	7.11983e-12	6.12499e-10	5.47164	3.05224e-11	7.00203e-09
Infection 02_16H	HALLMARK_ALLOGRAFT_REJECTION	CCL2	Up	Up	5.96684	1.67613e-16	1.56068e-13	5.96684	6.32673e-16	1.43065e-12
Infection 02_16H	HALLMARK_ALLOGRAFT_REJECTION	CCL22	NotSig	NotSig	-0.678893	0.165439	0.256367	-0.678893	0.288948	0.945691
Infection 02_16H	HALLMARK_ALLOGRAFT_REJECTION	CCL4	NotSig	NotSig	0.781341	0.17241	0.265088	0.781341	0.255255	0.876068
Infection 02_16H	HALLMARK_ALLOGRAFT_REJECTION	CCL5	NotSig	NotSig	0.367856	0.0228996	0.0509383	0.367856	0.866892	1
Infection 02_16H	HALLMARK_ALLOGRAFT_REJECTION	CCND2	Up	NotSig	0.320104	0.00149054	0.00509474	0.320104	0.99438	1
Infection 02_16H	HALLMARK_ALLOGRAFT_REJECTION	CCND3	Down	NotSig	-0.526533	4.85879e-06	3.99532e-05	-0.526533	0.785237	1
Infection 02_16H	HALLMARK_ALLOGRAFT_REJECTION	CCR1	Up	Up	5.90764	2.81978e-06	2.5863e-05	5.90764	5.44073e-06	0.000198895
Infection 02_16H	HALLMARK_ALLOGRAFT_REJECTION	CCR5	Down	NotSig	-1.60301	0.0062163	0.0171097	-1.60301	0.0169934	0.135306
Infection 02_16H	HALLMARK_ALLOGRAFT_REJECTION	CD1D	Up	Up	2.05916	0.000321472	0.00138202	2.05916	0.00147788	0.0199262
Infection 02_16H	HALLMARK_ALLOGRAFT_REJECTION	CD2	NotSig	NotSig	-0.265542	0.0997065	0.170254	-0.265542	0.944805	1
Infection 02_16H	HALLMARK_ALLOGRAFT_REJECTION	CD247	NotSig	NotSig	-0.0987506	0.556956	0.662115	-0.0987506	0.987794	1
Infection 02_16H	HALLMARK_ALLOGRAFT_REJECTION	CD28	NotSig	NotSig	0.335272	0.105904	0.178888	0.335272	0.800551	1
Infection 02_16H	HALLMARK_ALLOGRAFT_REJECTION	CD3D	NotSig	NotSig	-0.199537	0.227906	0.331057	-0.199537	0.96654	1
Infection 02_16H	HALLMARK_ALLOGRAFT_REJECTION	CD3E	NotSig	NotSig	-0.295894	0.0559366	0.106574	-0.295894	0.938278	1
Infection 02_16H	HALLMARK_ALLOGRAFT_REJECTION	CD3G	Down	NotSig	-0.46661	0.00478724	0.0136585	-0.46661	0.715861	1
Infection 02_16H	HALLMARK_ALLOGRAFT_REJECTION	CD4	Down	NotSig	-0.515426	0.00566487	0.015784	-0.515426	0.571203	1
Infection 02_16H	HALLMARK_ALLOGRAFT_REJECTION	CD40	Up	NotSig	0.680933	9.34489e-05	0.00048706	0.680933	0.243568	0.852596
Infection 02_16H	HALLMARK_ALLOGRAFT_REJECTION	CD40LG	NotSig	NotSig	-0.141643	0.670734	0.759283	-0.141643	0.848982	1
Infection 02_16H	HALLMARK_ALLOGRAFT_REJECTION	CD47	Up	NotSig	0.328594	0.00295434	0.00915511	0.328594	0.986484	1
Infection 02_16H	HALLMARK_ALLOGRAFT_REJECTION	CD7	NotSig	NotSig	-0.564209	0.0318098	0.0669512	-0.564209	0.39765	1
Infection 02_16H	HALLMARK_ALLOGRAFT_REJECTION	CD74	Up	Up	1.42029	1.04265e-07	1.65704e-06	1.42029	4.39768e-05	0.00111523
Infection 02_16H	HALLMARK_ALLOGRAFT_REJECTION	CD79A	NotSig	NotSig	0.0290833	0.899511	0.934166	0.0290833	0.985471	1
Infection 02_16H	HALLMARK_ALLOGRAFT_REJECTION	CD86	NotSig	NotSig	1.49486	0.0729465	0.132234	1.49486	0.104511	0.49964
Infection 02_16H	HALLMARK_ALLOGRAFT_REJECTION	CD8A	Down	Down	-1.13222	5.56127e-06	4.47987e-05	-1.13222	0.00374843	0.0419618
Infection 02_16H	HALLMARK_ALLOGRAFT_REJECTION	CD8B	NotSig	NotSig	-0.122562	0.769694	0.838275	-0.122562	0.849752	1
Infection 02_16H	HALLMARK_ALLOGRAFT_REJECTION	CD96	Up	NotSig	0.396621	0.00892996	0.0232393	0.396621	0.860504	1
Infection 02_16H	HALLMARK_ALLOGRAFT_REJECTION	CDKN2A	Up	NotSig	0.538471	0.000723347	0.00274445	0.538471	0.586731	1
Infection 02_16H	HALLMARK_ALLOGRAFT_REJECTION	CFP	Down	NotSig	-0.71923	0.0145724	0.0348984	-0.71923	0.208169	0.776964
Infection 02_16H	HALLMARK_ALLOGRAFT_REJECTION	CRTAM	NotSig	NotSig	0.023719	0.98083	0.990845	0.023719	0.98703	1
Infection 02_16H	HALLMARK_ALLOGRAFT_REJECTION	CSF1	Up	NotSig	0.743136	0.0001411	0.000690195	0.743136	0.150958	0.637543
Infection 02_16H	HALLMARK_ALLOGRAFT_REJECTION	CSK	Down	NotSig	-0.292971	0.0116183	0.0289252	-0.292971	0.988182	1
Infection 02_16H	HALLMARK_ALLOGRAFT_REJECTION	CTSS	Up	Up	1.6561	5.34734e-09	1.39445e-07	1.6561	2.30451e-06	0.000100214
Infection 02_16H	HALLMARK_ALLOGRAFT_REJECTION	CXCR3	Down	NotSig	-1.24752	0.0134306	0.0326312	-1.24752	0.0429233	0.265174
Infection 02_16H	HALLMARK_ALLOGRAFT_REJECTION	DARS1	Up	NotSig	0.296793	0.00387488	0.011471	0.296793	0.995353	1
Infection 02_16H	HALLMARK_ALLOGRAFT_REJECTION	DEGS1	Down	Down	-1.04916	8.7114e-10	3.25988e-08	-1.04916	0.000263166	0.00494734
Infection 02_16H	HALLMARK_ALLOGRAFT_REJECTION	DYRK3	Down	Down	-1.6536	2.96709e-14	7.96035e-12	-1.6536	1.47654e-10	2.65592e-08
Infection 02_16H	HALLMARK_ALLOGRAFT_REJECTION	EIF3A	Down	NotSig	-0.280158	0.0124054	0.0305581	-0.280158	0.992411	1
Infection 02_16H	HALLMARK_ALLOGRAFT_REJECTION	EIF3D	Up	NotSig	0.272015	0.00712505	0.0191831	0.272015	0.997302	1
Infection 02_16H	HALLMARK_ALLOGRAFT_REJECTION	EIF3J	NotSig	NotSig	-0.264256	0.0262586	0.0570395	-0.264256	0.990575	1
Infection 02_16H	HALLMARK_ALLOGRAFT_REJECTION	EIF4G3	NotSig	NotSig	-0.109744	0.386959	0.502599	-0.109744	0.998175	1
Infection 02_16H	HALLMARK_ALLOGRAFT_REJECTION	EIF5A	Down	NotSig	-0.512856	7.19571e-05	0.000391143	-0.512856	0.751125	1
Infection 02_16H	HALLMARK_ALLOGRAFT_REJECTION	ELANE	Up	Up	2.1274	3.77446e-07	4.81822e-06	2.1274	8.24456e-06	0.000281638
Infection 02_16H	HALLMARK_ALLOGRAFT_REJECTION	ELF4	Down	NotSig	-0.308059	0.00429358	0.0124931	-0.308059	0.991654	1
Infection 02_16H	HALLMARK_ALLOGRAFT_REJECTION	EREG	NotSig	NotSig	0.355196	0.428383	0.543993	0.355196	0.586084	1
Infection 02_16H	HALLMARK_ALLOGRAFT_REJECTION	ETS1	Down	NotSig	-0.594633	1.7547e-05	0.000118243	-0.594633	0.496874	1
Infection 02_16H	HALLMARK_ALLOGRAFT_REJECTION	F2R	NotSig	NotSig	-0.559089	0.0242664	0.0534604	-0.559089	0.415438	1
Infection 02_16H	HALLMARK_ALLOGRAFT_REJECTION	FAS	Down	NotSig	-0.844536	1.06719e-06	1.14915e-05	-0.844536	0.0359657	0.23331
Infection 02_16H	HALLMARK_ALLOGRAFT_REJECTION	FCGR2B	NotSig	NotSig	0.389046	0.128953	0.20959	0.389046	0.647328	1
Infection 02_16H	HALLMARK_ALLOGRAFT_REJECTION	FGR	Up	Up	3.60887	2.31944e-08	4.85641e-07	3.60887	1.38132e-07	9.14849e-06
Infection 02_16H	HALLMARK_ALLOGRAFT_REJECTION	FLNA	Down	NotSig	-0.360041	0.00881301	0.0229972	-0.360041	0.930796	1
Infection 02_16H	HALLMARK_ALLOGRAFT_REJECTION	FYB1	NotSig	NotSig	-0.121351	0.388924	0.504626	-0.121351	0.994988	1
Infection 02_16H	HALLMARK_ALLOGRAFT_REJECTION	GALNT1	Down	NotSig	-0.839678	4.67165e-08	8.65716e-07	-0.839678	0.0234062	0.170459
Infection 02_16H	HALLMARK_ALLOGRAFT_REJECTION	GBP2	Up	NotSig	0.599644	0.00223638	0.0072141	0.599644	0.392019	1
Infection 02_16H	HALLMARK_ALLOGRAFT_REJECTION	GCNT1	NotSig	NotSig	-0.0180621	0.965564	0.980304	-0.0180621	0.979739	1
Infection 02_16H	HALLMARK_ALLOGRAFT_REJECTION	GLMN	NotSig	NotSig	0.294375	0.0985303	0.168609	0.294375	0.897531	1
Infection 02_16H	HALLMARK_ALLOGRAFT_REJECTION	GPR65	NotSig	NotSig	0.339086	0.21927	0.32078	0.339086	0.681593	1
Infection 02_16H	HALLMARK_ALLOGRAFT_REJECTION	GZMA	Down	NotSig	-1.70259	0.00489873	0.0139289	-1.70259	0.0132	0.111914
Infection 02_16H	HALLMARK_ALLOGRAFT_REJECTION	HCLS1	Up	NotSig	0.352158	0.000844635	0.00312377	0.352158	0.986514	1
Infection 02_16H	HALLMARK_ALLOGRAFT_REJECTION	HDAC9	NotSig	NotSig	0.499947	0.312462	0.42502	0.499947	0.444473	1
Infection 02_16H	HALLMARK_ALLOGRAFT_REJECTION	HIF1A	Up	NotSig	0.393552	0.00404812	0.0118905	0.393552	0.904166	1
Infection 02_16H	HALLMARK_ALLOGRAFT_REJECTION	HLA-A	NotSig	NotSig	0.128758	0.339051	0.451831	0.128758	0.996124	1
Infection 02_16H	HALLMARK_ALLOGRAFT_REJECTION	HLA-DMA	Up	Up	1.20264	4.04124e-08	7.69782e-07	1.20264	0.000243196	0.00465483
Infection 02_16H	HALLMARK_ALLOGRAFT_REJECTION	HLA-DMB	Up	Up	1.4218	2.43056e-07	3.34713e-06	1.4218	0.00011476	0.00247484
Infection 02_16H	HALLMARK_ALLOGRAFT_REJECTION	HLA-DOA	NotSig	NotSig	0.743485	0.0316128	0.0665955	0.743485	0.197228	0.755285
Infection 02_16H	HALLMARK_ALLOGRAFT_REJECTION	HLA-DOB	NotSig	NotSig	0.0219609	0.957057	0.974166	0.0219609	0.976667	1
Infection 02_16H	HALLMARK_ALLOGRAFT_REJECTION	HLA-DQA1	Up	NotSig	0.818964	1.13328e-07	1.77786e-06	0.818964	0.0361233	0.234055
Infection 02_16H	HALLMARK_ALLOGRAFT_REJECTION	HLA-DRA	Up	Up	2.18148	1.19498e-09	4.2034e-08	2.18148	3.54197e-08	2.9733e-06
Infection 02_16H	HALLMARK_ALLOGRAFT_REJECTION	HLA-E	Up	NotSig	0.58981	6.63704e-06	5.16508e-05	0.58981	0.534281	1
Infection 02_16H	HALLMARK_ALLOGRAFT_REJECTION	ICAM1	Up	Up	2.18296	1.4245e-06	1.46324e-05	2.18296	2.07511e-05	0.000605833
Infection 02_16H	HALLMARK_ALLOGRAFT_REJECTION	ICOSLG	NotSig	NotSig	0.133517	0.471682	0.586094	0.133517	0.969618	1
Infection 02_16H	HALLMARK_ALLOGRAFT_REJECTION	IFNAR2	Up	NotSig	0.323624	0.0109168	0.0273897	0.323624	0.96868	1
Infection 02_16H	HALLMARK_ALLOGRAFT_REJECTION	IFNGR1	Up	NotSig	0.525724	0.00107909	0.00386532	0.525724	0.610694	1
Infection 02_16H	HALLMARK_ALLOGRAFT_REJECTION	IFNGR2	Up	NotSig	0.306838	0.0172396	0.040219	0.306838	0.972209	1
Infection 02_16H	HALLMARK_ALLOGRAFT_REJECTION	IGSF6	Up	Up	4.78712	1.19335e-12	1.52915e-10	4.78712	6.59586e-12	1.92338e-09
Infection 02_16H	HALLMARK_ALLOGRAFT_REJECTION	IKBKB	NotSig	NotSig	-0.045591	0.708982	0.790593	-0.045591	0.999607	1
Infection 02_16H	HALLMARK_ALLOGRAFT_REJECTION	IL11	NotSig	NotSig	0.324028	0.661734	0.751945	0.324028	0.717943	1
Infection 02_16H	HALLMARK_ALLOGRAFT_REJECTION	IL12RB1	NotSig	NotSig	0.327873	0.304802	0.41675	0.327873	0.649976	1
Infection 02_16H	HALLMARK_ALLOGRAFT_REJECTION	IL13	NotSig	NotSig	2.85491	0.193709	0.29105	2.85491	0.202006	0.764072
Infection 02_16H	HALLMARK_ALLOGRAFT_REJECTION	IL15	Up	NotSig	1.67849	0.00177226	0.00591215	1.67849	0.00702035	0.0693665
Infection 02_16H	HALLMARK_ALLOGRAFT_REJECTION	IL16	NotSig	NotSig	-0.00702961	0.963948	0.979165	-0.00702961	0.999527	1
Infection 02_16H	HALLMARK_ALLOGRAFT_REJECTION	IL18	Up	Up	1.88584	1.10079e-08	2.56997e-07	1.88584	1.29976e-06	6.17837e-05
Infection 02_16H	HALLMARK_ALLOGRAFT_REJECTION	IL18RAP	NotSig	NotSig	-0.97877	0.085899	0.150809	-0.97877	0.149757	0.634334
Infection 02_16H	HALLMARK_ALLOGRAFT_REJECTION	IL1B	Up	Up	2.81851	0.000322673	0.00138632	2.81851	0.000896594	0.0134269
Infection 02_16H	HALLMARK_ALLOGRAFT_REJECTION	IL27RA	Up	NotSig	0.708589	0.000112174	0.000568375	0.708589	0.196015	0.752882
Infection 02_16H	HALLMARK_ALLOGRAFT_REJECTION	IL2RA	NotSig	NotSig	-0.627033	0.0328054	0.0686964	-0.627033	0.304624	0.976291
Infection 02_16H	HALLMARK_ALLOGRAFT_REJECTION	IL2RB	NotSig	NotSig	-0.0705706	0.744255	0.818737	-0.0705706	0.971277	1
Infection 02_16H	HALLMARK_ALLOGRAFT_REJECTION	IL2RG	NotSig	NotSig	0.149685	0.271921	0.381009	0.149685	0.994336	1
Infection 02_16H	HALLMARK_ALLOGRAFT_REJECTION	IL4R	Up	NotSig	0.521365	0.00112998	0.00402075	0.521365	0.621235	1
Infection 02_16H	HALLMARK_ALLOGRAFT_REJECTION	IL7	Up	NotSig	0.806238	0.00817345	0.0215665	0.806238	0.137571	0.600555
Infection 02_16H	HALLMARK_ALLOGRAFT_REJECTION	IRF4	NotSig	NotSig	0.168188	0.441951	0.557377	0.168188	0.920961	1
Infection 02_16H	HALLMARK_ALLOGRAFT_REJECTION	IRF7	Up	NotSig	0.621262	0.000991367	0.00358764	0.621262	0.356497	1
Infection 02_16H	HALLMARK_ALLOGRAFT_REJECTION	IRF8	NotSig	NotSig	0.000241587	0.999072	0.999952	0.000241587	0.99994	1
Infection 02_16H	HALLMARK_ALLOGRAFT_REJECTION	ITGAL	NotSig	NotSig	0.355424	0.0338578	0.0705272	0.355424	0.865582	1
Infection 02_16H	HALLMARK_ALLOGRAFT_REJECTION	ITGB2	Up	NotSig	0.952749	6.11033e-06	4.84088e-05	0.952749	0.0164791	0.132075
Infection 02_16H	HALLMARK_ALLOGRAFT_REJECTION	ITK	NotSig	NotSig	-0.149185	0.255256	0.36221	-0.149185	0.995778	1
Infection 02_16H	HALLMARK_ALLOGRAFT_REJECTION	JAK2	Up	NotSig	0.463426	0.000654912	0.00252597	0.463426	0.818116	1
Infection 02_16H	HALLMARK_ALLOGRAFT_REJECTION	KLRD1	NotSig	NotSig	-0.60875	0.0911851	0.158455	-0.60875	0.317612	0.999687
Infection 02_16H	HALLMARK_ALLOGRAFT_REJECTION	KRT1	NotSig	NotSig	-1.06636	0.0989559	0.169173	-1.06636	0.149009	0.633027
Infection 02_16H	HALLMARK_ALLOGRAFT_REJECTION	LCK	NotSig	NotSig	-0.143175	0.287187	0.398063	-0.143175	0.995297	1
Infection 02_16H	HALLMARK_ALLOGRAFT_REJECTION	LCP2	NotSig	NotSig	0.0559228	0.573698	0.676462	0.0559228	0.999949	1
Infection 02_16H	HALLMARK_ALLOGRAFT_REJECTION	LIF	Up	NotSig	1.41315	0.00449931	0.0129741	1.41315	0.0182398	0.142506
Infection 02_16H	HALLMARK_ALLOGRAFT_REJECTION	LTB	NotSig	NotSig	0.43415	0.0440651	0.0876154	0.43415	0.650738	1
Infection 02_16H	HALLMARK_ALLOGRAFT_REJECTION	LY75	Up	NotSig	0.871487	0.000547352	0.00217253	0.871487	0.0704659	0.377975
Infection 02_16H	HALLMARK_ALLOGRAFT_REJECTION	LY86	Up	NotSig	1.4137	0.000945707	0.00344604	1.4137	0.00851605	0.0800003
Infection 02_16H	HALLMARK_ALLOGRAFT_REJECTION	LYN	NotSig	NotSig	0.226025	0.0277788	0.0597677	0.226025	0.998482	1
Infection 02_16H	HALLMARK_ALLOGRAFT_REJECTION	MAP3K7	NotSig	NotSig	-0.184929	0.0578383	0.10946	-0.184929	0.999557	1
Infection 02_16H	HALLMARK_ALLOGRAFT_REJECTION	MAP4K1	NotSig	NotSig	0.230546	0.164978	0.255748	0.230546	0.954342	1
Infection 02_16H	HALLMARK_ALLOGRAFT_REJECTION	MMP9	Up	Up	4.01367	1.95864e-14	5.74136e-12	4.01367	2.13646e-13	1.40908e-10
Infection 02_16H	HALLMARK_ALLOGRAFT_REJECTION	MRPL3	NotSig	NotSig	-0.197401	0.0614554	0.114868	-0.197401	0.998763	1
Infection 02_16H	HALLMARK_ALLOGRAFT_REJECTION	MTIF2	NotSig	NotSig	0.149082	0.147475	0.233578	0.149082	0.999563	1
Infection 02_16H	HALLMARK_ALLOGRAFT_REJECTION	NCF4	Up	NotSig	0.77591	4.51192e-05	0.00026432	0.77591	0.10797	0.509429
Infection 02_16H	HALLMARK_ALLOGRAFT_REJECTION	NCK1	NotSig	NotSig	-0.174485	0.198404	0.296416	-0.174485	0.992375	1
Infection 02_16H	HALLMARK_ALLOGRAFT_REJECTION	NME1	NotSig	NotSig	-0.20805	0.145868	0.231403	-0.20805	0.983791	1
Infection 02_16H	HALLMARK_ALLOGRAFT_REJECTION	NPM1	NotSig	NotSig	0.164282	0.155172	0.243438	0.164282	0.998202	1
Infection 02_16H	HALLMARK_ALLOGRAFT_REJECTION	PF4	Up	Up	2.01069	3.99096e-06	3.38185e-05	2.01069	6.79908e-05	0.00157343
Infection 02_16H	HALLMARK_ALLOGRAFT_REJECTION	PRF1	Down	Down	-1.88586	1.33547e-05	9.37851e-05	-1.88586	0.000206156	0.00403368
Infection 02_16H	HALLMARK_ALLOGRAFT_REJECTION	PRKCB	Down	NotSig	-0.342183	0.00192667	0.00636156	-0.342183	0.983755	1
Infection 02_16H	HALLMARK_ALLOGRAFT_REJECTION	PSMB10	NotSig	NotSig	0.139106	0.420285	0.535718	0.139106	0.977617	1
Infection 02_16H	HALLMARK_ALLOGRAFT_REJECTION	PTPN6	Up	NotSig	0.560785	4.26607e-05	0.000252818	0.560785	0.598364	1
Infection 02_16H	HALLMARK_ALLOGRAFT_REJECTION	PTPRC	Up	NotSig	0.401921	0.00547716	0.0153529	0.401921	0.87401	1
Infection 02_16H	HALLMARK_ALLOGRAFT_REJECTION	RARS1	Down	Down	-1.10554	9.67191e-12	7.85111e-10	-1.10554	1.03649e-05	0.000338279
Infection 02_16H	HALLMARK_ALLOGRAFT_REJECTION	RIPK2	NotSig	NotSig	-0.279931	0.0453067	0.0895675	-0.279931	0.967676	1
Infection 02_16H	HALLMARK_ALLOGRAFT_REJECTION	RPL39	NotSig	NotSig	0.407036	0.20548	0.304688	0.407036	0.566146	1
Infection 02_16H	HALLMARK_ALLOGRAFT_REJECTION	RPL3L	NotSig	NotSig	0.646069	0.178102	0.272332	0.646069	0.30274	0.973206
Infection 02_16H	HALLMARK_ALLOGRAFT_REJECTION	RPL9	NotSig	NotSig	0.334863	0.0377123	0.0770454	0.334863	0.898902	1
Infection 02_16H	HALLMARK_ALLOGRAFT_REJECTION	RPS19	NotSig	NotSig	0.275324	0.0909909	0.158205	0.275324	0.937155	1
Infection 02_16H	HALLMARK_ALLOGRAFT_REJECTION	RPS3A	Up	NotSig	0.388709	0.0169853	0.0397546	0.388709	0.840022	1
Infection 02_16H	HALLMARK_ALLOGRAFT_REJECTION	RPS9	Up	NotSig	0.373478	0.0170738	0.0399264	0.373478	0.873793	1
Infection 02_16H	HALLMARK_ALLOGRAFT_REJECTION	SIT1	Down	NotSig	-1.09908	0.00165748	0.00557702	-1.09908	0.0301177	0.205666
Infection 02_16H	HALLMARK_ALLOGRAFT_REJECTION	SOCS1	NotSig	NotSig	0.406228	0.0486432	0.0949061	0.406228	0.710519	1
Infection 02_16H	HALLMARK_ALLOGRAFT_REJECTION	SOCS5	Down	NotSig	-0.581168	0.000228813	0.00103715	-0.581168	0.487248	1
Infection 02_16H	HALLMARK_ALLOGRAFT_REJECTION	SPI1	Up	NotSig	0.918265	0.00348042	0.0105157	0.918265	0.0752974	0.396897
Infection 02_16H	HALLMARK_ALLOGRAFT_REJECTION	SRGN	Down	NotSig	-0.284887	0.0131421	0.0320402	-0.284887	0.990261	1
Infection 02_16H	HALLMARK_ALLOGRAFT_REJECTION	ST8SIA4	Up	NotSig	0.917844	0.000957614	0.00348141	0.917844	0.0596126	0.335684
Infection 02_16H	HALLMARK_ALLOGRAFT_REJECTION	STAB1	Up	Up	3.32362	3.42026e-09	9.71979e-08	3.32362	3.55015e-08	2.9733e-06
Infection 02_16H	HALLMARK_ALLOGRAFT_REJECTION	STAT1	NotSig	NotSig	0.218467	0.0504603	0.0978004	0.218467	0.997089	1
Infection 02_16H	HALLMARK_ALLOGRAFT_REJECTION	STAT4	Up	NotSig	0.726799	0.00179469	0.00597439	0.726799	0.186903	0.727616
Infection 02_16H	HALLMARK_ALLOGRAFT_REJECTION	TAP1	NotSig	NotSig	0.0273096	0.831715	0.885533	0.0273096	0.999643	1
Infection 02_16H	HALLMARK_ALLOGRAFT_REJECTION	TAP2	Up	NotSig	0.311503	0.0202979	0.0460541	0.311503	0.96338	1
Infection 02_16H	HALLMARK_ALLOGRAFT_REJECTION	TAPBP	NotSig	NotSig	-0.00523258	0.955535	0.973368	-0.00523258	0.999998	1
Infection 02_16H	HALLMARK_ALLOGRAFT_REJECTION	TGFB1	Down	NotSig	-0.357599	0.00395422	0.0116688	-0.357599	0.958743	1
Infection 02_16H	HALLMARK_ALLOGRAFT_REJECTION	TGFB2	NotSig	NotSig	2.99746	0.111221	0.186082	2.99746	0.113939	0.528279
Infection 02_16H	HALLMARK_ALLOGRAFT_REJECTION	THY1	NotSig	NotSig	0.68103	0.313319	0.42593	0.68103	0.378973	1
Infection 02_16H	HALLMARK_ALLOGRAFT_REJECTION	TIMP1	Down	NotSig	-0.921173	2.0751e-07	2.9216e-06	-0.921173	0.0102919	0.0924574
Infection 02_16H	HALLMARK_ALLOGRAFT_REJECTION	TLR1	NotSig	NotSig	-0.783413	0.0252691	0.0552542	-0.783413	0.167923	0.682778
Infection 02_16H	HALLMARK_ALLOGRAFT_REJECTION	TLR2	Up	Up	4.02968	5.32983e-09	1.39445e-07	4.02968	2.85504e-08	2.46954e-06
Infection 02_16H	HALLMARK_ALLOGRAFT_REJECTION	TLR3	NotSig	NotSig	-0.151166	0.673944	0.762064	-0.151166	0.825924	1
Infection 02_16H	HALLMARK_ALLOGRAFT_REJECTION	TLR6	NotSig	NotSig	-0.158488	0.549734	0.656042	-0.158488	0.878772	1
Infection 02_16H	HALLMARK_ALLOGRAFT_REJECTION	TNF	Up	NotSig	1.70643	0.0027685	0.00866573	1.70643	0.00888873	0.0828132
Infection 02_16H	HALLMARK_ALLOGRAFT_REJECTION	TPD52	Up	NotSig	0.543518	0.00189267	0.00626627	0.543518	0.538016	1
Infection 02_16H	HALLMARK_ALLOGRAFT_REJECTION	TRAF2	Down	NotSig	-0.490486	0.00143309	0.00492496	-0.490486	0.706127	1
Infection 02_16H	HALLMARK_ALLOGRAFT_REJECTION	TRAT1	NotSig	NotSig	-0.335666	0.168747	0.260391	-0.335666	0.730522	1
Infection 02_16H	HALLMARK_ALLOGRAFT_REJECTION	UBE2D1	NotSig	NotSig	0.0115153	0.948236	0.968692	0.0115153	0.998566	1
Infection 02_16H	HALLMARK_ALLOGRAFT_REJECTION	UBE2N	Down	NotSig	-0.502029	7.05971e-05	0.00038637	-0.502029	0.786158	1
Infection 02_16H	HALLMARK_ALLOGRAFT_REJECTION	WARS1	NotSig	NotSig	-0.148218	0.0975318	0.167136	-0.148218	0.999917	1
Infection 02_16H	HALLMARK_ALLOGRAFT_REJECTION	WAS	NotSig	NotSig	-0.245326	0.155534	0.243878	-0.245326	0.938074	1
Infection 02_16H	HALLMARK_ALLOGRAFT_REJECTION	ZAP70	NotSig	NotSig	0.187511	0.217543	0.319049	0.187511	0.981352	1
Infection 16_48H	HALLMARK_ANDROGEN_RESPONSE	ABCC4	Down	NotSig	-0.330174	0.0119664	0.0362102	-0.330174	0.959807	1
Infection 16_48H	HALLMARK_ANDROGEN_RESPONSE	ABHD2	NotSig	NotSig	-0.368884	0.0227004	0.0602589	-0.368884	0.866024	1
Infection 16_48H	HALLMARK_ANDROGEN_RESPONSE	ACSL3	Down	NotSig	-0.823522	7.43398e-09	5.27679e-07	-0.823522	0.0224252	0.295315
Infection 16_48H	HALLMARK_ANDROGEN_RESPONSE	ACTN1	Up	NotSig	0.4581	0.00130846	0.00642023	0.4581	0.803161	1
Infection 16_48H	HALLMARK_ANDROGEN_RESPONSE	ADRM1	Down	NotSig	-0.394706	0.00341863	0.0136066	-0.394706	0.909192	1
Infection 16_48H	HALLMARK_ANDROGEN_RESPONSE	AKAP12	Down	NotSig	-1.25088	4.24641e-05	0.000435058	-1.25088	0.00395817	0.0977439
Infection 16_48H	HALLMARK_ANDROGEN_RESPONSE	AKT1	Down	NotSig	-0.221673	0.01158	0.0352569	-0.221673	0.999755	1
Infection 16_48H	HALLMARK_ANDROGEN_RESPONSE	ANKH	Down	NotSig	-0.737251	4.13137e-09	3.38837e-07	-0.737251	0.0957624	0.698214
Infection 16_48H	HALLMARK_ANDROGEN_RESPONSE	APPBP2	NotSig	NotSig	-0.236342	0.0640465	0.134366	-0.236342	0.989145	1
Infection 16_48H	HALLMARK_ANDROGEN_RESPONSE	ARID5B	Up	NotSig	0.928031	0.000106113	0.000897257	0.928031	0.0373385	0.407948
Infection 16_48H	HALLMARK_ANDROGEN_RESPONSE	AZGP1	NotSig	NotSig	-1.23008	0.308112	0.440649	-1.23008	0.335517	1
Infection 16_48H	HALLMARK_ANDROGEN_RESPONSE	B2M	Up	NotSig	0.687606	2.5198e-05	0.000289029	0.687606	0.229898	1
Infection 16_48H	HALLMARK_ANDROGEN_RESPONSE	B4GALT1	Down	NotSig	-0.713746	2.2578e-07	7.62018e-06	-0.713746	0.160653	0.914649
Infection 16_48H	HALLMARK_ANDROGEN_RESPONSE	CAMKK2	NotSig	NotSig	0.180413	0.17885	0.292399	0.180413	0.99242	1
Infection 16_48H	HALLMARK_ANDROGEN_RESPONSE	CCND1	Up	NotSig	0.810966	7.32912e-05	0.000669819	0.810966	0.0847801	0.65606
Infection 16_48H	HALLMARK_ANDROGEN_RESPONSE	CCND3	Down	NotSig	-0.457991	3.38958e-05	0.000367743	-0.457991	0.920206	1
Infection 16_48H	HALLMARK_ANDROGEN_RESPONSE	CDC14B	NotSig	NotSig	0.149604	0.539515	0.660938	0.149604	0.906149	1
Infection 16_48H	HALLMARK_ANDROGEN_RESPONSE	CDK6	NotSig	NotSig	0.235438	0.0899129	0.17365	0.235438	0.981289	1
Infection 16_48H	HALLMARK_ANDROGEN_RESPONSE	CENPN	Down	NotSig	-0.388761	0.000204531	0.00149195	-0.388761	0.978058	1
Infection 16_48H	HALLMARK_ANDROGEN_RESPONSE	DBI	NotSig	NotSig	-0.116617	0.456256	0.587777	-0.116617	0.99016	1
Infection 16_48H	HALLMARK_ANDROGEN_RESPONSE	DHCR24	NotSig	NotSig	-0.145501	0.0782076	0.156346	-0.145501	0.999972	1
Infection 16_48H	HALLMARK_ANDROGEN_RESPONSE	DNAJB9	NotSig	NotSig	-0.212593	0.0756531	0.152046	-0.212593	0.995159	1
Infection 16_48H	HALLMARK_ANDROGEN_RESPONSE	ELK4	NotSig	NotSig	-0.287658	0.0526139	0.115896	-0.287658	0.953537	1
Infection 16_48H	HALLMARK_ANDROGEN_RESPONSE	ELL2	Down	NotSig	-0.674826	1.72306e-07	6.22699e-06	-0.674826	0.259911	1
Infection 16_48H	HALLMARK_ANDROGEN_RESPONSE	ELOVL5	Down	NotSig	-0.643879	1.44537e-07	5.49972e-06	-0.643879	0.370712	1
Infection 16_48H	HALLMARK_ANDROGEN_RESPONSE	FADS1	Down	NotSig	-0.721683	6.55165e-08	2.89682e-06	-0.721683	0.138796	0.855305
Infection 16_48H	HALLMARK_ANDROGEN_RESPONSE	FKBP5	Down	NotSig	-0.797054	2.24555e-08	1.22147e-06	-0.797054	0.0406717	0.429482
Infection 16_48H	HALLMARK_ANDROGEN_RESPONSE	GNAI3	NotSig	NotSig	-0.0919962	0.327598	0.46057	-0.0919962	0.999946	1
Infection 16_48H	HALLMARK_ANDROGEN_RESPONSE	GPD1L	Up	NotSig	0.554631	5.08844e-05	0.000499348	0.554631	0.615296	1
Infection 16_48H	HALLMARK_ANDROGEN_RESPONSE	GSR	Down	NotSig	-0.29498	0.00289372	0.0119345	-0.29498	0.996799	1
Infection 16_48H	HALLMARK_ANDROGEN_RESPONSE	GUCY1A1	NotSig	NotSig	0.325146	0.711451	0.802996	0.325146	0.739928	1
Infection 16_48H	HALLMARK_ANDROGEN_RESPONSE	H1-0	Down	NotSig	-0.745714	1.37675e-07	5.32825e-06	-0.745714	0.102753	0.723844
Infection 16_48H	HALLMARK_ANDROGEN_RESPONSE	HERC3	NotSig	NotSig	-0.266306	0.149076	0.255299	-0.266306	0.90685	1
Infection 16_48H	HALLMARK_ANDROGEN_RESPONSE	HMGCR	Down	NotSig	-0.378204	0.00634796	0.0220694	-0.378204	0.914567	1
Infection 16_48H	HALLMARK_ANDROGEN_RESPONSE	HMGCS1	NotSig	NotSig	-0.00335222	0.973899	0.990741	-0.00335222	0.999997	1
Infection 16_48H	HALLMARK_ANDROGEN_RESPONSE	HOMER2	NotSig	NotSig	-0.105072	0.568203	0.685786	-0.105072	0.978396	1
Infection 16_48H	HALLMARK_ANDROGEN_RESPONSE	HPGD	Up	Up	1.74968	3.68366e-07	1.09809e-05	1.74968	2.90667e-05	0.00301235
Infection 16_48H	HALLMARK_ANDROGEN_RESPONSE	HSD17B14	NotSig	NotSig	0.385885	0.39504	0.528088	0.385885	0.557473	1
Infection 16_48H	HALLMARK_ANDROGEN_RESPONSE	IDI1	NotSig	NotSig	0.00844697	0.936778	0.966062	0.00844697	0.999987	1
Infection 16_48H	HALLMARK_ANDROGEN_RESPONSE	INPP4B	Up	NotSig	0.769957	0.0165688	0.0468755	0.769957	0.170323	0.939715
Infection 16_48H	HALLMARK_ANDROGEN_RESPONSE	INSIG1	Down	NotSig	-0.557715	3.50463e-07	1.04867e-05	-0.557715	0.735471	1
Infection 16_48H	HALLMARK_ANDROGEN_RESPONSE	IQGAP2	NotSig	NotSig	-0.0859771	0.472062	0.60139	-0.0859771	0.999302	1
Infection 16_48H	HALLMARK_ANDROGEN_RESPONSE	ITGAV	NotSig	NotSig	0.131174	0.567694	0.685276	0.131174	0.930974	1
Infection 16_48H	HALLMARK_ANDROGEN_RESPONSE	KRT8	Up	NotSig	0.985814	0.000838038	0.00449671	0.985814	0.0415777	0.437008
Infection 16_48H	HALLMARK_ANDROGEN_RESPONSE	LMAN1	Down	NotSig	-0.937546	4.087e-07	1.17991e-05	-0.937546	0.00995828	0.180064
Infection 16_48H	HALLMARK_ANDROGEN_RESPONSE	MAF	Up	NotSig	1.01536	0.000267579	0.00183197	1.01536	0.0267127	0.328799
Infection 16_48H	HALLMARK_ANDROGEN_RESPONSE	MAP7	NotSig	NotSig	-0.123305	0.598841	0.711625	-0.123305	0.930793	1
Infection 16_48H	HALLMARK_ANDROGEN_RESPONSE	MERTK	NotSig	NotSig	-0.679404	0.133896	0.235049	-0.679404	0.267093	1
Infection 16_48H	HALLMARK_ANDROGEN_RESPONSE	MYL12A	NotSig	NotSig	0.0276917	0.814137	0.881626	0.0276917	0.999852	1
Infection 16_48H	HALLMARK_ANDROGEN_RESPONSE	NCOA4	Down	NotSig	-0.606084	1.37254e-06	3.00913e-05	-0.606084	0.498228	1
Infection 16_48H	HALLMARK_ANDROGEN_RESPONSE	NDRG1	NotSig	NotSig	-0.0739365	0.573579	0.690117	-0.0739365	0.998613	1
Infection 16_48H	HALLMARK_ANDROGEN_RESPONSE	NGLY1	NotSig	NotSig	-0.189481	0.0613958	0.129915	-0.189481	0.999276	1
Infection 16_48H	HALLMARK_ANDROGEN_RESPONSE	NKX3-1	NotSig	NotSig	0.384851	0.194641	0.312028	0.384851	0.597725	1
Infection 16_48H	HALLMARK_ANDROGEN_RESPONSE	PA2G4	NotSig	NotSig	-0.231136	0.0367077	0.0876654	-0.231136	0.996676	1
Infection 16_48H	HALLMARK_ANDROGEN_RESPONSE	PDLIM5	Down	NotSig	-0.320659	0.00528915	0.0191928	-0.320659	0.983913	1
Infection 16_48H	HALLMARK_ANDROGEN_RESPONSE	PGM3	NotSig	NotSig	0.0319918	0.820612	0.886593	0.0319918	0.999041	1
Infection 16_48H	HALLMARK_ANDROGEN_RESPONSE	PIAS1	NotSig	NotSig	-0.18979	0.109519	0.201648	-0.18979	0.996757	1
Infection 16_48H	HALLMARK_ANDROGEN_RESPONSE	PLPP1	NotSig	NotSig	-0.771385	0.131993	0.232483	-0.771385	0.23423	1
Infection 16_48H	HALLMARK_ANDROGEN_RESPONSE	PMEPA1	Up	Up	1.35122	1.56024e-06	3.31949e-05	1.35122	0.000501298	0.0232019
Infection 16_48H	HALLMARK_ANDROGEN_RESPONSE	PTK2B	NotSig	NotSig	0.0306273	0.74321	0.827014	0.0306273	0.999989	1
Infection 16_48H	HALLMARK_ANDROGEN_RESPONSE	RAB4A	NotSig	NotSig	-0.122368	0.346069	0.47972	-0.122368	0.99733	1
Infection 16_48H	HALLMARK_ANDROGEN_RESPONSE	RPS6KA3	Down	NotSig	-0.525087	0.000123105	0.00100913	-0.525087	0.692336	1
Infection 16_48H	HALLMARK_ANDROGEN_RESPONSE	RRP12	Down	NotSig	-0.470797	0.000132772	0.00106861	-0.470797	0.854738	1
Infection 16_48H	HALLMARK_ANDROGEN_RESPONSE	SAT1	Up	NotSig	0.33633	0.00333693	0.0133566	0.33633	0.980681	1
Infection 16_48H	HALLMARK_ANDROGEN_RESPONSE	SCD	Down	Down	-0.972651	2.35846e-09	2.22215e-07	-0.972651	0.0012885	0.0451231
Infection 16_48H	HALLMARK_ANDROGEN_RESPONSE	SEC24D	NotSig	NotSig	-0.266891	0.111595	0.204605	-0.266891	0.933832	1
Infection 16_48H	HALLMARK_ANDROGEN_RESPONSE	SELENOP	NotSig	NotSig	-0.17631	0.515777	0.640331	-0.17631	0.845335	1
Infection 16_48H	HALLMARK_ANDROGEN_RESPONSE	SGK1	Down	NotSig	-0.628849	0.000185788	0.00138428	-0.628849	0.356512	1
Infection 16_48H	HALLMARK_ANDROGEN_RESPONSE	SLC26A2	Down	NotSig	-0.791918	1.09146e-05	0.000153298	-0.791918	0.0830278	0.647731
Infection 16_48H	HALLMARK_ANDROGEN_RESPONSE	SLC38A2	Down	NotSig	-0.999767	3.65986e-08	1.81037e-06	-0.999767	0.00222957	0.0670948
Infection 16_48H	HALLMARK_ANDROGEN_RESPONSE	SMS	NotSig	NotSig	0.0841747	0.493547	0.620964	0.0841747	0.999117	1
Infection 16_48H	HALLMARK_ANDROGEN_RESPONSE	SORD	NotSig	NotSig	0.138903	0.418141	0.550737	0.138903	0.978344	1
Infection 16_48H	HALLMARK_ANDROGEN_RESPONSE	SPCS3	Down	NotSig	-0.289826	0.0105775	0.0328877	-0.289826	0.99061	1
Infection 16_48H	HALLMARK_ANDROGEN_RESPONSE	SPDEF	NotSig	NotSig	1.93619	0.999612	0.99996	1.93619	0.999609	1
Infection 16_48H	HALLMARK_ANDROGEN_RESPONSE	SRF	Down	NotSig	-0.359266	0.00140088	0.00677499	-0.359266	0.976413	1
Infection 16_48H	HALLMARK_ANDROGEN_RESPONSE	SRP19	NotSig	NotSig	-0.161956	0.181108	0.294813	-0.161956	0.997386	1
Infection 16_48H	HALLMARK_ANDROGEN_RESPONSE	STEAP4	NotSig	NotSig	0.902933	0.0754127	0.151697	0.902933	0.155689	0.90106
Infection 16_48H	HALLMARK_ANDROGEN_RESPONSE	STK39	NotSig	NotSig	0.285917	0.0392162	0.0924289	0.285917	0.967179	1
Infection 16_48H	HALLMARK_ANDROGEN_RESPONSE	TMEM50A	NotSig	NotSig	-0.238667	0.0180269	0.0500609	-0.238667	0.998444	1
Infection 16_48H	HALLMARK_ANDROGEN_RESPONSE	TNFAIP8	Up	NotSig	0.35391	0.000705006	0.00392803	0.35391	0.987167	1
Infection 16_48H	HALLMARK_ANDROGEN_RESPONSE	TPD52	Up	NotSig	1.0678	7.24768e-07	1.83558e-05	1.0678	0.00305342	0.0827614
Infection 16_48H	HALLMARK_ANDROGEN_RESPONSE	TSC22D1	NotSig	NotSig	0.120273	0.18125	0.29497	0.120273	0.999947	1
Infection 16_48H	HALLMARK_ANDROGEN_RESPONSE	UAP1	NotSig	NotSig	-0.039727	0.71267	0.803766	-0.039727	0.999912	1
Infection 16_48H	HALLMARK_ANDROGEN_RESPONSE	UBE2I	NotSig	NotSig	-0.194786	0.0667666	0.13853	-0.194786	0.998712	1
Infection 16_48H	HALLMARK_ANDROGEN_RESPONSE	UBE2J1	Down	NotSig	-0.361869	0.00193678	0.00872185	-0.361869	0.969162	1
Infection 16_48H	HALLMARK_ANDROGEN_RESPONSE	VAPA	NotSig	NotSig	0.0706275	0.426941	0.559395	0.0706275	0.999983	1
Infection 16_48H	HALLMARK_ANDROGEN_RESPONSE	XRCC5	Down	NotSig	-0.35885	0.000590919	0.00343379	-0.35885	0.98622	1
Infection 16_48H	HALLMARK_ANDROGEN_RESPONSE	XRCC6	Down	NotSig	-0.605395	6.14297e-07	1.61229e-05	-0.605395	0.514684	1
Infection 16_48H	HALLMARK_ANDROGEN_RESPONSE	ZBTB10	NotSig	NotSig	0.0999663	0.65004	0.755801	0.0999663	0.956107	1
Infection 16_48H	HALLMARK_ANDROGEN_RESPONSE	ZMIZ1	Down	NotSig	-0.378961	0.00312123	0.012639	-0.378961	0.937414	1
Infection 16_48H	HALLMARK_ANGIOGENESIS	APP	NotSig	NotSig	-0.0871159	0.468157	0.598099	-0.0871159	0.999247	1
Infection 16_48H	HALLMARK_ANGIOGENESIS	CCND2	NotSig	NotSig	0.0959685	0.301793	0.43383	0.0959685	0.999949	1
Infection 16_48H	HALLMARK_ANGIOGENESIS	COL5A2	Up	NotSig	1.30206	0.0092631	0.0297413	1.30206	0.0325847	0.374842
Infection 16_48H	HALLMARK_ANGIOGENESIS	FGFR1	Up	NotSig	0.676979	0.000750896	0.00411991	0.676979	0.250374	1
Infection 16_48H	HALLMARK_ANGIOGENESIS	ITGAV	NotSig	NotSig	0.131174	0.567694	0.685276	0.131174	0.930974	1
Infection 16_48H	HALLMARK_ANGIOGENESIS	JAG1	NotSig	NotSig	-0.00783334	0.984009	0.996793	-0.00783334	0.993783	1
Infection 16_48H	HALLMARK_ANGIOGENESIS	JAG2	NotSig	NotSig	1.08399	0.0802168	0.159396	1.08399	0.130317	0.82677
Infection 16_48H	HALLMARK_ANGIOGENESIS	LRPAP1	NotSig	NotSig	0.0138117	0.895946	0.93802	0.0138117	0.999978	1
Infection 16_48H	HALLMARK_ANGIOGENESIS	MSX1	NotSig	NotSig	2.09377	0.219052	0.34111	2.09377	0.229732	1
Infection 16_48H	HALLMARK_ANGIOGENESIS	OLR1	NotSig	NotSig	-0.178719	0.774625	0.851018	-0.178719	0.770897	1
Infection 16_48H	HALLMARK_ANGIOGENESIS	PDGFA	NotSig	NotSig	0.265182	0.172745	0.285039	0.265182	0.890751	1
Infection 16_48H	HALLMARK_ANGIOGENESIS	PF4	NotSig	NotSig	1.11194	0.0379721	0.0899926	1.11194	0.0858474	0.65901
Infection 16_48H	HALLMARK_ANGIOGENESIS	PRG2	Up	NotSig	0.96504	1.31019e-05	0.000176954	0.96504	0.0177216	0.253431
Infection 16_48H	HALLMARK_ANGIOGENESIS	PTK2	NotSig	NotSig	-0.0746736	0.446565	0.578878	-0.0746736	0.999936	1
Infection 16_48H	HALLMARK_ANGIOGENESIS	S100A4	Up	NotSig	0.783341	0.00261573	0.0110118	0.783341	0.134707	0.841507
Infection 16_48H	HALLMARK_ANGIOGENESIS	SPP1	Down	NotSig	-2.73236	0.0098861	0.0312376	-2.73236	0.0150283	0.227768
Infection 16_48H	HALLMARK_ANGIOGENESIS	STC1	NotSig	NotSig	3.37389	0.999613	0.99996	3.37389	0.999608	1
Infection 16_48H	HALLMARK_ANGIOGENESIS	THBD	NotSig	NotSig	0.828685	0.307059	0.43954	0.828685	0.356173	1
Infection 16_48H	HALLMARK_ANGIOGENESIS	TIMP1	Up	NotSig	0.801585	2.68051e-07	8.60646e-06	0.801585	0.0510218	0.487107
Infection 16_48H	HALLMARK_ANGIOGENESIS	TNFRSF21	NotSig	NotSig	-0.360481	0.0404341	0.0946512	-0.360481	0.840736	1
Infection 16_48H	HALLMARK_ANGIOGENESIS	VAV2	Up	Up	1.555	1.84089e-07	6.52862e-06	1.555	4.85548e-05	0.00436654
Infection 16_48H	HALLMARK_ANGIOGENESIS	VCAN	NotSig	NotSig	-0.178297	0.776688	0.852835	-0.178297	0.79899	1
Infection 16_48H	HALLMARK_ANGIOGENESIS	VEGFA	Down	NotSig	-0.577294	0.00209381	0.00928113	-0.577294	0.449793	1
Infection 16_48H	HALLMARK_APOPTOSIS	ADD1	Down	NotSig	-0.536575	2.8153e-07	8.85822e-06	-0.536575	0.822169	1
Infection 16_48H	HALLMARK_APOPTOSIS	AIFM3	Up	NotSig	2.15586	0.00917295	0.029554	2.15586	0.0173604	0.250154
Infection 16_48H	HALLMARK_APOPTOSIS	ANKH	Down	NotSig	-0.737251	4.13137e-09	3.38837e-07	-0.737251	0.0957624	0.698214
Infection 16_48H	HALLMARK_APOPTOSIS	ANXA1	Up	Up	1.18873	1.24692e-07	4.93438e-06	1.18873	0.000480127	0.0225517
Infection 16_48H	HALLMARK_APOPTOSIS	APP	NotSig	NotSig	-0.0871159	0.468157	0.598099	-0.0871159	0.999247	1
Infection 16_48H	HALLMARK_APOPTOSIS	ATF3	NotSig	NotSig	-0.189009	0.195907	0.313741	-0.189009	0.985261	1
Infection 16_48H	HALLMARK_APOPTOSIS	BAX	Up	NotSig	0.538495	0.000357925	0.00231343	0.538495	0.610499	1
Infection 16_48H	HALLMARK_APOPTOSIS	BCAP31	NotSig	NotSig	0.154452	0.157852	0.266721	0.154452	0.999106	1
Infection 16_48H	HALLMARK_APOPTOSIS	BCL10	NotSig	NotSig	-0.180758	0.162967	0.273147	-0.180758	0.994138	1
Infection 16_48H	HALLMARK_APOPTOSIS	BCL2L1	Down	NotSig	-0.500121	1.13908e-05	0.00015844	-0.500121	0.846727	1
Infection 16_48H	HALLMARK_APOPTOSIS	BCL2L11	Down	NotSig	-0.759814	2.51473e-07	8.29286e-06	-0.759814	0.0882921	0.6703
Infection 16_48H	HALLMARK_APOPTOSIS	BCL2L2	Down	NotSig	-0.460768	0.000196738	0.00144509	-0.460768	0.867426	1
Infection 16_48H	HALLMARK_APOPTOSIS	BID	NotSig	NotSig	0.172765	0.199863	0.318017	0.172765	0.992852	1
Infection 16_48H	HALLMARK_APOPTOSIS	BIK	NotSig	NotSig	1.05411	0.161429	0.271144	1.05411	0.205819	1
Infection 16_48H	HALLMARK_APOPTOSIS	BIRC3	Up	Up	1.26426	3.1799e-10	4.33919e-08	1.26426	8.47264e-06	0.00109035
Infection 16_48H	HALLMARK_APOPTOSIS	BMF	NotSig	NotSig	0.28626	0.0371445	0.0885034	0.28626	0.968694	1
Infection 16_48H	HALLMARK_APOPTOSIS	BNIP3L	NotSig	NotSig	-0.14775	0.137059	0.239618	-0.14775	0.99971	1
Infection 16_48H	HALLMARK_APOPTOSIS	BRCA1	Down	NotSig	-0.314339	0.00770872	0.0257266	-0.314339	0.982584	1
Infection 16_48H	HALLMARK_APOPTOSIS	BTG2	Down	NotSig	-0.303956	0.00159671	0.00748648	-0.303956	0.997169	1
Infection 16_48H	HALLMARK_APOPTOSIS	BTG3	Down	NotSig	-0.476763	0.000110595	0.000928703	-0.476763	0.844954	1
Infection 16_48H	HALLMARK_APOPTOSIS	CASP1	Up	NotSig	1.53357	9.91408e-05	0.000849648	1.53357	0.00195013	0.060765
Infection 16_48H	HALLMARK_APOPTOSIS	CASP2	NotSig	NotSig	-0.0589028	0.594414	0.708028	-0.0589028	0.999811	1
Infection 16_48H	HALLMARK_APOPTOSIS	CASP3	Down	NotSig	-0.250967	0.00705825	0.0239959	-0.250967	0.999183	1
Infection 16_48H	HALLMARK_APOPTOSIS	CASP4	NotSig	NotSig	-0.176424	0.202375	0.321014	-0.176424	0.991023	1
Infection 16_48H	HALLMARK_APOPTOSIS	CASP6	NotSig	NotSig	0.0559822	0.648959	0.754932	0.0559822	0.999467	1
Infection 16_48H	HALLMARK_APOPTOSIS	CASP7	Up	NotSig	0.547531	0.014468	0.0420132	0.547531	0.454829	1
Infection 16_48H	HALLMARK_APOPTOSIS	CASP8	NotSig	NotSig	0.162235	0.0838002	0.164677	0.162235	0.999808	1
Infection 16_48H	HALLMARK_APOPTOSIS	CASP9	NotSig	NotSig	-0.207939	0.206191	0.32563	-0.207939	0.964769	1
Infection 16_48H	HALLMARK_APOPTOSIS	CAV1	NotSig	NotSig	1.0615	0.300822	0.432883	1.0615	0.32677	1
Infection 16_48H	HALLMARK_APOPTOSIS	CCND1	Up	NotSig	0.810966	7.32912e-05	0.000669819	0.810966	0.0847801	0.65606
Infection 16_48H	HALLMARK_APOPTOSIS	CCND2	NotSig	NotSig	0.0959685	0.301793	0.43383	0.0959685	0.999949	1
Infection 16_48H	HALLMARK_APOPTOSIS	CD14	NotSig	NotSig	1.17447	0.061363	0.12989	1.17447	0.104739	0.733268
Infection 16_48H	HALLMARK_APOPTOSIS	CD2	Up	NotSig	0.761908	0.000112491	0.000941134	0.761908	0.128992	0.823074
Infection 16_48H	HALLMARK_APOPTOSIS	CD38	Up	NotSig	3.46075	0.0147898	0.0427525	3.46075	0.0186161	0.261933
Infection 16_48H	HALLMARK_APOPTOSIS	CD44	NotSig	NotSig	-0.162517	0.0593576	0.126781	-0.162517	0.999933	1
Infection 16_48H	HALLMARK_APOPTOSIS	CD69	NotSig	NotSig	-0.0554324	0.604168	0.715851	-0.0554324	0.999883	1
Infection 16_48H	HALLMARK_APOPTOSIS	CDC25B	NotSig	NotSig	-0.0927627	0.287525	0.41943	-0.0927627	0.999979	1
Infection 16_48H	HALLMARK_APOPTOSIS	CDK2	NotSig	NotSig	0.00468212	0.953648	0.977413	0.00468212	1	1
Infection 16_48H	HALLMARK_APOPTOSIS	CDKN1A	Up	Up	0.957334	2.25009e-10	3.29784e-08	0.957334	0.000745106	0.0303195
Infection 16_48H	HALLMARK_APOPTOSIS	CDKN1B	Down	NotSig	-0.702059	7.18606e-09	5.12379e-07	-0.702059	0.174511	0.948605
Infection 16_48H	HALLMARK_APOPTOSIS	CFLAR	NotSig	NotSig	-0.145877	0.103182	0.192398	-0.145877	0.99992	1
Infection 16_48H	HALLMARK_APOPTOSIS	CLU	Up	Up	1.18306	3.33943e-09	2.95306e-07	1.18306	8.39622e-05	0.00650314
Infection 16_48H	HALLMARK_APOPTOSIS	CREBBP	Down	NotSig	-0.305576	0.0080606	0.0266537	-0.305576	0.98653	1
Infection 16_48H	HALLMARK_APOPTOSIS	CTH	Down	Down	-1.55996	9.48699e-10	1.03565e-07	-1.55996	1.25702e-06	0.000255094
Infection 16_48H	HALLMARK_APOPTOSIS	CTNNB1	NotSig	NotSig	-0.0953461	0.277878	0.408709	-0.0953461	0.999976	1
Infection 16_48H	HALLMARK_APOPTOSIS	CYLD	NotSig	NotSig	0.0960754	0.441149	0.57386	0.0960754	0.998753	1
Infection 16_48H	HALLMARK_APOPTOSIS	DAP	Down	NotSig	-0.362983	0.000595917	0.0034507	-0.362983	0.983902	1
Infection 16_48H	HALLMARK_APOPTOSIS	DAP3	NotSig	NotSig	0.0057534	0.952852	0.977048	0.0057534	0.999997	1
Infection 16_48H	HALLMARK_APOPTOSIS	DDIT3	NotSig	NotSig	-0.00760583	0.94246	0.969785	-0.00760583	0.999989	1
Infection 16_48H	HALLMARK_APOPTOSIS	DFFA	Up	NotSig	0.292957	0.0134243	0.0395925	0.292957	0.986406	1
Infection 16_48H	HALLMARK_APOPTOSIS	DIABLO	NotSig	NotSig	-0.0233238	0.857162	0.912434	-0.0233238	0.999666	1
Infection 16_48H	HALLMARK_APOPTOSIS	DNAJA1	NotSig	NotSig	-0.228837	0.0251141	0.0652759	-0.228837	0.998489	1
Infection 16_48H	HALLMARK_APOPTOSIS	DNAJC3	Down	NotSig	-0.37247	0.0030429	0.0124012	-0.37247	0.947535	1
Infection 16_48H	HALLMARK_APOPTOSIS	DNM1L	Down	NotSig	-0.389012	0.000496221	0.0029877	-0.389012	0.966409	1
Infection 16_48H	HALLMARK_APOPTOSIS	DPYD	NotSig	NotSig	-0.147299	0.577552	0.693761	-0.147299	0.887193	1
Infection 16_48H	HALLMARK_APOPTOSIS	EBP	NotSig	NotSig	0.172765	0.137942	0.240604	0.172765	0.997821	1
Infection 16_48H	HALLMARK_APOPTOSIS	EGR3	NotSig	NotSig	0.179446	0.801763	0.872061	0.179446	0.822501	1
Infection 16_48H	HALLMARK_APOPTOSIS	EMP1	NotSig	NotSig	-0.0259155	0.983239	0.996275	-0.0259155	0.999243	1
Infection 16_48H	HALLMARK_APOPTOSIS	ENO2	NotSig	NotSig	0.156238	0.149555	0.255953	0.156238	0.999162	1
Infection 16_48H	HALLMARK_APOPTOSIS	ERBB2	NotSig	NotSig	0.276233	0.1023	0.191153	0.276233	0.926025	1
Infection 16_48H	HALLMARK_APOPTOSIS	ERBB3	NotSig	NotSig	0.164049	0.822072	0.887685	0.164049	0.843752	1
Infection 16_48H	HALLMARK_APOPTOSIS	EREG	NotSig	NotSig	-0.410004	0.393293	0.526508	-0.410004	0.529254	1
Infection 16_48H	HALLMARK_APOPTOSIS	ETF1	Down	NotSig	-0.627422	1.07225e-07	4.31872e-06	-0.627422	0.443039	1
Infection 16_48H	HALLMARK_APOPTOSIS	F2R	NotSig	NotSig	-0.142847	0.436343	0.568981	-0.142847	0.968328	1
Infection 16_48H	HALLMARK_APOPTOSIS	FAS	Up	NotSig	0.894546	1.96019e-07	6.84941e-06	0.894546	0.0143041	0.221259
Infection 16_48H	HALLMARK_APOPTOSIS	FDXR	Up	Up	1.52262	5.02228e-13	2.94436e-10	1.52262	5.16498e-09	2.81919e-06
Infection 16_48H	HALLMARK_APOPTOSIS	FEZ1	Up	NotSig	2.78491	0.000655229	0.00370584	2.78491	0.00161989	0.0527902
Infection 16_48H	HALLMARK_APOPTOSIS	GADD45A	NotSig	NotSig	-0.133867	0.133108	0.233895	-0.133867	0.999939	1
Infection 16_48H	HALLMARK_APOPTOSIS	GADD45B	Up	Up	1.40004	2.45615e-07	8.1506e-06	1.40004	0.000137039	0.00923061
Infection 16_48H	HALLMARK_APOPTOSIS	GCH1	Up	NotSig	0.336172	0.0152379	0.0437989	0.336172	0.943844	1
Infection 16_48H	HALLMARK_APOPTOSIS	GNA15	Up	NotSig	0.914015	1.29473e-07	5.07283e-06	0.914015	0.0100854	0.180795
Infection 16_48H	HALLMARK_APOPTOSIS	GPX1	Up	NotSig	0.935347	2.72098e-07	8.66608e-06	0.935347	0.0092729	0.173072
Infection 16_48H	HALLMARK_APOPTOSIS	GPX3	NotSig	NotSig	-1.90814	0.0571861	0.123401	-1.90814	0.0740435	0.610688
Infection 16_48H	HALLMARK_APOPTOSIS	GPX4	Up	NotSig	0.604102	0.000413288	0.0026022	0.604102	0.411554	1
Infection 16_48H	HALLMARK_APOPTOSIS	GSN	Down	NotSig	-0.733341	3.89301e-09	3.2263e-07	-0.733341	0.102122	0.721327
Infection 16_48H	HALLMARK_APOPTOSIS	GSR	Down	NotSig	-0.29498	0.00289372	0.0119345	-0.29498	0.996799	1
Infection 16_48H	HALLMARK_APOPTOSIS	GSTM1	NotSig	NotSig	0.28808	0.0946425	0.180189	0.28808	0.912516	1
Infection 16_48H	HALLMARK_APOPTOSIS	H1-0	Down	NotSig	-0.745714	1.37675e-07	5.32825e-06	-0.745714	0.102753	0.723844
Infection 16_48H	HALLMARK_APOPTOSIS	HMGB2	Down	NotSig	-0.637059	1.88667e-05	0.000234085	-0.637059	0.35609	1
Infection 16_48H	HALLMARK_APOPTOSIS	HMOX1	Up	Up	1.93312	9.39649e-12	2.65602e-09	1.93312	3.35316e-09	2.04143e-06
Infection 16_48H	HALLMARK_APOPTOSIS	HSPB1	Up	NotSig	1.00348	1.09806e-06	2.5636e-05	1.00348	0.00648121	0.136606
Infection 16_48H	HALLMARK_APOPTOSIS	IER3	Up	NotSig	0.553252	0.000182164	0.00135949	0.553252	0.583267	1
Infection 16_48H	HALLMARK_APOPTOSIS	IFITM3	NotSig	NotSig	0.37405	0.0344364	0.0834626	0.37405	0.822118	1
Infection 16_48H	HALLMARK_APOPTOSIS	IFNGR1	NotSig	NotSig	0.21463	0.171143	0.283163	0.21463	0.970257	1
Infection 16_48H	HALLMARK_APOPTOSIS	IGF2R	Down	NotSig	-0.827038	1.09335e-06	2.56016e-05	-0.827038	0.0441347	0.450424
Infection 16_48H	HALLMARK_APOPTOSIS	IL18	Down	NotSig	-0.581103	0.0081987	0.0269976	-0.581103	0.403191	1
Infection 16_48H	HALLMARK_APOPTOSIS	IL1B	NotSig	NotSig	0.237678	0.755578	0.836425	0.237678	0.791347	1
Infection 16_48H	HALLMARK_APOPTOSIS	IRF1	Down	NotSig	-0.482932	0.00166832	0.0077608	-0.482932	0.722054	1
Infection 16_48H	HALLMARK_APOPTOSIS	ISG20	Up	Up	1.75678	2.06997e-13	1.7245e-10	1.75678	3.56349e-10	2.96876e-07
Infection 16_48H	HALLMARK_APOPTOSIS	JUN	Up	NotSig	0.908201	7.80079e-07	1.94761e-05	0.908201	0.0162975	0.239307
Infection 16_48H	HALLMARK_APOPTOSIS	KRT18	Up	NotSig	0.764812	5.31779e-05	0.000518001	0.764812	0.120242	0.792056
Infection 16_48H	HALLMARK_APOPTOSIS	LEF1	Up	NotSig	1.08944	2.70221e-07	8.65856e-06	1.08944	0.001723	0.0553213
Infection 16_48H	HALLMARK_APOPTOSIS	LGALS3	NotSig	NotSig	-0.0213169	0.866109	0.918403	-0.0213169	0.999761	1
Infection 16_48H	HALLMARK_APOPTOSIS	LMNA	NotSig	NotSig	0.0379237	0.7165	0.806476	0.0379237	0.999943	1
Infection 16_48H	HALLMARK_APOPTOSIS	MADD	NotSig	NotSig	-0.147337	0.199389	0.317602	-0.147337	0.998713	1
Infection 16_48H	HALLMARK_APOPTOSIS	MCL1	Down	NotSig	-0.35853	0.00128966	0.0063437	-0.35853	0.978343	1
Infection 16_48H	HALLMARK_APOPTOSIS	MGMT	Up	NotSig	0.454968	0.0174702	0.0488967	0.454968	0.668481	1
Infection 16_48H	HALLMARK_APOPTOSIS	MMP2	NotSig	NotSig	0.907591	0.0533692	0.117038	0.907591	0.138366	0.853879
Infection 16_48H	HALLMARK_APOPTOSIS	NEDD9	Up	NotSig	1.09469	0.0150884	0.0434639	1.09469	0.0609509	0.547393
Infection 16_48H	HALLMARK_APOPTOSIS	NEFH	NotSig	NotSig	0.0342991	0.89209	0.935654	0.0342991	0.98052	1
Infection 16_48H	HALLMARK_APOPTOSIS	PAK1	Down	NotSig	-0.685274	2.60233e-07	8.41628e-06	-0.685274	0.229349	1
Infection 16_48H	HALLMARK_APOPTOSIS	PDCD4	Up	NotSig	0.251723	0.00585212	0.0207419	0.251723	0.999338	1
Infection 16_48H	HALLMARK_APOPTOSIS	PEA15	Up	NotSig	0.514583	2.39748e-05	0.000279865	0.514583	0.779722	1
Infection 16_48H	HALLMARK_APOPTOSIS	PLAT	NotSig	NotSig	0.86057	0.0587936	0.12595	0.86057	0.156604	0.903055
Infection 16_48H	HALLMARK_APOPTOSIS	PLCB2	Up	NotSig	0.685008	0.000119487	0.000987657	0.685008	0.236339	1
Infection 16_48H	HALLMARK_APOPTOSIS	PMAIP1	NotSig	NotSig	0.0397933	0.748743	0.83101	0.0397933	0.999611	1
Infection 16_48H	HALLMARK_APOPTOSIS	PPP2R5B	Down	Down	-1.16092	1.10723e-12	5.311e-10	-1.16092	1.04065e-06	0.000219632
Infection 16_48H	HALLMARK_APOPTOSIS	PPP3R1	Down	NotSig	-0.369743	0.000597102	0.00345072	-0.369743	0.97969	1
Infection 16_48H	HALLMARK_APOPTOSIS	PPT1	Down	NotSig	-0.312816	0.0047294	0.0176145	-0.312816	0.989061	1
Infection 16_48H	HALLMARK_APOPTOSIS	PRF1	NotSig	NotSig	-0.0741493	0.867118	0.919207	-0.0741493	0.90857	1
Infection 16_48H	HALLMARK_APOPTOSIS	PSEN1	NotSig	NotSig	-0.0801764	0.463967	0.59433	-0.0801764	0.999746	1
Infection 16_48H	HALLMARK_APOPTOSIS	PSEN2	Up	NotSig	1.00855	0.000111955	0.000938132	1.00855	0.0222635	0.294014
Infection 16_48H	HALLMARK_APOPTOSIS	PTK2	NotSig	NotSig	-0.0746736	0.446565	0.578878	-0.0746736	0.999936	1
Infection 16_48H	HALLMARK_APOPTOSIS	RARA	NotSig	NotSig	0.139219	0.306821	0.439319	0.139219	0.995097	1
Infection 16_48H	HALLMARK_APOPTOSIS	RELA	Down	NotSig	-0.363967	0.00257972	0.0109066	-0.363967	0.961411	1
Infection 16_48H	HALLMARK_APOPTOSIS	RETSAT	Up	NotSig	0.952913	2.15255e-06	4.24518e-05	0.952913	0.0128345	0.20875
Infection 16_48H	HALLMARK_APOPTOSIS	RHOB	NotSig	NotSig	-0.161096	0.115027	0.20909	-0.161096	0.999503	1
Infection 16_48H	HALLMARK_APOPTOSIS	RHOT2	NotSig	NotSig	0.0133281	0.924465	0.958128	0.0133281	0.9996	1
Infection 16_48H	HALLMARK_APOPTOSIS	RNASEL	Down	NotSig	-0.436732	0.00901451	0.0291563	-0.436732	0.760668	1
Infection 16_48H	HALLMARK_APOPTOSIS	ROCK1	Down	NotSig	-0.274589	0.0143572	0.0417526	-0.274589	0.993018	1
Infection 16_48H	HALLMARK_APOPTOSIS	SAT1	Up	NotSig	0.33633	0.00333693	0.0133566	0.33633	0.980681	1
Infection 16_48H	HALLMARK_APOPTOSIS	SATB1	NotSig	NotSig	-0.193734	0.15124	0.258139	-0.193734	0.990605	1
Infection 16_48H	HALLMARK_APOPTOSIS	SC5D	NotSig	NotSig	-0.298703	0.0210674	0.0566623	-0.298703	0.97429	1
Infection 16_48H	HALLMARK_APOPTOSIS	SLC20A1	Down	NotSig	-0.509435	9.29502e-06	0.000133855	-0.509435	0.82347	1
Infection 16_48H	HALLMARK_APOPTOSIS	SMAD7	Up	NotSig	0.524561	0.00690368	0.0236277	0.524561	0.538422	1
Infection 16_48H	HALLMARK_APOPTOSIS	SOD1	NotSig	NotSig	-0.105672	0.460726	0.591519	-0.105672	0.995423	1
Infection 16_48H	HALLMARK_APOPTOSIS	SOD2	NotSig	NotSig	-0.163559	0.0986715	0.186181	-0.163559	0.999633	1
Infection 16_48H	HALLMARK_APOPTOSIS	SPTAN1	Up	NotSig	0.567774	0.000488161	0.0029504	0.567774	0.508739	1
Infection 16_48H	HALLMARK_APOPTOSIS	SQSTM1	Up	NotSig	0.425989	3.80608e-05	0.000400308	0.425989	0.964901	1
Infection 16_48H	HALLMARK_APOPTOSIS	TAP1	Up	NotSig	0.557417	0.000392918	0.00249879	0.557417	0.546436	1
Infection 16_48H	HALLMARK_APOPTOSIS	TGFB2	NotSig	NotSig	-1.47699	0.346113	0.479739	-1.47699	0.344799	1
Infection 16_48H	HALLMARK_APOPTOSIS	TGFBR3	NotSig	NotSig	0.610739	0.219431	0.341565	0.610739	0.343976	1
Infection 16_48H	HALLMARK_APOPTOSIS	TIMP1	Up	NotSig	0.801585	2.68051e-07	8.60646e-06	0.801585	0.0510218	0.487107
Infection 16_48H	HALLMARK_APOPTOSIS	TIMP2	Up	NotSig	1.62374	0.00292514	0.0120171	1.62374	0.0108077	0.188079
Infection 16_48H	HALLMARK_APOPTOSIS	TIMP3	Up	Up	1.01966	3.80011e-12	1.30765e-09	1.01966	3.43832e-05	0.00341443
Infection 16_48H	HALLMARK_APOPTOSIS	TNF	Up	NotSig	2.19407	0.00382737	0.0148744	2.19407	0.00846081	0.161163
Infection 16_48H	HALLMARK_APOPTOSIS	TNFRSF12A	NotSig	NotSig	0.154361	0.264297	0.393191	0.154361	0.993384	1
Infection 16_48H	HALLMARK_APOPTOSIS	TNFSF10	NotSig	NotSig	0.738095	0.0540492	0.118124	0.738095	0.209759	1
Infection 16_48H	HALLMARK_APOPTOSIS	TOP2A	NotSig	NotSig	-0.101862	0.301515	0.433565	-0.101862	0.999884	1
Infection 16_48H	HALLMARK_APOPTOSIS	TSPO	NotSig	NotSig	-0.257965	0.084896	0.166245	-0.257965	0.964446	1
Infection 16_48H	HALLMARK_APOPTOSIS	TXNIP	Up	NotSig	0.332832	0.00158065	0.00743097	0.332832	0.990034	1
Infection 16_48H	HALLMARK_APOPTOSIS	VDAC2	NotSig	NotSig	-0.193043	0.102311	0.191153	-0.193043	0.996643	1
Infection 16_48H	HALLMARK_APOPTOSIS	WEE1	NotSig	NotSig	-0.101753	0.336954	0.470059	-0.101753	0.999734	1
Infection 16_48H	HALLMARK_APOPTOSIS	XIAP	NotSig	NotSig	-0.127509	0.242988	0.369193	-0.127509	0.999429	1
Infection 02_16H	HALLMARK_BILE_ACID_METABOLISM	ABCA1	NotSig	NotSig	0.436572	0.328579	0.441255	0.436572	0.489719	1
Infection 02_16H	HALLMARK_BILE_ACID_METABOLISM	ABCA2	NotSig	NotSig	0.136489	0.561459	0.665918	0.136489	0.924854	1
Infection 02_16H	HALLMARK_BILE_ACID_METABOLISM	ABCA3	NotSig	NotSig	-0.360644	0.44687	0.562347	-0.360644	0.575819	1
Infection 02_16H	HALLMARK_BILE_ACID_METABOLISM	ABCA5	Up	Up	1.17059	1.59051e-07	2.33112e-06	1.17059	0.000622864	0.0100298
Infection 02_16H	HALLMARK_BILE_ACID_METABOLISM	ABCA6	NotSig	NotSig	-0.500712	0.599343	0.698395	-0.500712	0.637633	1
Infection 02_16H	HALLMARK_BILE_ACID_METABOLISM	ABCA9	NotSig	NotSig	-0.00493587	0.992954	0.999952	-0.00493587	0.993421	1
Infection 02_16H	HALLMARK_BILE_ACID_METABOLISM	ABCD1	Down	NotSig	-0.958184	0.00187219	0.00620755	-0.958184	0.055947	0.3204
Infection 02_16H	HALLMARK_BILE_ACID_METABOLISM	ABCD2	NotSig	NotSig	-1.41981	0.0247857	0.0543745	-1.41981	0.0486914	0.290406
Infection 02_16H	HALLMARK_BILE_ACID_METABOLISM	ABCD3	NotSig	NotSig	-0.244274	0.0882421	0.154188	-0.244274	0.975188	1
Infection 02_16H	HALLMARK_BILE_ACID_METABOLISM	ACSL1	Up	Up	1.01315	2.86816e-10	1.27528e-08	1.01315	0.000289865	0.00532283
Infection 02_16H	HALLMARK_BILE_ACID_METABOLISM	ACSL5	Up	NotSig	0.324234	0.00707047	0.0190597	0.324234	0.977188	1
Infection 02_16H	HALLMARK_BILE_ACID_METABOLISM	ALDH1A1	NotSig	NotSig	-0.174276	0.3167	0.429305	-0.174276	0.965914	1
Infection 02_16H	HALLMARK_BILE_ACID_METABOLISM	ALDH8A1	Down	Down	-3.12767	6.41636e-05	0.000356617	-3.12767	0.000174525	0.00352816
Infection 02_16H	HALLMARK_BILE_ACID_METABOLISM	ALDH9A1	NotSig	NotSig	0.193204	0.108645	0.182563	0.193204	0.996115	1
Infection 02_16H	HALLMARK_BILE_ACID_METABOLISM	AMACR	NotSig	NotSig	-0.399653	0.480686	0.594482	-0.399653	0.564637	1
Infection 02_16H	HALLMARK_BILE_ACID_METABOLISM	APOA1	Up	Up	6.8093	0.00044584	0.00182829	6.8093	0.000555287	0.00912736
Infection 02_16H	HALLMARK_BILE_ACID_METABOLISM	ATXN1	NotSig	NotSig	-0.363547	0.064821	0.120022	-0.363547	0.785854	1
Infection 02_16H	HALLMARK_BILE_ACID_METABOLISM	BCAR3	Up	NotSig	1.25764	0.0001417	0.000692916	1.25764	0.00624299	0.0629829
Infection 02_16H	HALLMARK_BILE_ACID_METABOLISM	BMP6	Down	NotSig	-2.54255	0.00271013	0.00850994	-2.54255	0.00563248	0.0580069
Infection 02_16H	HALLMARK_BILE_ACID_METABOLISM	CAT	NotSig	NotSig	0.126788	0.18198	0.276897	0.126788	0.999882	1
Infection 02_16H	HALLMARK_BILE_ACID_METABOLISM	CH25H	NotSig	NotSig	-1.06801	0.661463	0.751691	-1.06801	0.655118	1
Infection 02_16H	HALLMARK_BILE_ACID_METABOLISM	CROT	NotSig	NotSig	0.137679	0.581172	0.682912	0.137679	0.909832	1
Infection 02_16H	HALLMARK_BILE_ACID_METABOLISM	CYP27A1	Up	Up	5.15496	6.6536e-14	1.57194e-11	5.15496	3.42655e-13	2.05065e-10
Infection 02_16H	HALLMARK_BILE_ACID_METABOLISM	CYP46A1	NotSig	NotSig	0.936835	0.115129	0.191346	0.936835	0.180668	0.714769
Infection 02_16H	HALLMARK_BILE_ACID_METABOLISM	CYP7B1	Up	NotSig	2.17551	0.00909247	0.0235942	2.17551	0.0167977	0.134152
Infection 02_16H	HALLMARK_BILE_ACID_METABOLISM	DHCR24	Down	NotSig	-0.386119	6.63814e-05	0.000365733	-0.386119	0.988629	1
Infection 02_16H	HALLMARK_BILE_ACID_METABOLISM	DIO2	NotSig	NotSig	2.01097	0.106787	0.180206	2.01097	0.122924	0.556542
Infection 02_16H	HALLMARK_BILE_ACID_METABOLISM	EFHC1	Up	NotSig	0.805977	3.89336e-05	0.00023406	0.805977	0.0824983	0.425225
Infection 02_16H	HALLMARK_BILE_ACID_METABOLISM	EPHX2	Up	NotSig	1.03151	0.0168055	0.039392	1.03151	0.0739751	0.391477
Infection 02_16H	HALLMARK_BILE_ACID_METABOLISM	FADS1	NotSig	NotSig	0.0837268	0.395262	0.510619	0.0837268	0.999919	1
Infection 02_16H	HALLMARK_BILE_ACID_METABOLISM	FADS2	NotSig	NotSig	0.140358	0.116503	0.193122	0.140358	0.999928	1
Infection 02_16H	HALLMARK_BILE_ACID_METABOLISM	FDXR	Up	NotSig	0.30042	0.0187791	0.0431804	0.30042	0.975691	1
Infection 02_16H	HALLMARK_BILE_ACID_METABOLISM	GCLM	Down	NotSig	-0.312689	0.00678537	0.0184166	-0.312689	0.985003	1
Infection 02_16H	HALLMARK_BILE_ACID_METABOLISM	GNMT	NotSig	NotSig	-1.18668	0.203874	0.302704	-1.18668	0.242437	0.850828
Infection 02_16H	HALLMARK_BILE_ACID_METABOLISM	GNPAT	NotSig	NotSig	0.159961	0.166365	0.257393	0.159961	0.998337	1
Infection 02_16H	HALLMARK_BILE_ACID_METABOLISM	GSTK1	Up	NotSig	0.220877	0.0223548	0.0499018	0.220877	0.999258	1
Infection 02_16H	HALLMARK_BILE_ACID_METABOLISM	HACL1	Up	NotSig	0.576919	4.30164e-05	0.000254449	0.576919	0.540378	1
Infection 02_16H	HALLMARK_BILE_ACID_METABOLISM	HSD17B11	NotSig	NotSig	0.217779	0.0692289	0.126861	0.217779	0.994728	1
Infection 02_16H	HALLMARK_BILE_ACID_METABOLISM	HSD17B4	Up	NotSig	0.417215	3.82405e-05	0.000230682	0.417215	0.973299	1
Infection 02_16H	HALLMARK_BILE_ACID_METABOLISM	HSD17B6	Up	NotSig	0.825769	0.00150216	0.00512562	0.825769	0.1048	0.500811
Infection 02_16H	HALLMARK_BILE_ACID_METABOLISM	HSD3B7	NotSig	NotSig	0.00606475	0.978185	0.989247	0.00606475	0.998853	1
Infection 02_16H	HALLMARK_BILE_ACID_METABOLISM	IDH1	Up	NotSig	0.457887	2.98596e-05	0.000187113	0.457887	0.922689	1
Infection 02_16H	HALLMARK_BILE_ACID_METABOLISM	IDH2	Up	NotSig	0.640983	3.51726e-06	3.05569e-05	0.640983	0.35724	1
Infection 02_16H	HALLMARK_BILE_ACID_METABOLISM	IDI1	Up	Up	1.14722	7.9202e-11	4.42999e-09	1.14722	1.72062e-05	0.000512913
Infection 02_16H	HALLMARK_BILE_ACID_METABOLISM	ISOC1	Down	NotSig	-0.491143	0.000357151	0.00151564	-0.491143	0.762182	1
Infection 02_16H	HALLMARK_BILE_ACID_METABOLISM	KLF1	Down	Down	-0.945482	9.81457e-09	2.31873e-07	-0.945482	0.00322809	0.0373324
Infection 02_16H	HALLMARK_BILE_ACID_METABOLISM	LCK	NotSig	NotSig	-0.143175	0.287187	0.398063	-0.143175	0.995297	1
Infection 02_16H	HALLMARK_BILE_ACID_METABOLISM	LIPE	Up	Up	1.7088	9.19535e-08	1.49439e-06	1.7088	1.33043e-05	0.000412119
Infection 02_16H	HALLMARK_BILE_ACID_METABOLISM	LONP2	NotSig	NotSig	-0.00974839	0.92694	0.953135	-0.00974839	0.999981	1
Infection 02_16H	HALLMARK_BILE_ACID_METABOLISM	MLYCD	NotSig	NotSig	-0.234747	0.329239	0.441954	-0.234747	0.838631	1
Infection 02_16H	HALLMARK_BILE_ACID_METABOLISM	NEDD4	NotSig	NotSig	0.185582	0.205294	0.304506	0.185582	0.985452	1
Infection 02_16H	HALLMARK_BILE_ACID_METABOLISM	NPC1	Up	NotSig	0.759531	1.01088e-07	1.61557e-06	0.759531	0.0830766	0.426955
Infection 02_16H	HALLMARK_BILE_ACID_METABOLISM	NR3C2	NotSig	NotSig	0.725639	0.0461684	0.0910881	0.725639	0.215542	0.795664
Infection 02_16H	HALLMARK_BILE_ACID_METABOLISM	NUDT12	NotSig	NotSig	0.417928	0.0259652	0.0565065	0.417928	0.735747	1
Infection 02_16H	HALLMARK_BILE_ACID_METABOLISM	OPTN	NotSig	NotSig	-0.138516	0.115438	0.191799	-0.138516	0.999944	1
Infection 02_16H	HALLMARK_BILE_ACID_METABOLISM	PAOX	Up	NotSig	1.23504	0.0192458	0.0440616	1.23504	0.0518972	0.303353
Infection 02_16H	HALLMARK_BILE_ACID_METABOLISM	PECR	Up	NotSig	0.648871	0.000216894	0.000991113	0.648871	0.307955	0.982329
Infection 02_16H	HALLMARK_BILE_ACID_METABOLISM	PEX1	Up	Up	0.992732	6.0497e-09	1.54204e-07	0.992732	0.00134098	0.0184609
Infection 02_16H	HALLMARK_BILE_ACID_METABOLISM	PEX11A	Up	NotSig	0.719729	0.0194732	0.0444921	0.719729	0.209584	0.780589
Infection 02_16H	HALLMARK_BILE_ACID_METABOLISM	PEX11G	NotSig	NotSig	0.370789	0.285918	0.396721	0.370789	0.581655	1
Infection 02_16H	HALLMARK_BILE_ACID_METABOLISM	PEX12	Down	Down	-1.96185	3.87306e-09	1.07934e-07	-1.96185	4.36041e-07	2.41332e-05
Infection 02_16H	HALLMARK_BILE_ACID_METABOLISM	PEX13	Down	NotSig	-0.486311	0.00115427	0.00409288	-0.486311	0.727792	1
Infection 02_16H	HALLMARK_BILE_ACID_METABOLISM	PEX16	Up	NotSig	0.573473	0.00208043	0.00678897	0.573473	0.45609	1
Infection 02_16H	HALLMARK_BILE_ACID_METABOLISM	PEX19	NotSig	NotSig	-0.0968733	0.359135	0.473256	-0.0968733	0.999763	1
Infection 02_16H	HALLMARK_BILE_ACID_METABOLISM	PEX26	Up	NotSig	0.346857	0.00100792	0.00364087	0.346857	0.98755	1
Infection 02_16H	HALLMARK_BILE_ACID_METABOLISM	PEX6	NotSig	NotSig	0.0907037	0.502636	0.613811	0.0907037	0.997664	1
Infection 02_16H	HALLMARK_BILE_ACID_METABOLISM	PEX7	Up	NotSig	0.825153	5.03048e-06	4.10874e-05	0.825153	0.0547637	0.315564
Infection 02_16H	HALLMARK_BILE_ACID_METABOLISM	PFKM	Up	NotSig	0.24064	0.0117118	0.0291349	0.24064	0.999101	1
Infection 02_16H	HALLMARK_BILE_ACID_METABOLISM	PHYH	NotSig	NotSig	0.226075	0.102584	0.174135	0.226075	0.98363	1
Infection 02_16H	HALLMARK_BILE_ACID_METABOLISM	PNPLA8	NotSig	NotSig	0.157543	0.12365	0.202845	0.157543	0.999527	1
Infection 02_16H	HALLMARK_BILE_ACID_METABOLISM	PRDX5	Down	NotSig	-0.79847	7.7261e-06	5.89665e-05	-0.79847	0.0754885	0.397111
Infection 02_16H	HALLMARK_BILE_ACID_METABOLISM	PXMP2	NotSig	NotSig	-0.131765	0.411606	0.527044	-0.131765	0.986206	1
Infection 02_16H	HALLMARK_BILE_ACID_METABOLISM	RBP1	Up	Up	5.27211	4.39837e-05	0.000259013	5.27211	7.38189e-05	0.00168612
Infection 02_16H	HALLMARK_BILE_ACID_METABOLISM	RETSAT	NotSig	NotSig	0.186755	0.265687	0.37396	0.186755	0.968435	1
Infection 02_16H	HALLMARK_BILE_ACID_METABOLISM	RXRA	Down	NotSig	-0.388294	0.00120976	0.00426581	-0.388294	0.949932	1
Infection 02_16H	HALLMARK_BILE_ACID_METABOLISM	SCP2	NotSig	NotSig	0.0281496	0.807589	0.86749	0.0281496	0.999869	1
Infection 02_16H	HALLMARK_BILE_ACID_METABOLISM	SLC22A18	NotSig	NotSig	-0.119541	0.674202	0.762064	-0.119541	0.895828	1
Infection 02_16H	HALLMARK_BILE_ACID_METABOLISM	SLC23A2	Up	NotSig	0.901141	1.5668e-05	0.000107503	0.901141	0.0317837	0.21327
Infection 02_16H	HALLMARK_BILE_ACID_METABOLISM	SLC27A2	Up	NotSig	0.689435	0.000454829	0.00186081	0.689435	0.230343	0.826437
Infection 02_16H	HALLMARK_BILE_ACID_METABOLISM	SLC27A5	NotSig	NotSig	0.182965	0.263775	0.371599	0.182965	0.973184	1
Infection 02_16H	HALLMARK_BILE_ACID_METABOLISM	SLC29A1	Up	NotSig	0.286634	0.00178195	0.00593696	0.286634	0.998738	1
Infection 02_16H	HALLMARK_BILE_ACID_METABOLISM	SLC35B2	Down	NotSig	-0.512406	0.000262488	0.00116482	-0.512406	0.70632	1
Infection 02_16H	HALLMARK_BILE_ACID_METABOLISM	SOD1	NotSig	NotSig	0.0910987	0.524443	0.633146	0.0910987	0.996325	1
Infection 02_16H	HALLMARK_BILE_ACID_METABOLISM	SULT1B1	NotSig	NotSig	0.0204493	0.955661	0.973369	0.0204493	0.976052	1
Infection 02_16H	HALLMARK_BILE_ACID_METABOLISM	TFCP2L1	Up	Up	5.72695	1.99215e-07	2.82561e-06	5.72695	4.39431e-07	2.42361e-05
Infection 02_48H	HALLMARK_CHOLESTEROL_HOMEOSTASIS	ABCA2	Up	Up	1.30204	5.05198e-05	0.000171331	1.30204	0.0034931	0.0185669
Infection 02_48H	HALLMARK_CHOLESTEROL_HOMEOSTASIS	ACAT2	NotSig	NotSig	0.00154378	0.987949	0.993661	0.00154378	0.999999	1
Infection 02_48H	HALLMARK_CHOLESTEROL_HOMEOSTASIS	ACSS2	Up	NotSig	0.395629	0.000312506	0.000862838	0.395629	0.966753	1
Infection 02_48H	HALLMARK_CHOLESTEROL_HOMEOSTASIS	ACTG1	Up	NotSig	0.351392	0.00160946	0.00371807	0.351392	0.980227	1
Infection 02_48H	HALLMARK_CHOLESTEROL_HOMEOSTASIS	ALCAM	Up	Up	2.69616	4.82074e-10	7.40131e-09	2.69616	1.04738e-08	3.31579e-07
Infection 02_48H	HALLMARK_CHOLESTEROL_HOMEOSTASIS	ALDOC	NotSig	NotSig	-0.0666737	0.593869	0.657927	-0.0666737	0.999234	1
Infection 02_48H	HALLMARK_CHOLESTEROL_HOMEOSTASIS	ANTXR2	NotSig	NotSig	-0.337115	0.13687	0.18877	-0.337115	0.758895	1
Infection 02_48H	HALLMARK_CHOLESTEROL_HOMEOSTASIS	ANXA5	NotSig	NotSig	-0.109366	0.375427	0.448467	-0.109366	0.998599	1
Infection 02_48H	HALLMARK_CHOLESTEROL_HOMEOSTASIS	ATF3	Up	Up	1.64048	1.24968e-12	5.24699e-11	1.64048	3.87423e-09	1.40654e-07
Infection 02_48H	HALLMARK_CHOLESTEROL_HOMEOSTASIS	ATF5	Down	NotSig	-0.528461	0.000218639	0.00062833	-0.528461	0.660526	1
Infection 02_48H	HALLMARK_CHOLESTEROL_HOMEOSTASIS	ATXN2	NotSig	NotSig	0.0878557	0.369001	0.441858	0.0878557	0.999919	1
Infection 02_48H	HALLMARK_CHOLESTEROL_HOMEOSTASIS	CBS	NotSig	NotSig	-0.23251	0.0317404	0.0526204	-0.23251	0.997235	1
Infection 02_48H	HALLMARK_CHOLESTEROL_HOMEOSTASIS	CD9	NotSig	NotSig	0.19018	0.483068	0.553531	0.19018	0.842498	1
Infection 02_48H	HALLMARK_CHOLESTEROL_HOMEOSTASIS	CHKA	Up	NotSig	0.59282	3.6415e-06	1.64267e-05	0.59282	0.533801	0.995468
Infection 02_48H	HALLMARK_CHOLESTEROL_HOMEOSTASIS	CLU	NotSig	NotSig	-0.111222	0.621524	0.68287	-0.111222	0.946196	1
Infection 02_48H	HALLMARK_CHOLESTEROL_HOMEOSTASIS	CPEB2	Up	Up	1.10608	7.11625e-06	2.96898e-05	1.10608	0.00488553	0.024644
Infection 02_48H	HALLMARK_CHOLESTEROL_HOMEOSTASIS	CTNNB1	Down	NotSig	-0.692528	1.78317e-08	1.56116e-07	-0.692528	0.204027	0.503515
Infection 02_48H	HALLMARK_CHOLESTEROL_HOMEOSTASIS	CXCL16	Up	Up	3.91589	1.03369e-08	9.73941e-08	3.91589	5.91525e-08	1.48387e-06
Infection 02_48H	HALLMARK_CHOLESTEROL_HOMEOSTASIS	CYP51A1	Down	NotSig	-0.269049	0.00593783	0.0119519	-0.269049	0.998146	1
Infection 02_48H	HALLMARK_CHOLESTEROL_HOMEOSTASIS	DHCR7	NotSig	NotSig	0.0186792	0.845626	0.879535	0.0186792	0.99999	1
Infection 02_48H	HALLMARK_CHOLESTEROL_HOMEOSTASIS	EBP	NotSig	NotSig	0.114953	0.328062	0.399607	0.114953	0.999034	1
Infection 02_48H	HALLMARK_CHOLESTEROL_HOMEOSTASIS	ECH1	NotSig	NotSig	0.198686	0.0535792	0.0832292	0.198686	0.999005	1
Infection 02_48H	HALLMARK_CHOLESTEROL_HOMEOSTASIS	ERRFI1	Up	Up	1.89198	1.95718e-10	3.40817e-09	1.89198	5.59996e-08	1.42271e-06
Infection 02_48H	HALLMARK_CHOLESTEROL_HOMEOSTASIS	ETHE1	Up	Up	1.15367	1.164e-05	4.60279e-05	1.15367	0.0042307	0.0218278
Infection 02_48H	HALLMARK_CHOLESTEROL_HOMEOSTASIS	FABP5	Up	NotSig	0.779486	0.000615158	0.00158614	0.779486	0.127709	0.35126
Infection 02_48H	HALLMARK_CHOLESTEROL_HOMEOSTASIS	FADS2	Down	NotSig	-0.798038	1.1883e-09	1.53925e-08	-0.798038	0.0273354	0.103047
Infection 02_48H	HALLMARK_CHOLESTEROL_HOMEOSTASIS	FASN	NotSig	NotSig	-0.336612	0.0962985	0.138599	-0.336612	0.809206	1
Infection 02_48H	HALLMARK_CHOLESTEROL_HOMEOSTASIS	FBXO6	Up	Up	2.7737	3.73524e-07	2.16734e-06	2.7737	3.23588e-06	4.69915e-05
Infection 02_48H	HALLMARK_CHOLESTEROL_HOMEOSTASIS	FDFT1	Up	NotSig	0.337648	0.000558667	0.00145279	0.337648	0.99431	1
Infection 02_48H	HALLMARK_CHOLESTEROL_HOMEOSTASIS	FDPS	Down	NotSig	-0.453035	4.32597e-05	0.000149347	-0.453035	0.923927	1
Infection 02_48H	HALLMARK_CHOLESTEROL_HOMEOSTASIS	GNAI1	NotSig	NotSig	0.225825	0.426415	0.498982	0.225825	0.795188	1
Infection 02_48H	HALLMARK_CHOLESTEROL_HOMEOSTASIS	GSTM2	Up	Up	1.68013	1.14718e-11	3.15254e-10	1.68013	1.8468e-08	5.41352e-07
Infection 02_48H	HALLMARK_CHOLESTEROL_HOMEOSTASIS	GUSB	NotSig	NotSig	-0.181494	0.04062	0.0652699	-0.181494	0.999865	1
Infection 02_48H	HALLMARK_CHOLESTEROL_HOMEOSTASIS	HMGCR	NotSig	NotSig	0.264148	0.0477255	0.0752288	0.264148	0.979551	1
Infection 02_48H	HALLMARK_CHOLESTEROL_HOMEOSTASIS	HMGCS1	Up	NotSig	0.768588	4.07236e-08	3.20384e-07	0.768588	0.0676757	0.213087
Infection 02_48H	HALLMARK_CHOLESTEROL_HOMEOSTASIS	HSD17B7	Up	Up	1.18415	9.98546e-08	6.89014e-07	1.18415	0.000449629	0.00328738
Infection 02_48H	HALLMARK_CHOLESTEROL_HOMEOSTASIS	IDI1	Up	Up	1.15567	5.32429e-11	1.13125e-09	1.15567	1.1904e-05	0.000145056
Infection 02_48H	HALLMARK_CHOLESTEROL_HOMEOSTASIS	JAG1	Up	Up	1.44727	7.84281e-05	0.000254185	1.44727	0.00239751	0.0135391
Infection 02_48H	HALLMARK_CHOLESTEROL_HOMEOSTASIS	LDLR	Up	Up	1.04376	6.30776e-10	9.21085e-09	1.04376	0.000245739	0.00196257
Infection 02_48H	HALLMARK_CHOLESTEROL_HOMEOSTASIS	LGALS3	Up	NotSig	0.433932	0.00131465	0.00311613	0.433932	0.864629	1
Infection 02_48H	HALLMARK_CHOLESTEROL_HOMEOSTASIS	LGMN	Up	Up	5.32303	5.19627e-15	5.96027e-13	5.32303	2.88498e-14	6.52375e-12
Infection 02_48H	HALLMARK_CHOLESTEROL_HOMEOSTASIS	LSS	NotSig	NotSig	-0.00470976	0.972599	0.981528	-0.00470976	0.999879	1
Infection 02_48H	HALLMARK_CHOLESTEROL_HOMEOSTASIS	MVD	Up	Up	0.928732	1.07237e-08	1.0068e-07	0.928732	0.0042629	0.0219653
Infection 02_48H	HALLMARK_CHOLESTEROL_HOMEOSTASIS	MVK	Up	Up	1.07864	8.37014e-09	8.131e-08	1.07864	0.000472197	0.00342705
Infection 02_48H	HALLMARK_CHOLESTEROL_HOMEOSTASIS	NFIL3	Up	NotSig	0.896454	0.000870035	0.00215994	0.896454	0.065636	0.207873
Infection 02_48H	HALLMARK_CHOLESTEROL_HOMEOSTASIS	NIBAN1	Down	Down	-1.10892	9.1426e-10	1.24865e-08	-1.10892	0.000109695	0.000986012
Infection 02_48H	HALLMARK_CHOLESTEROL_HOMEOSTASIS	NSDHL	NotSig	NotSig	-0.0107425	0.924219	0.943897	-0.0107425	0.999963	1
Infection 02_48H	HALLMARK_CHOLESTEROL_HOMEOSTASIS	PCYT2	Down	NotSig	-0.242345	0.0184892	0.0326453	-0.242345	0.998006	1
Infection 02_48H	HALLMARK_CHOLESTEROL_HOMEOSTASIS	PDK3	NotSig	NotSig	0.182829	0.124583	0.174007	0.182829	0.996961	1
Infection 02_48H	HALLMARK_CHOLESTEROL_HOMEOSTASIS	PLAUR	Up	Up	2.91308	5.06994e-13	2.52365e-11	2.91308	1.73802e-11	1.42544e-09
Infection 02_48H	HALLMARK_CHOLESTEROL_HOMEOSTASIS	PLSCR1	NotSig	NotSig	0.0381185	0.713596	0.765072	0.0381185	0.999945	1
Infection 02_48H	HALLMARK_CHOLESTEROL_HOMEOSTASIS	PMVK	NotSig	NotSig	-0.141318	0.571438	0.637846	-0.141318	0.906813	1
Infection 02_48H	HALLMARK_CHOLESTEROL_HOMEOSTASIS	PNRC1	Up	Up	1.37203	5.73734e-14	4.18508e-12	1.37203	4.81955e-09	1.6953e-07
Infection 02_48H	HALLMARK_CHOLESTEROL_HOMEOSTASIS	PPARG	Up	Up	2.60781	0.000914754	0.0022561	2.60781	0.00224054	0.0127574
Infection 02_48H	HALLMARK_CHOLESTEROL_HOMEOSTASIS	S100A11	NotSig	NotSig	0.166901	0.315417	0.386345	0.166901	0.975662	1
Infection 02_48H	HALLMARK_CHOLESTEROL_HOMEOSTASIS	SC5D	NotSig	NotSig	0.0776549	0.525103	0.593365	0.0776549	0.999247	1
Infection 02_48H	HALLMARK_CHOLESTEROL_HOMEOSTASIS	SCD	Down	NotSig	-0.550613	2.27545e-05	8.42924e-05	-0.550613	0.653849	1
Infection 02_48H	HALLMARK_CHOLESTEROL_HOMEOSTASIS	SEMA3B	Up	Up	3.99102	1.85616e-10	3.25733e-09	3.99102	1.20544e-09	5.21335e-08
Infection 02_48H	HALLMARK_CHOLESTEROL_HOMEOSTASIS	SQLE	NotSig	NotSig	0.0699837	0.449599	0.521027	0.0699837	0.999971	1
Infection 02_48H	HALLMARK_CHOLESTEROL_HOMEOSTASIS	SREBF2	Down	NotSig	-0.509252	2.08963e-05	7.7956e-05	-0.509252	0.801437	1
Infection 02_48H	HALLMARK_CHOLESTEROL_HOMEOSTASIS	STARD4	Down	NotSig	-0.485403	0.0061113	0.0122621	-0.485403	0.654898	1
Infection 02_48H	HALLMARK_CHOLESTEROL_HOMEOSTASIS	STX5	NotSig	NotSig	0.140399	0.305294	0.375749	0.140399	0.994792	1
Infection 02_48H	HALLMARK_CHOLESTEROL_HOMEOSTASIS	TM7SF2	NotSig	NotSig	0.099014	0.378162	0.45136	0.099014	0.999532	1
Infection 02_48H	HALLMARK_CHOLESTEROL_HOMEOSTASIS	TMEM97	NotSig	NotSig	0.146748	0.148285	0.20238	0.146748	0.999639	1
Infection 02_48H	HALLMARK_CHOLESTEROL_HOMEOSTASIS	TNFRSF12A	Down	NotSig	-0.692371	0.00488187	0.010041	-0.692371	0.231352	0.551259
Infection 02_48H	HALLMARK_CHOLESTEROL_HOMEOSTASIS	TP53INP1	Down	NotSig	-0.377967	0.00260853	0.00573398	-0.377967	0.944134	1
Infection 02_48H	HALLMARK_CHOLESTEROL_HOMEOSTASIS	TRIB3	Down	NotSig	-0.508925	4.43477e-05	0.000152505	-0.508925	0.779442	1
Infection 02_48H	HALLMARK_COAGULATION	A2M	Up	Up	5.31997	0.000248564	0.00070385	5.31997	0.000361675	0.00272877
Infection 02_48H	HALLMARK_COAGULATION	ADAM9	Down	Down	-1.02908	1.57817e-07	1.02633e-06	-1.02908	0.00264415	0.0146805
Infection 02_48H	HALLMARK_COAGULATION	ANXA1	Up	NotSig	0.679258	0.000249673	0.00070661	0.679258	0.247226	0.579154
Infection 02_48H	HALLMARK_COAGULATION	APOA1	Up	Up	7.75682	2.73007e-05	9.8979e-05	7.75682	3.8415e-05	0.000395108
Infection 02_48H	HALLMARK_COAGULATION	APOC1	NotSig	NotSig	0.445584	0.040795	0.0654979	0.445584	0.633167	1
Infection 02_48H	HALLMARK_COAGULATION	ARF4	Down	NotSig	-0.447429	0.00025927	0.000731025	-0.447429	0.890002	1
Infection 02_48H	HALLMARK_COAGULATION	BMP1	NotSig	NotSig	0.284679	0.201174	0.263499	0.284679	0.82244	1
Infection 02_48H	HALLMARK_COAGULATION	C1QA	Up	Up	6.79131	3.7456e-15	4.78138e-13	6.79131	1.34105e-14	3.31678e-12
Infection 02_48H	HALLMARK_COAGULATION	C1R	Up	NotSig	1.68205	0.0101183	0.0191697	1.68205	0.0220419	0.0866406
Infection 02_48H	HALLMARK_COAGULATION	C1S	Up	Up	3.27516	1.87241e-13	1.13557e-11	3.27516	4.37717e-12	4.77836e-10
Infection 02_48H	HALLMARK_COAGULATION	C2	Up	NotSig	1.05753	0.0149441	0.026985	1.05753	0.0664787	0.210122
Infection 02_48H	HALLMARK_COAGULATION	C3	Up	Up	2.85098	9.62745e-10	1.3025e-08	2.85098	1.66057e-08	4.95947e-07
Infection 02_48H	HALLMARK_COAGULATION	C8G	NotSig	NotSig	0.934485	0.294394	0.364555	0.934485	0.332457	0.718523
Infection 02_48H	HALLMARK_COAGULATION	CAPN2	Down	NotSig	-0.779837	7.68362e-06	3.18304e-05	-0.779837	0.0909921	0.268515
Infection 02_48H	HALLMARK_COAGULATION	CAPN5	NotSig	NotSig	-0.365955	0.078828	0.116756	-0.365955	0.761592	1
Infection 02_48H	HALLMARK_COAGULATION	CASP9	NotSig	NotSig	0.0862986	0.616192	0.677905	0.0862986	0.988058	1
Infection 02_48H	HALLMARK_COAGULATION	CD9	NotSig	NotSig	0.19018	0.483068	0.553531	0.19018	0.842498	1
Infection 02_48H	HALLMARK_COAGULATION	CFB	Up	Up	4.69352	9.07262e-08	6.33762e-07	4.69352	3.3343e-07	6.79261e-06
Infection 02_48H	HALLMARK_COAGULATION	CFD	Up	Up	3.52966	4.56018e-07	2.59092e-06	3.52966	2.72318e-06	4.07037e-05
Infection 02_48H	HALLMARK_COAGULATION	CFH	NotSig	NotSig	0.608689	0.0747478	0.111358	0.608689	0.318904	0.697324
Infection 02_48H	HALLMARK_COAGULATION	CLU	NotSig	NotSig	-0.111222	0.621524	0.68287	-0.111222	0.946196	1
Infection 02_48H	HALLMARK_COAGULATION	CPQ	NotSig	NotSig	-0.237926	0.12873	0.178978	-0.237926	0.962766	1
Infection 02_48H	HALLMARK_COAGULATION	CRIP2	Up	NotSig	1.71717	0.0213892	0.0371099	1.71717	0.0379261	0.133585
Infection 02_48H	HALLMARK_COAGULATION	CSRP1	Down	NotSig	-0.332115	0.00177227	0.00405804	-0.332115	0.989427	1
Infection 02_48H	HALLMARK_COAGULATION	CTSB	Down	NotSig	-0.27894	0.0178319	0.0315983	-0.27894	0.98925	1
Infection 02_48H	HALLMARK_COAGULATION	CTSE	NotSig	NotSig	-0.470462	0.199705	0.261791	-0.470462	0.459327	0.901798
Infection 02_48H	HALLMARK_COAGULATION	CTSH	Up	Up	2.77042	1.51588e-13	9.33651e-12	2.77042	6.56705e-12	6.49687e-10
Infection 02_48H	HALLMARK_COAGULATION	CTSK	Up	NotSig	0.660085	2.73584e-05	9.91657e-05	0.660085	0.290781	0.652783
Infection 02_48H	HALLMARK_COAGULATION	CTSO	NotSig	NotSig	-0.0934198	0.672831	0.729769	-0.0934198	0.958701	1
Infection 02_48H	HALLMARK_COAGULATION	CTSV	Up	Up	2.17261	4.12248e-06	1.83145e-05	2.17261	4.67341e-05	0.000466428
Infection 02_48H	HALLMARK_COAGULATION	DPP4	Up	NotSig	1.05178	0.000446409	0.00119281	1.05178	0.0251699	0.0965386
Infection 02_48H	HALLMARK_COAGULATION	DUSP14	Up	NotSig	0.938925	1.48122e-06	7.37304e-06	0.938925	0.0135065	0.0577111
Infection 02_48H	HALLMARK_COAGULATION	DUSP6	NotSig	NotSig	0.639761	0.0320002	0.0529956	0.639761	0.290348	0.651904
Infection 02_48H	HALLMARK_COAGULATION	F12	NotSig	NotSig	0.968271	0.0893989	0.130124	0.968271	0.15346	0.404651
Infection 02_48H	HALLMARK_COAGULATION	F13B	Up	Up	6.57926	3.28944e-10	5.30769e-09	6.57926	1.23197e-09	5.29915e-08
Infection 02_48H	HALLMARK_COAGULATION	F2RL2	NotSig	NotSig	-1.27111	0.212281	0.276173	-1.27111	0.240653	0.567535
Infection 02_48H	HALLMARK_COAGULATION	F3	NotSig	NotSig	0.24394	0.55656	0.623305	0.24394	0.693788	1
Infection 02_48H	HALLMARK_COAGULATION	F8	Up	NotSig	0.724637	0.00874787	0.0168209	0.724637	0.199572	0.494756
Infection 02_48H	HALLMARK_COAGULATION	FBN1	NotSig	NotSig	0.225096	0.181326	0.241012	0.225096	0.953963	1
Infection 02_48H	HALLMARK_COAGULATION	FN1	NotSig	NotSig	0.0536497	0.973844	0.982472	0.0536497	0.973382	1
Infection 02_48H	HALLMARK_COAGULATION	FURIN	Down	Down	-0.980049	8.95886e-10	1.22885e-08	-0.980049	0.000816238	0.00547699
Infection 02_48H	HALLMARK_COAGULATION	FYN	NotSig	NotSig	0.0786349	0.39116	0.463996	0.0786349	0.99997	1
Infection 02_48H	HALLMARK_COAGULATION	GNB2	Down	NotSig	-0.663864	4.38998e-05	0.000151121	-0.663864	0.281277	0.63787
Infection 02_48H	HALLMARK_COAGULATION	GP1BA	Up	Up	3.40082	0.000509954	0.0013411	3.40082	0.00110011	0.00703866
Infection 02_48H	HALLMARK_COAGULATION	GP9	NotSig	NotSig	1.07432	0.199904	0.262009	1.07432	0.244678	0.574546
Infection 02_48H	HALLMARK_COAGULATION	GSN	NotSig	NotSig	-0.106165	0.307224	0.377741	-0.106165	0.999761	1
Infection 02_48H	HALLMARK_COAGULATION	HNF4A	Down	NotSig	-1.35586	0.00651475	0.0129795	-1.35586	0.0249065	0.0957837
Infection 02_48H	HALLMARK_COAGULATION	HTRA1	Up	Up	7.34641	0.0026952	0.00590644	7.34641	0.0029583	0.0161584
Infection 02_48H	HALLMARK_COAGULATION	ISCU	Down	NotSig	-0.418403	0.000129845	0.000396779	-0.418403	0.955475	1
Infection 02_48H	HALLMARK_COAGULATION	ITGB3	Down	Down	-1.2554	4.12856e-08	3.24161e-07	-1.2554	0.000152891	0.0013186
Infection 02_48H	HALLMARK_COAGULATION	KLF7	Up	NotSig	0.854857	3.39394e-05	0.000120292	0.854857	0.0535214	0.175802
Infection 02_48H	HALLMARK_COAGULATION	KLKB1	NotSig	NotSig	0.377045	0.419437	0.492271	0.377045	0.545169	1
Infection 02_48H	HALLMARK_COAGULATION	LAMP2	Down	NotSig	-0.502283	0.000212572	0.000613457	-0.502283	0.746951	1
Infection 02_48H	HALLMARK_COAGULATION	LEFTY2	Up	Up	9.67391	4.91646e-10	7.51278e-09	9.67391	1.01582e-09	4.58105e-08
Infection 02_48H	HALLMARK_COAGULATION	LGMN	Up	Up	5.32303	5.19627e-15	5.96027e-13	5.32303	2.88498e-14	6.52375e-12
Infection 02_48H	HALLMARK_COAGULATION	LRP1	Down	NotSig	-0.589111	0.000270428	0.000759108	-0.589111	0.460573	0.903173
Infection 02_48H	HALLMARK_COAGULATION	LTA4H	Up	NotSig	0.336473	0.00348614	0.00742994	0.336473	0.979841	1
Infection 02_48H	HALLMARK_COAGULATION	MAFF	Up	Up	1.31692	2.11319e-08	1.81005e-07	1.31692	6.91709e-05	0.000658393
Infection 02_48H	HALLMARK_COAGULATION	MASP2	Down	Down	-4.25599	0.00292899	0.00635981	-4.25599	0.0039989	0.0208356
Infection 02_48H	HALLMARK_COAGULATION	MMP11	Up	Up	2.23938	0.00522183	0.0106679	2.23938	0.0108399	0.0481575
Infection 02_48H	HALLMARK_COAGULATION	MMP14	Up	Up	1.5128	3.4239e-06	1.55425e-05	1.5128	0.000320139	0.00245636
Infection 02_48H	HALLMARK_COAGULATION	MMP15	NotSig	NotSig	-0.122871	0.88525	0.912399	-0.122871	0.894737	1
Infection 02_48H	HALLMARK_COAGULATION	MMP2	NotSig	NotSig	0.37929	0.813837	0.853071	0.37929	0.816786	1
Infection 02_48H	HALLMARK_COAGULATION	MMP9	Up	Up	4.3486	2.499e-11	6.05767e-10	4.3486	1.70379e-10	9.83646e-09
Infection 02_48H	HALLMARK_COAGULATION	MSRB2	Up	NotSig	0.479188	0.0137598	0.025032	0.479188	0.621356	1
Infection 02_48H	HALLMARK_COAGULATION	MST1	NotSig	NotSig	0.105833	0.420483	0.493098	0.105833	0.997713	1
Infection 02_48H	HALLMARK_COAGULATION	OLR1	Up	Up	5.02742	0.00710866	0.0140024	5.02742	0.0081135	0.0377953
Infection 02_48H	HALLMARK_COAGULATION	P2RY1	Down	NotSig	-0.615471	0.000630742	0.00162131	-0.615471	0.375795	0.784838
Infection 02_48H	HALLMARK_COAGULATION	PDGFB	Up	NotSig	1.01857	0.000629879	0.00161962	1.01857	0.0327114	0.118704
Infection 02_48H	HALLMARK_COAGULATION	PECAM1	Up	Up	3.197	8.94581e-12	2.56528e-10	3.197	1.87112e-10	1.07049e-08
Infection 02_48H	HALLMARK_COAGULATION	PEF1	NotSig	NotSig	-0.0808907	0.520508	0.589098	-0.0808907	0.998947	1
Infection 02_48H	HALLMARK_COAGULATION	PF4	Up	Up	3.12262	7.79712e-08	5.56952e-07	3.12262	7.10712e-07	1.26119e-05
Infection 02_48H	HALLMARK_COAGULATION	PLAT	NotSig	NotSig	0.962392	0.0371253	0.0603406	0.962392	0.110654	0.314178
Infection 02_48H	HALLMARK_COAGULATION	PLAU	Up	Up	5.70089	2.34066e-07	1.44312e-06	5.70089	5.60625e-07	1.03573e-05
Infection 02_48H	HALLMARK_COAGULATION	PLEK	Up	Up	1.84185	6.89071e-09	6.85132e-08	1.84185	1.17898e-06	1.96237e-05
Infection 02_48H	HALLMARK_COAGULATION	PREP	NotSig	NotSig	-0.229795	0.0349165	0.0572383	-0.229795	0.997184	1
Infection 02_48H	HALLMARK_COAGULATION	PROS1	Down	Down	-0.956771	7.36181e-10	1.04459e-08	-0.956771	0.00114869	0.00730517
Infection 02_48H	HALLMARK_COAGULATION	PRSS23	NotSig	NotSig	0.367407	0.349573	0.422074	0.367407	0.562625	1
Infection 02_48H	HALLMARK_COAGULATION	RABIF	Down	NotSig	-0.444771	0.00619462	0.0124151	-0.444771	0.761383	1
Infection 02_48H	HALLMARK_COAGULATION	RAC1	Down	NotSig	-0.452941	0.00034048	0.00093405	-0.452941	0.86879	1
Infection 02_48H	HALLMARK_COAGULATION	S100A1	NotSig	NotSig	3.60344	0.040643	0.0652936	3.60344	0.0434634	0.149107
Infection 02_48H	HALLMARK_COAGULATION	S100A13	Up	NotSig	0.759967	0.0016919	0.00389147	0.759967	0.153866	0.405384
Infection 02_48H	HALLMARK_COAGULATION	SERPINA1	Up	Up	5.2802	1.22542e-07	8.20176e-07	5.2802	3.66271e-07	7.29272e-06
Infection 02_48H	HALLMARK_COAGULATION	SERPINC1	Up	Up	4.73843	4.08216e-05	0.000141827	4.73843	8.56843e-05	0.000795016
Infection 02_48H	HALLMARK_COAGULATION	SERPINE1	NotSig	NotSig	0.496569	0.245627	0.312718	0.496569	0.414739	0.840427
Infection 02_48H	HALLMARK_COAGULATION	SERPING1	NotSig	NotSig	0.595599	0.078463	0.11628	0.595599	0.333274	0.719533
Infection 02_48H	HALLMARK_COAGULATION	SH2B2	Up	Up	5.01986	2.26672e-11	5.58009e-10	5.01986	1.55959e-10	9.24596e-09
Infection 02_48H	HALLMARK_COAGULATION	SIRT2	Down	NotSig	-0.644182	4.59641e-06	2.01989e-05	-0.644182	0.344769	0.738147
Infection 02_48H	HALLMARK_COAGULATION	SPARC	Up	Up	4.46587	6.026e-11	1.26005e-09	4.46587	3.89069e-10	2.02585e-08
Infection 02_48H	HALLMARK_COAGULATION	TF	Up	Up	1.67598	1.1639e-08	1.07802e-07	1.67598	3.7396e-06	5.30888e-05
Infection 02_48H	HALLMARK_COAGULATION	THBD	NotSig	NotSig	-0.619154	0.433306	0.505588	-0.619154	0.479608	0.926791
Infection 02_48H	HALLMARK_COAGULATION	THBS1	NotSig	NotSig	0.39785	0.031408	0.0521294	0.39785	0.77235	1
Infection 02_48H	HALLMARK_COAGULATION	TIMP1	NotSig	NotSig	-0.119587	0.365371	0.438207	-0.119587	0.997053	1
Infection 02_48H	HALLMARK_COAGULATION	TIMP3	Down	NotSig	-0.469446	8.57659e-06	3.51798e-05	-0.469446	0.925771	1
Infection 02_48H	HALLMARK_COAGULATION	USP11	NotSig	NotSig	0.0390548	0.697464	0.751491	0.0390548	0.999963	1
Infection 02_48H	HALLMARK_COAGULATION	VWF	NotSig	NotSig	-0.120502	0.776932	0.821733	-0.120502	0.855402	1
Infection 02_48H	HALLMARK_COAGULATION	WDR1	Down	NotSig	-0.793473	1.42328e-10	2.6015e-09	-0.793473	0.0222332	0.0871976
Infection 16_48H	HALLMARK_COAGULATION	A2M	NotSig	NotSig	1.30212	0.344109	0.477301	1.30212	0.366316	1
Infection 16_48H	HALLMARK_COAGULATION	ADAM9	Down	Down	-1.64172	8.3212e-11	1.4317e-08	-1.64172	1.114e-07	3.62298e-05
Infection 16_48H	HALLMARK_COAGULATION	ANXA1	Up	Up	1.18873	1.24692e-07	4.93438e-06	1.18873	0.000480127	0.0225517
Infection 16_48H	HALLMARK_COAGULATION	APOA1	NotSig	NotSig	0.947527	0.999693	0.99996	0.947527	0.999712	1
Infection 16_48H	HALLMARK_COAGULATION	APOC1	Up	Up	1.52273	2.5749e-07	8.38645e-06	1.52273	4.08569e-05	0.00380425
Infection 16_48H	HALLMARK_COAGULATION	ARF4	NotSig	NotSig	-0.0755803	0.482242	0.610779	-0.0755803	0.999807	1
Infection 16_48H	HALLMARK_COAGULATION	BMP1	Up	NotSig	1.02652	3.55925e-06	6.36603e-05	1.02652	0.00740192	0.147749
Infection 16_48H	HALLMARK_COAGULATION	C1QA	Up	NotSig	1.83687	0.00356139	0.0140722	1.83687	0.00981341	0.178548
Infection 16_48H	HALLMARK_COAGULATION	C1R	NotSig	NotSig	0.964145	0.207124	0.32668	0.964145	0.257838	1
Infection 16_48H	HALLMARK_COAGULATION	C1S	Up	Up	1.6593	1.43483e-05	0.000189424	1.6593	0.000405074	0.0203553
Infection 16_48H	HALLMARK_COAGULATION	C2	NotSig	NotSig	0.176638	0.732739	0.818816	0.176638	0.800399	1
Infection 16_48H	HALLMARK_COAGULATION	C3	Up	Up	1.58022	2.15979e-05	0.000258408	1.58022	0.000724317	0.0298931
Infection 16_48H	HALLMARK_COAGULATION	C8G	Up	NotSig	2.63524	0.00560926	0.0200744	2.63524	0.00978998	0.178532
Infection 16_48H	HALLMARK_COAGULATION	CAPN2	Up	NotSig	0.825985	2.76686e-06	5.17718e-05	0.825985	0.0504708	0.484183
Infection 16_48H	HALLMARK_COAGULATION	CAPN5	NotSig	NotSig	0.2832	0.148062	0.254001	0.2832	0.873184	1
Infection 16_48H	HALLMARK_COAGULATION	CASP9	NotSig	NotSig	-0.207939	0.206191	0.32563	-0.207939	0.964769	1
Infection 16_48H	HALLMARK_COAGULATION	CD9	Down	NotSig	-0.818656	0.000390337	0.00248538	-0.818656	0.0947495	0.69499
Infection 16_48H	HALLMARK_COAGULATION	CFB	Up	NotSig	2.8782	0.00479178	0.0177883	2.8782	0.00782243	0.153624
Infection 16_48H	HALLMARK_COAGULATION	CFD	Up	NotSig	1.8146	0.0072723	0.0245811	1.8146	0.0161746	0.238166
Infection 16_48H	HALLMARK_COAGULATION	CFH	NotSig	NotSig	0.581591	0.125402	0.223561	0.581591	0.343904	1
Infection 16_48H	HALLMARK_COAGULATION	CLU	Up	Up	1.18306	3.33943e-09	2.95306e-07	1.18306	8.39622e-05	0.00650314
Infection 16_48H	HALLMARK_COAGULATION	CPQ	NotSig	NotSig	-0.0537438	0.761272	0.840788	-0.0537438	0.991945	1
Infection 16_48H	HALLMARK_COAGULATION	CRIP2	NotSig	NotSig	0.824047	0.279968	0.410981	0.824047	0.333491	1
Infection 16_48H	HALLMARK_COAGULATION	CSRP1	NotSig	NotSig	-0.0178862	0.851391	0.908627	-0.0178862	0.999991	1
Infection 16_48H	HALLMARK_COAGULATION	CTSB	NotSig	NotSig	-0.137456	0.234319	0.358985	-0.137456	0.998799	1
Infection 16_48H	HALLMARK_COAGULATION	CTSE	Down	NotSig	-1.02074	0.012664	0.0377654	-1.02074	0.0697097	0.589438
Infection 16_48H	HALLMARK_COAGULATION	CTSH	Up	NotSig	1.11415	1.26679e-05	0.000171972	1.11415	0.00585931	0.127927
Infection 16_48H	HALLMARK_COAGULATION	CTSK	NotSig	NotSig	0.0341073	0.825395	0.889817	0.0341073	0.998111	1
Infection 16_48H	HALLMARK_COAGULATION	CTSO	NotSig	NotSig	-0.200215	0.409219	0.542235	-0.200215	0.868408	1
Infection 16_48H	HALLMARK_COAGULATION	CTSV	Up	Up	2.09454	4.25614e-05	0.000435772	2.09454	0.000302578	0.0162924
Infection 16_48H	HALLMARK_COAGULATION	DPP4	NotSig	NotSig	0.366939	0.19594	0.313746	0.366939	0.636291	1
Infection 16_48H	HALLMARK_COAGULATION	DUSP14	Up	NotSig	0.858638	1.93636e-05	0.000238898	0.858638	0.0479105	0.470165
Infection 16_48H	HALLMARK_COAGULATION	DUSP6	NotSig	NotSig	0.527958	0.0620573	0.130957	0.527958	0.431429	1
Infection 16_48H	HALLMARK_COAGULATION	F12	NotSig	NotSig	0.768779	0.17785	0.291216	0.768779	0.260816	1
Infection 16_48H	HALLMARK_COAGULATION	F13B	NotSig	NotSig	5.16042	0.058224	0.125051	5.16042	0.0606603	0.545564
Infection 16_48H	HALLMARK_COAGULATION	F2RL2	NotSig	NotSig	-1.03558	0.303687	0.435738	-1.03558	0.33557	1
Infection 16_48H	HALLMARK_COAGULATION	F3	NotSig	NotSig	-0.803976	0.0544629	0.118811	-0.803976	0.175832	0.950888
Infection 16_48H	HALLMARK_COAGULATION	F8	Up	NotSig	0.880875	0.00262625	0.0110443	0.880875	0.0852073	0.656324
Infection 16_48H	HALLMARK_COAGULATION	FBN1	NotSig	NotSig	0.314159	0.241443	0.36735	0.314159	0.717902	1
Infection 16_48H	HALLMARK_COAGULATION	FN1	NotSig	NotSig	-0.421922	0.807157	0.876002	-0.421922	0.814682	1
Infection 16_48H	HALLMARK_COAGULATION	FURIN	Down	NotSig	-0.263516	0.0174748	0.0488967	-0.263516	0.99459	1
Infection 16_48H	HALLMARK_COAGULATION	FYN	Down	NotSig	-0.342314	0.00108856	0.00553868	-0.342314	0.988953	1
Infection 16_48H	HALLMARK_COAGULATION	GNB2	Down	NotSig	-0.462368	0.00265855	0.0111506	-0.462368	0.759635	1
Infection 16_48H	HALLMARK_COAGULATION	GP1BA	NotSig	NotSig	1.2391	0.220042	0.342226	1.2391	0.250043	1
Infection 16_48H	HALLMARK_COAGULATION	GP9	NotSig	NotSig	0.0800199	0.91985	0.955041	0.0800199	0.922801	1
Infection 16_48H	HALLMARK_COAGULATION	GSN	Down	NotSig	-0.733341	3.89301e-09	3.2263e-07	-0.733341	0.102122	0.721327
Infection 16_48H	HALLMARK_COAGULATION	HNF4A	Up	NotSig	1.03539	0.0159738	0.0454521	1.03539	0.0718934	0.601481
Infection 16_48H	HALLMARK_COAGULATION	HTRA1	NotSig	NotSig	0.66205	0.580521	0.696247	0.66205	0.606314	1
Infection 16_48H	HALLMARK_COAGULATION	ISCU	NotSig	NotSig	0.144555	0.130619	0.230781	0.144555	0.999823	1
Infection 16_48H	HALLMARK_COAGULATION	ITGB3	Up	NotSig	0.918077	1.70215e-07	6.17967e-06	0.918077	0.0102247	0.18226
Infection 16_48H	HALLMARK_COAGULATION	KLF7	Up	NotSig	0.664614	0.000791961	0.0042946	0.664614	0.271666	1
Infection 16_48H	HALLMARK_COAGULATION	KLKB1	NotSig	NotSig	0.469014	0.45488	0.586582	0.469014	0.524231	1
Infection 16_48H	HALLMARK_COAGULATION	LAMP2	Down	NotSig	-0.506753	0.000208223	0.00151191	-0.506753	0.734447	1
Infection 16_48H	HALLMARK_COAGULATION	LEFTY2	Up	Up	9.2619	0.000100898	0.000859585	9.2619	0.00011406	0.00806006
Infection 16_48H	HALLMARK_COAGULATION	LGMN	Up	NotSig	1.45095	0.00123078	0.00610528	1.45095	0.00946863	0.175288
Infection 16_48H	HALLMARK_COAGULATION	LRP1	Down	Down	-1.5902	7.74557e-11	1.36227e-08	-1.5902	1.54412e-07	4.70036e-05
Infection 16_48H	HALLMARK_COAGULATION	LTA4H	NotSig	NotSig	-0.121122	0.27813	0.408966	-0.121122	0.999348	1
Infection 16_48H	HALLMARK_COAGULATION	MAFF	Down	NotSig	-0.424431	0.00287759	0.0118866	-0.424431	0.854182	1
Infection 16_48H	HALLMARK_COAGULATION	MASP2	NotSig	NotSig	-0.708403	0.690823	0.786637	-0.708403	0.6951	1
Infection 16_48H	HALLMARK_COAGULATION	MMP11	Up	NotSig	2.21265	0.0125829	0.03757	2.21265	0.0214998	0.287676
Infection 16_48H	HALLMARK_COAGULATION	MMP14	NotSig	NotSig	-0.0879433	0.712474	0.803755	-0.0879433	0.950647	1
Infection 16_48H	HALLMARK_COAGULATION	MMP15	NotSig	NotSig	0.657554	0.463419	0.593868	0.657554	0.510556	1
Infection 16_48H	HALLMARK_COAGULATION	MMP2	NotSig	NotSig	0.907591	0.0533692	0.117038	0.907591	0.138366	0.853879
Infection 16_48H	HALLMARK_COAGULATION	MMP9	NotSig	NotSig	0.334924	0.468895	0.59868	0.334924	0.572534	1
Infection 16_48H	HALLMARK_COAGULATION	MSRB2	NotSig	NotSig	0.132496	0.477011	0.606085	0.132496	0.969319	1
Infection 16_48H	HALLMARK_COAGULATION	MST1	NotSig	NotSig	-0.263475	0.0479709	0.108028	-0.263475	0.97985	1
Infection 16_48H	HALLMARK_COAGULATION	OLR1	NotSig	NotSig	-0.178719	0.774625	0.851018	-0.178719	0.770897	1
Infection 16_48H	HALLMARK_COAGULATION	P2RY1	Down	NotSig	-0.418918	0.0158978	0.0452927	-0.418918	0.771225	1
Infection 16_48H	HALLMARK_COAGULATION	PDGFB	NotSig	NotSig	0.627975	0.0603694	0.128314	0.627975	0.299652	1
Infection 16_48H	HALLMARK_COAGULATION	PECAM1	Up	NotSig	1.30196	0.000420684	0.00264037	1.30196	0.00858076	0.163153
Infection 16_48H	HALLMARK_COAGULATION	PEF1	NotSig	NotSig	-0.200353	0.113997	0.207497	-0.200353	0.993589	1
Infection 16_48H	HALLMARK_COAGULATION	PF4	NotSig	NotSig	1.11194	0.0379721	0.0899926	1.11194	0.0858474	0.65901
Infection 16_48H	HALLMARK_COAGULATION	PLAT	NotSig	NotSig	0.86057	0.0587936	0.12595	0.86057	0.156604	0.903055
Infection 16_48H	HALLMARK_COAGULATION	PLAU	Up	NotSig	2.1885	0.00875975	0.0285363	2.1885	0.0163433	0.239757
Infection 16_48H	HALLMARK_COAGULATION	PLEK	Up	NotSig	1.16558	4.70873e-05	0.000472335	1.16558	0.00670475	0.138728
Infection 16_48H	HALLMARK_COAGULATION	PREP	Down	NotSig	-0.322047	0.00388234	0.0150548	-0.322047	0.986748	1
Infection 16_48H	HALLMARK_COAGULATION	PROS1	Down	NotSig	-0.533737	1.21835e-05	0.000167117	-0.533737	0.73438	1
Infection 16_48H	HALLMARK_COAGULATION	PRSS23	NotSig	NotSig	0.251565	0.365107	0.499483	0.251565	0.776316	1
Infection 16_48H	HALLMARK_COAGULATION	RABIF	NotSig	NotSig	-0.0335126	0.818454	0.885046	-0.0335126	0.998651	1
Infection 16_48H	HALLMARK_COAGULATION	RAC1	NotSig	NotSig	-0.00825334	0.941048	0.969024	-0.00825334	0.999973	1
Infection 16_48H	HALLMARK_COAGULATION	S100A1	NotSig	NotSig	3.51278	0.0517523	0.114396	3.51278	0.0544719	0.508994
Infection 16_48H	HALLMARK_COAGULATION	S100A13	Up	NotSig	0.69024	0.00251601	0.0106886	0.69024	0.232389	1
Infection 16_48H	HALLMARK_COAGULATION	SERPINA1	NotSig	NotSig	0.00755556	0.911537	0.949101	0.00755556	0.904809	1
Infection 16_48H	HALLMARK_COAGULATION	SERPINC1	NotSig	NotSig	1.93105	0.378086	0.511734	1.93105	0.390203	1
Infection 16_48H	HALLMARK_COAGULATION	SERPINE1	Up	NotSig	0.606728	6.87497e-06	0.000106586	0.606728	0.469462	1
Infection 16_48H	HALLMARK_COAGULATION	SERPING1	NotSig	NotSig	0.38854	0.230158	0.353912	0.38854	0.574388	1
Infection 16_48H	HALLMARK_COAGULATION	SH2B2	Up	Up	4.31521	5.10509e-06	8.4705e-05	4.31521	1.22068e-05	0.00149784
Infection 16_48H	HALLMARK_COAGULATION	SIRT2	NotSig	NotSig	0.0153373	0.896238	0.938202	0.0153373	0.999918	1
Infection 16_48H	HALLMARK_COAGULATION	SPARC	NotSig	NotSig	0.257154	0.648755	0.754767	0.257154	0.702199	1
Infection 16_48H	HALLMARK_COAGULATION	TF	Up	NotSig	1.16133	5.1509e-05	0.000504313	1.16133	0.00704741	0.143312
Infection 16_48H	HALLMARK_COAGULATION	THBD	NotSig	NotSig	0.828685	0.307059	0.43954	0.828685	0.356173	1
Infection 16_48H	HALLMARK_COAGULATION	THBS1	Down	NotSig	-0.468598	0.0158428	0.0451929	-0.468598	0.639824	1
Infection 16_48H	HALLMARK_COAGULATION	TIMP1	Up	NotSig	0.801585	2.68051e-07	8.60646e-06	0.801585	0.0510218	0.487107
Infection 16_48H	HALLMARK_COAGULATION	TIMP3	Up	Up	1.01966	3.80011e-12	1.30765e-09	1.01966	3.43832e-05	0.00341443
Infection 16_48H	HALLMARK_COAGULATION	USP11	NotSig	NotSig	-0.117176	0.249598	0.376371	-0.117176	0.999777	1
Infection 16_48H	HALLMARK_COAGULATION	VWF	NotSig	NotSig	-0.239391	0.52269	0.64638	-0.239391	0.7212	1
Infection 16_48H	HALLMARK_COAGULATION	WDR1	NotSig	NotSig	-0.0332843	0.66818	0.770273	-0.0332843	0.999999	1
Infection 02_16H	HALLMARK_COMPLEMENT	ACTN2	Up	Up	2.38004	0.000240295	0.00107874	2.38004	0.000852585	0.0128775
Infection 02_16H	HALLMARK_COMPLEMENT	ADAM9	Up	NotSig	0.612638	0.000593531	0.00232492	0.612638	0.383286	1
Infection 02_16H	HALLMARK_COMPLEMENT	ADRA2B	NotSig	NotSig	3.41075	0.999545	0.999952	3.41075	0.999664	1
Infection 02_16H	HALLMARK_COMPLEMENT	AKAP10	NotSig	NotSig	0.0953157	0.422987	0.538436	0.0953157	0.99922	1
Infection 02_16H	HALLMARK_COMPLEMENT	ANXA5	Down	NotSig	-0.60493	3.30276e-05	0.000203501	-0.60493	0.450031	1
Infection 02_16H	HALLMARK_COMPLEMENT	APOA4	NotSig	NotSig	2.90328	0.837322	0.889325	2.90328	0.833298	1
Infection 02_16H	HALLMARK_COMPLEMENT	APOBEC3F	NotSig	NotSig	0.316977	0.0522062	0.100691	0.316977	0.908804	1
Infection 02_16H	HALLMARK_COMPLEMENT	APOBEC3G	NotSig	NotSig	0.326128	0.0242269	0.0534042	0.326128	0.938407	1
Infection 02_16H	HALLMARK_COMPLEMENT	APOC1	Down	NotSig	-1.07714	1.21323e-05	8.63246e-05	-1.07714	0.00596381	0.0606691
Infection 02_16H	HALLMARK_COMPLEMENT	ATOX1	NotSig	NotSig	0.289376	0.124513	0.203986	0.289376	0.882545	1
Infection 02_16H	HALLMARK_COMPLEMENT	BRPF3	Down	NotSig	-0.715968	3.09794e-06	2.77047e-05	-0.715968	0.168467	0.684638
Infection 02_16H	HALLMARK_COMPLEMENT	C1QA	Up	Up	4.95444	6.50269e-14	1.55956e-11	4.95444	3.54312e-13	2.05065e-10
Infection 02_16H	HALLMARK_COMPLEMENT	C1QC	Up	Up	5.15499	4.26628e-13	6.1955e-11	5.15499	2.00058e-12	7.36447e-10
Infection 02_16H	HALLMARK_COMPLEMENT	C1R	NotSig	NotSig	0.71791	0.243017	0.348182	0.71791	0.323509	1
Infection 02_16H	HALLMARK_COMPLEMENT	C1S	Up	Up	1.61586	3.48838e-06	3.04062e-05	1.61586	0.000202712	0.00398903
Infection 02_16H	HALLMARK_COMPLEMENT	C2	NotSig	NotSig	0.880891	0.0739093	0.133567	0.880891	0.160127	0.663576
Infection 02_16H	HALLMARK_COMPLEMENT	C3	Up	NotSig	1.27075	0.000135254	0.000665507	1.27075	0.00591579	0.0603746
Infection 02_16H	HALLMARK_COMPLEMENT	CA2	Down	NotSig	-0.598559	3.79407e-07	4.83546e-06	-0.598559	0.553443	1
Infection 02_16H	HALLMARK_COMPLEMENT	CALM1	NotSig	NotSig	0.0692361	0.463246	0.57788	0.0692361	0.999964	1
Infection 02_16H	HALLMARK_COMPLEMENT	CALM3	Down	NotSig	-0.458259	5.38574e-05	0.000307099	-0.458259	0.908951	1
Infection 02_16H	HALLMARK_COMPLEMENT	CASP1	NotSig	NotSig	0.211572	0.475478	0.589746	0.211572	0.798991	1
Infection 02_16H	HALLMARK_COMPLEMENT	CASP10	NotSig	NotSig	-0.112428	0.378118	0.493262	-0.112428	0.998017	1
Infection 02_16H	HALLMARK_COMPLEMENT	CASP3	Down	NotSig	-0.343742	0.000416889	0.00172883	-0.343742	0.993981	1
Infection 02_16H	HALLMARK_COMPLEMENT	CASP4	Up	NotSig	0.596932	0.00023752	0.00106978	0.596932	0.439696	1
Infection 02_16H	HALLMARK_COMPLEMENT	CASP7	NotSig	NotSig	0.338703	0.0855644	0.150285	0.338703	0.817657	1
Infection 02_16H	HALLMARK_COMPLEMENT	CASP9	NotSig	NotSig	0.294237	0.0927762	0.160585	0.294237	0.903221	1
Infection 02_16H	HALLMARK_COMPLEMENT	CBLB	Up	NotSig	0.656056	0.00029369	0.00128042	0.656056	0.29186	0.951054
Infection 02_16H	HALLMARK_COMPLEMENT	CCL5	NotSig	NotSig	0.367856	0.0228996	0.0509383	0.367856	0.866892	1
Infection 02_16H	HALLMARK_COMPLEMENT	CD36	NotSig	NotSig	-0.174634	0.125811	0.205476	-0.174634	0.998124	1
Infection 02_16H	HALLMARK_COMPLEMENT	CD40LG	NotSig	NotSig	-0.141643	0.670734	0.759283	-0.141643	0.848982	1
Infection 02_16H	HALLMARK_COMPLEMENT	CD46	NotSig	NotSig	0.153054	0.440941	0.55637	0.153054	0.947891	1
Infection 02_16H	HALLMARK_COMPLEMENT	CD55	Up	NotSig	0.492997	0.000116515	0.000586055	0.492997	0.797318	1
Infection 02_16H	HALLMARK_COMPLEMENT	CD59	Down	NotSig	-0.512482	6.17574e-06	4.88047e-05	-0.512482	0.825719	1
Infection 02_16H	HALLMARK_COMPLEMENT	CDK5R1	Up	Up	1.77289	3.97649e-11	2.44918e-09	1.77289	2.4991e-08	2.19768e-06
Infection 02_16H	HALLMARK_COMPLEMENT	CEBPB	NotSig	NotSig	0.318323	0.0274453	0.0591868	0.318323	0.944305	1
Infection 02_16H	HALLMARK_COMPLEMENT	CFB	Up	NotSig	1.81531	0.0137401	0.0332302	1.81531	0.0264447	0.187122
Infection 02_16H	HALLMARK_COMPLEMENT	CFH	NotSig	NotSig	0.0270982	0.940954	0.963527	0.0270982	0.97236	1
Infection 02_16H	HALLMARK_COMPLEMENT	CLU	Down	Down	-1.29428	3.79762e-06	3.24932e-05	-1.29428	0.00103762	0.0151658
Infection 02_16H	HALLMARK_COMPLEMENT	CPM	Up	Up	3.6856	4.65287e-09	1.24831e-07	3.6856	3.35092e-08	2.85171e-06
Infection 02_16H	HALLMARK_COMPLEMENT	CPQ	NotSig	NotSig	-0.184182	0.262869	0.370653	-0.184182	0.972039	1
Infection 02_16H	HALLMARK_COMPLEMENT	CR1	Up	NotSig	0.631726	0.00469311	0.0134456	0.631726	0.318663	1
Infection 02_16H	HALLMARK_COMPLEMENT	CR2	NotSig	NotSig	1.30573	0.0795735	0.141541	1.30573	0.116716	0.538001
Infection 02_16H	HALLMARK_COMPLEMENT	CSRP1	Down	NotSig	-0.314229	0.00272123	0.00854141	-0.314229	0.992799	1
Infection 02_16H	HALLMARK_COMPLEMENT	CTSB	NotSig	NotSig	-0.141484	0.224124	0.326672	-0.141484	0.998685	1
Infection 02_16H	HALLMARK_COMPLEMENT	CTSC	Up	NotSig	0.390287	0.00311655	0.00958458	0.390287	0.919655	1
Infection 02_16H	HALLMARK_COMPLEMENT	CTSD	Up	Up	1.23557	7.45452e-07	8.49515e-06	1.23557	0.000463611	0.00783191
Infection 02_16H	HALLMARK_COMPLEMENT	CTSH	Up	Up	1.65626	7.66182e-10	2.90837e-08	1.65626	5.53993e-07	2.98271e-05
Infection 02_16H	HALLMARK_COMPLEMENT	CTSL	Down	NotSig	-0.760452	7.40298e-09	1.84829e-07	-0.760452	0.0668749	0.365022
Infection 02_16H	HALLMARK_COMPLEMENT	CTSO	NotSig	NotSig	0.106795	0.664456	0.754218	0.106795	0.933807	1
Infection 02_16H	HALLMARK_COMPLEMENT	CTSS	Up	Up	1.6561	5.34734e-09	1.39445e-07	1.6561	2.30451e-06	0.000100214
Infection 02_16H	HALLMARK_COMPLEMENT	CTSV	NotSig	NotSig	0.0780715	0.861583	0.90585	0.0780715	0.911205	1
Infection 02_16H	HALLMARK_COMPLEMENT	CXCL1	Up	Up	7.12117	3.05983e-06	2.74414e-05	7.12117	5.31943e-06	0.000195363
Infection 02_16H	HALLMARK_COMPLEMENT	DGKG	NotSig	NotSig	-0.642074	0.0802745	0.142563	-0.642074	0.291098	0.949864
Infection 02_16H	HALLMARK_COMPLEMENT	DGKH	Up	NotSig	0.782927	0.000448947	0.0018396	0.782927	0.12161	0.55339
Infection 02_16H	HALLMARK_COMPLEMENT	DOCK10	Up	Up	1.22262	4.981e-07	6.11736e-06	1.22262	0.000677635	0.0107478
Infection 02_16H	HALLMARK_COMPLEMENT	DOCK4	Up	Up	4.35203	1.27708e-06	1.33891e-05	4.35203	3.6033e-06	0.000142592
Infection 02_16H	HALLMARK_COMPLEMENT	DOCK9	Up	NotSig	0.502943	0.000788355	0.00295358	0.502943	0.694308	1
Infection 02_16H	HALLMARK_COMPLEMENT	DPP4	Up	NotSig	0.68484	0.00913002	0.0236606	0.68484	0.241054	0.848111
Infection 02_16H	HALLMARK_COMPLEMENT	DUSP5	Up	NotSig	1.20457	5.15513e-05	0.000295547	1.20457	0.00561029	0.0578159
Infection 02_16H	HALLMARK_COMPLEMENT	DUSP6	NotSig	NotSig	0.111803	0.701123	0.783984	0.111803	0.900588	1
Infection 02_16H	HALLMARK_COMPLEMENT	DYRK2	NotSig	NotSig	-0.140843	0.333614	0.446276	-0.140843	0.991729	1
Infection 02_16H	HALLMARK_COMPLEMENT	EHD1	Down	Down	-1.43232	1.10742e-13	2.24736e-11	-1.43232	3.812e-09	4.16139e-07
Infection 02_16H	HALLMARK_COMPLEMENT	ERAP2	NotSig	NotSig	0.384666	0.05588	0.106492	0.384666	0.751971	1
Infection 02_16H	HALLMARK_COMPLEMENT	F3	NotSig	NotSig	1.04792	0.0362187	0.0745618	1.04792	0.0923483	0.46113
Infection 02_16H	HALLMARK_COMPLEMENT	F5	NotSig	NotSig	0.312327	0.632352	0.72601	0.312327	0.678489	1
Infection 02_16H	HALLMARK_COMPLEMENT	F8	NotSig	NotSig	-0.156238	0.539613	0.646939	-0.156238	0.889314	1
Infection 02_16H	HALLMARK_COMPLEMENT	FCER1G	Up	Up	4.42487	3.1935e-13	5.00494e-11	4.42487	2.28639e-12	8.0425e-10
Infection 02_16H	HALLMARK_COMPLEMENT	FDX1	Up	NotSig	0.66474	0.000633215	0.00245425	0.66474	0.272299	0.909023
Infection 02_16H	HALLMARK_COMPLEMENT	FN1	NotSig	NotSig	0.475572	0.747347	0.821361	0.475572	0.758179	1
Infection 02_16H	HALLMARK_COMPLEMENT	FYN	Up	NotSig	0.420949	0.000102475	0.000526989	0.420949	0.956223	1
Infection 02_16H	HALLMARK_COMPLEMENT	GATA3	NotSig	NotSig	-0.302114	0.21397	0.314771	-0.302114	0.770062	1
Infection 02_16H	HALLMARK_COMPLEMENT	GCA	Up	NotSig	0.819841	4.69027e-07	5.83207e-06	0.819841	0.0430994	0.265846
Infection 02_16H	HALLMARK_COMPLEMENT	GMFB	Down	Down	-1.21933	2.31216e-09	7.18974e-08	-1.21933	4.57507e-05	0.0011495
Infection 02_16H	HALLMARK_COMPLEMENT	GNAI2	NotSig	NotSig	0.11284	0.28493	0.395489	0.11284	0.999696	1
Infection 02_16H	HALLMARK_COMPLEMENT	GNAI3	Down	NotSig	-0.84539	2.09791e-09	6.68164e-08	-0.84539	0.0120761	0.104798
Infection 02_16H	HALLMARK_COMPLEMENT	GNB2	NotSig	NotSig	-0.201497	0.159764	0.249221	-0.201497	0.98467	1
Infection 02_16H	HALLMARK_COMPLEMENT	GNB4	NotSig	NotSig	-0.100262	0.463693	0.578256	-0.100262	0.997056	1
Infection 02_16H	HALLMARK_COMPLEMENT	GNG2	Down	Down	-1.31643	2.92557e-12	3.00707e-10	-1.31643	1.97064e-07	1.23783e-05
Infection 02_16H	HALLMARK_COMPLEMENT	GP1BA	Up	Up	2.16173	0.0011301	0.00402075	2.16173	0.00325694	0.0375485
Infection 02_16H	HALLMARK_COMPLEMENT	GP9	NotSig	NotSig	0.994298	0.181314	0.276175	0.994298	0.231663	0.82945
Infection 02_16H	HALLMARK_COMPLEMENT	GPD2	NotSig	NotSig	0.312676	0.0569453	0.108119	0.312676	0.910455	1
Infection 02_16H	HALLMARK_COMPLEMENT	GRB2	Down	NotSig	-0.4783	1.36247e-05	9.54274e-05	-0.4783	0.897914	1
Infection 02_16H	HALLMARK_COMPLEMENT	GZMA	Down	NotSig	-1.70259	0.00489873	0.0139289	-1.70259	0.0132	0.111914
Infection 02_16H	HALLMARK_COMPLEMENT	GZMK	Down	Down	-1.82395	2.19493e-06	2.0993e-05	-1.82395	7.52751e-05	0.00171443
Infection 02_16H	HALLMARK_COMPLEMENT	HNF4A	Down	Down	-2.39125	1.02884e-06	1.11621e-05	-2.39125	1.1497e-05	0.000367649
Infection 02_16H	HALLMARK_COMPLEMENT	HPCAL4	NotSig	NotSig	-0.468976	0.323592	0.436187	-0.468976	0.464107	1
Infection 02_16H	HALLMARK_COMPLEMENT	HSPA1A	Up	Up	1.80437	6.00272e-16	4.31896e-13	1.80437	1.28549e-12	5.49945e-10
Infection 02_16H	HALLMARK_COMPLEMENT	HSPA5	Up	Up	1.17894	3.16888e-13	5.00494e-11	1.17894	3.22626e-07	1.85703e-05
Infection 02_16H	HALLMARK_COMPLEMENT	IRF1	NotSig	NotSig	-0.227826	0.102561	0.174113	-0.227826	0.982327	1
Infection 02_16H	HALLMARK_COMPLEMENT	IRF2	Up	NotSig	0.37742	0.00191058	0.00632028	0.37742	0.952793	1
Infection 02_16H	HALLMARK_COMPLEMENT	IRF7	Up	NotSig	0.621262	0.000991367	0.00358764	0.621262	0.356497	1
Infection 02_16H	HALLMARK_COMPLEMENT	ITGAM	Up	Up	3.28325	9.6491e-09	2.28646e-07	3.28325	7.6021e-08	5.62307e-06
Infection 02_16H	HALLMARK_COMPLEMENT	JAK2	Up	NotSig	0.463426	0.000654912	0.00252597	0.463426	0.818116	1
Infection 02_16H	HALLMARK_COMPLEMENT	KCNIP2	Down	Down	-2.16022	3.32998e-05	0.000204701	-2.16022	0.000235838	0.00455253
Infection 02_16H	HALLMARK_COMPLEMENT	KIF2A	Down	NotSig	-0.430924	0.00072399	0.00274599	-0.430924	0.892082	1
Infection 02_16H	HALLMARK_COMPLEMENT	KLK1	NotSig	NotSig	0.389593	0.292475	0.403907	0.389593	0.549349	1
Infection 02_16H	HALLMARK_COMPLEMENT	KLKB1	NotSig	NotSig	-0.0919685	0.86676	0.910173	-0.0919685	0.905647	1
Infection 02_16H	HALLMARK_COMPLEMENT	KYNU	Up	NotSig	1.00318	0.00666075	0.0181156	1.00318	0.062051	0.345933
Infection 02_16H	HALLMARK_COMPLEMENT	L3MBTL4	NotSig	NotSig	1.62994	0.120773	0.199033	1.62994	0.146094	0.624669
Infection 02_16H	HALLMARK_COMPLEMENT	LAMP2	NotSig	NotSig	0.00447008	0.970554	0.983982	0.00447008	0.999978	1
Infection 02_16H	HALLMARK_COMPLEMENT	LAP3	NotSig	NotSig	-0.0224605	0.802511	0.863589	-0.0224605	0.999995	1
Infection 02_16H	HALLMARK_COMPLEMENT	LCK	NotSig	NotSig	-0.143175	0.287187	0.398063	-0.143175	0.995297	1
Infection 02_16H	HALLMARK_COMPLEMENT	LCP2	NotSig	NotSig	0.0559228	0.573698	0.676462	0.0559228	0.999949	1
Infection 02_16H	HALLMARK_COMPLEMENT	LGALS3	Up	NotSig	0.455249	0.00119097	0.00420614	0.455249	0.815613	1
Infection 02_16H	HALLMARK_COMPLEMENT	LGMN	Up	Up	3.87208	1.38954e-13	2.68233e-11	3.87208	1.53525e-12	6.23114e-10
Infection 02_16H	HALLMARK_COMPLEMENT	LIPA	NotSig	NotSig	0.204027	0.0806295	0.143065	0.204027	0.996492	1
Infection 02_16H	HALLMARK_COMPLEMENT	LRP1	Up	Up	1.00109	2.93607e-07	3.93623e-06	1.00109	0.00442135	0.0481021
Infection 02_16H	HALLMARK_COMPLEMENT	LTA4H	Up	NotSig	0.457595	0.000212479	0.000974594	0.457595	0.872464	1
Infection 02_16H	HALLMARK_COMPLEMENT	LTF	NotSig	NotSig	0.83406	0.03052	0.0646721	0.83406	0.147722	0.628818
Infection 02_16H	HALLMARK_COMPLEMENT	LYN	NotSig	NotSig	0.226025	0.0277788	0.0597677	0.226025	0.998482	1
Infection 02_16H	HALLMARK_COMPLEMENT	MAFF	Up	Up	1.74135	2.48253e-10	1.13572e-08	1.74135	1.5987e-07	1.02869e-05
Infection 02_16H	HALLMARK_COMPLEMENT	ME1	Up	NotSig	0.641156	0.00229293	0.00736801	0.641156	0.30808	0.982329
Infection 02_16H	HALLMARK_COMPLEMENT	MMP14	Up	Up	1.60075	1.93066e-06	1.89345e-05	1.60075	0.000153478	0.00318183
Infection 02_16H	HALLMARK_COMPLEMENT	MMP15	NotSig	NotSig	-0.780425	0.249055	0.355001	-0.780425	0.311706	0.989738
Infection 02_16H	HALLMARK_COMPLEMENT	MSRB1	Down	NotSig	-1.02437	4.27416e-05	0.000253203	-1.02437	0.015573	0.12759
Infection 02_16H	HALLMARK_COMPLEMENT	NOTCH4	Down	NotSig	-0.959822	0.0202976	0.0460541	-0.959822	0.0945486	0.468422
Infection 02_16H	HALLMARK_COMPLEMENT	OLR1	Up	NotSig	5.20614	0.00879809	0.0229732	5.20614	0.00988048	0.0899687
Infection 02_16H	HALLMARK_COMPLEMENT	PCSK9	Up	Up	2.64601	1.22991e-16	1.39059e-13	2.64601	1.00789e-14	1.45035e-11
Infection 02_16H	HALLMARK_COMPLEMENT	PDGFB	NotSig	NotSig	0.390596	0.147593	0.233695	0.390596	0.62276	1
Infection 02_16H	HALLMARK_COMPLEMENT	PDP1	NotSig	NotSig	-0.109082	0.613474	0.710416	-0.109082	0.954843	1
Infection 02_16H	HALLMARK_COMPLEMENT	PFN1	NotSig	NotSig	-0.332284	0.0260848	0.0567398	-0.332284	0.92553	1
Infection 02_16H	HALLMARK_COMPLEMENT	PIK3CA	NotSig	NotSig	0.220211	0.061902	0.115575	0.220211	0.995237	1
Infection 02_16H	HALLMARK_COMPLEMENT	PIK3CG	NotSig	NotSig	0.357857	0.142337	0.226803	0.357857	0.704858	1
Infection 02_16H	HALLMARK_COMPLEMENT	PIK3R5	Up	NotSig	0.556774	0.00546156	0.0153146	0.556774	0.467594	1
Infection 02_16H	HALLMARK_COMPLEMENT	PIM1	Down	NotSig	-0.852381	8.31094e-11	4.59979e-09	-0.852381	0.00512627	0.0542948
Infection 02_16H	HALLMARK_COMPLEMENT	PLA2G4A	Up	Up	1.61136	8.59774e-05	0.000454677	1.61136	0.00141042	0.0192627
Infection 02_16H	HALLMARK_COMPLEMENT	PLA2G7	Up	Up	5.49268	1.64708e-12	1.92428e-10	5.49268	6.68303e-12	1.92338e-09
Infection 02_16H	HALLMARK_COMPLEMENT	PLAT	NotSig	NotSig	0.101822	0.807302	0.867417	0.101822	0.877666	1
Infection 02_16H	HALLMARK_COMPLEMENT	PLAUR	Up	Up	3.19606	1.70916e-14	5.1046e-12	3.19606	4.74878e-13	2.42479e-10
Infection 02_16H	HALLMARK_COMPLEMENT	PLEK	Up	NotSig	0.676276	0.003183	0.00975106	0.676276	0.251057	0.867682
Infection 02_16H	HALLMARK_COMPLEMENT	PLSCR1	Up	NotSig	0.517388	3.45985e-05	0.000211242	0.517388	0.758968	1
Infection 02_16H	HALLMARK_COMPLEMENT	PPP2CB	Down	NotSig	-0.776794	9.00217e-09	2.1788e-07	-0.776794	0.0515256	0.30185
Infection 02_16H	HALLMARK_COMPLEMENT	PPP4C	NotSig	NotSig	-0.243318	0.0727867	0.13199	-0.243318	0.982395	1
Infection 02_16H	HALLMARK_COMPLEMENT	PRCP	NotSig	NotSig	0.280918	0.0392542	0.0797119	0.280918	0.971843	1
Infection 02_16H	HALLMARK_COMPLEMENT	PRDM4	Down	NotSig	-0.2545	0.0149345	0.0355914	-0.2545	0.997169	1
Infection 02_16H	HALLMARK_COMPLEMENT	PREP	NotSig	NotSig	0.0922525	0.363723	0.478346	0.0922525	0.999862	1
Infection 02_16H	HALLMARK_COMPLEMENT	PRKCD	NotSig	NotSig	0.170846	0.235489	0.339889	0.170846	0.988963	1
Infection 02_16H	HALLMARK_COMPLEMENT	PRSS36	NotSig	NotSig	-0.175369	0.812355	0.871103	-0.175369	0.830927	1
Infection 02_16H	HALLMARK_COMPLEMENT	PSEN1	NotSig	NotSig	0.160573	0.144365	0.229429	0.160573	0.998962	1
Infection 02_16H	HALLMARK_COMPLEMENT	PSMB9	NotSig	NotSig	0.121289	0.616276	0.712827	0.121289	0.927826	1
Infection 02_16H	HALLMARK_COMPLEMENT	RABIF	Down	NotSig	-0.411259	0.0072851	0.0195649	-0.411259	0.837651	1
Infection 02_16H	HALLMARK_COMPLEMENT	RAF1	Down	NotSig	-0.547228	4.02348e-06	3.40394e-05	-0.547228	0.714796	1
Infection 02_16H	HALLMARK_COMPLEMENT	RASGRP1	Up	NotSig	0.82483	0.00031868	0.00137327	0.82483	0.088962	0.448179
Infection 02_16H	HALLMARK_COMPLEMENT	RBSN	NotSig	NotSig	0.148746	0.241281	0.346165	0.148746	0.996811	1
Infection 02_16H	HALLMARK_COMPLEMENT	RCE1	Down	NotSig	-0.533506	0.000108523	0.000553238	-0.533506	0.66633	1
Infection 02_16H	HALLMARK_COMPLEMENT	RHOG	Up	NotSig	0.292088	0.0124334	0.0306222	0.292088	0.987877	1
Infection 02_16H	HALLMARK_COMPLEMENT	RNF4	Down	NotSig	-0.425912	4.74393e-05	0.000276189	-0.425912	0.961973	1
Infection 02_16H	HALLMARK_COMPLEMENT	S100A13	NotSig	NotSig	0.0697265	0.746377	0.820502	0.0697265	0.972633	1
Infection 02_16H	HALLMARK_COMPLEMENT	S100A9	Up	Up	3.8059	1.73281e-11	1.24676e-09	3.8059	1.76237e-10	3.06555e-08
Infection 02_16H	HALLMARK_COMPLEMENT	SCG3	NotSig	NotSig	1.51724	0.347198	0.460285	1.51724	0.356515	1
Infection 02_16H	HALLMARK_COMPLEMENT	SERPINA1	Up	Up	5.27264	1.28194e-05	9.05483e-05	5.27264	2.68508e-05	0.000744214
Infection 02_16H	HALLMARK_COMPLEMENT	SERPINC1	NotSig	NotSig	2.80738	0.0309437	0.065456	2.80738	0.0381551	0.243728
Infection 02_16H	HALLMARK_COMPLEMENT	SERPINE1	NotSig	NotSig	-0.11016	0.829532	0.883852	-0.11016	0.902102	1
Infection 02_16H	HALLMARK_COMPLEMENT	SERPING1	NotSig	NotSig	0.207058	0.493675	0.606001	0.207058	0.799431	1
Infection 02_16H	HALLMARK_COMPLEMENT	SH2B3	Up	NotSig	0.687942	5.01701e-06	4.09986e-05	0.687942	0.226659	0.82053
Infection 02_16H	HALLMARK_COMPLEMENT	SIRT6	Down	NotSig	-0.643553	6.26048e-05	0.000349179	-0.643553	0.328791	1
Infection 02_16H	HALLMARK_COMPLEMENT	SPOCK2	NotSig	NotSig	0.0616721	0.62812	0.722417	0.0616721	0.999191	1
Infection 02_16H	HALLMARK_COMPLEMENT	SRC	NotSig	NotSig	-0.591158	0.0329183	0.0688874	-0.591158	0.355104	1
Infection 02_16H	HALLMARK_COMPLEMENT	STX4	Down	NotSig	-0.5119	0.000131655	0.000651851	-0.5119	0.732724	1
Infection 02_16H	HALLMARK_COMPLEMENT	TIMP1	Down	NotSig	-0.921173	2.0751e-07	2.9216e-06	-0.921173	0.0102919	0.0924574
Infection 02_16H	HALLMARK_COMPLEMENT	TIMP2	Up	Up	3.94224	3.7287e-11	2.31457e-09	3.94224	2.95139e-10	4.77964e-08
Infection 02_16H	HALLMARK_COMPLEMENT	TNFAIP3	Up	Up	1.18024	3.89749e-09	1.08234e-07	1.18024	9.06209e-05	0.00201466
Infection 02_16H	HALLMARK_COMPLEMENT	USP14	Down	NotSig	-0.42764	0.000101988	0.000524827	-0.42764	0.94756	1
Infection 02_16H	HALLMARK_COMPLEMENT	USP15	Up	NotSig	0.610386	1.28463e-06	1.34309e-05	0.610386	0.482032	1
Infection 02_16H	HALLMARK_COMPLEMENT	USP16	NotSig	NotSig	-0.174585	0.087104	0.152502	-0.174585	0.999388	1
Infection 02_16H	HALLMARK_COMPLEMENT	USP8	NotSig	NotSig	0.173428	0.0719794	0.130811	0.173428	0.99968	1
Infection 02_16H	HALLMARK_COMPLEMENT	VCPIP1	Down	NotSig	-0.617423	3.3667e-05	0.000206402	-0.617423	0.409074	1
Infection 02_16H	HALLMARK_COMPLEMENT	WAS	NotSig	NotSig	-0.245326	0.155534	0.243878	-0.245326	0.938074	1
Infection 02_16H	HALLMARK_COMPLEMENT	XPNPEP1	Up	NotSig	0.600927	7.09874e-07	8.15818e-06	0.600927	0.530968	1
Infection 02_16H	HALLMARK_COMPLEMENT	ZEB1	Up	NotSig	0.970643	3.90066e-07	4.93554e-06	0.970643	0.00672043	0.0668201
Infection 02_16H	HALLMARK_COMPLEMENT	ZFPM2	NotSig	NotSig	-1.23389	0.0621354	0.115861	-1.23389	0.100547	0.487312
Infection 02_48H	HALLMARK_COMPLEMENT	ACTN2	Up	NotSig	1.32629	0.013184	0.0241343	1.32629	0.037334	0.131822
Infection 02_48H	HALLMARK_COMPLEMENT	ADAM9	Down	Down	-1.02908	1.57817e-07	1.02633e-06	-1.02908	0.00264415	0.0146805
Infection 02_48H	HALLMARK_COMPLEMENT	ADRA2B	Up	Up	5.26145	0.00715923	0.0140932	5.26145	0.00805115	0.0375602
Infection 02_48H	HALLMARK_COMPLEMENT	AKAP10	NotSig	NotSig	0.0283202	0.804004	0.84517	0.0283202	0.999887	1
Infection 02_48H	HALLMARK_COMPLEMENT	ANXA5	NotSig	NotSig	-0.109366	0.375427	0.448467	-0.109366	0.998599	1
Infection 02_48H	HALLMARK_COMPLEMENT	APOA4	NotSig	NotSig	6.65532	0.0357499	0.0584592	6.65532	0.0366552	0.129976
Infection 02_48H	HALLMARK_COMPLEMENT	APOBEC3F	Up	NotSig	0.397817	0.0121032	0.0223836	0.397817	0.840003	1
Infection 02_48H	HALLMARK_COMPLEMENT	APOBEC3G	NotSig	NotSig	0.280968	0.0497948	0.0779935	0.280968	0.963155	1
Infection 02_48H	HALLMARK_COMPLEMENT	APOC1	NotSig	NotSig	0.445584	0.040795	0.0654979	0.445584	0.633167	1
Infection 02_48H	HALLMARK_COMPLEMENT	ATOX1	Up	NotSig	0.755869	0.000304838	0.000844763	0.755869	0.143251	0.382897
Infection 02_48H	HALLMARK_COMPLEMENT	BRPF3	Down	Down	-1.44399	1.98834e-12	7.6023e-11	-1.44399	3.3353e-08	8.94821e-07
Infection 02_48H	HALLMARK_COMPLEMENT	C1QA	Up	Up	6.79131	3.7456e-15	4.78138e-13	6.79131	1.34105e-14	3.31678e-12
Infection 02_48H	HALLMARK_COMPLEMENT	C1QC	Up	Up	7.05347	2.67e-15	3.58165e-13	7.05347	8.40471e-15	2.36915e-12
Infection 02_48H	HALLMARK_COMPLEMENT	C1R	Up	NotSig	1.68205	0.0101183	0.0191697	1.68205	0.0220419	0.0866406
Infection 02_48H	HALLMARK_COMPLEMENT	C1S	Up	Up	3.27516	1.87241e-13	1.13557e-11	3.27516	4.37717e-12	4.77836e-10
Infection 02_48H	HALLMARK_COMPLEMENT	C2	Up	NotSig	1.05753	0.0149441	0.026985	1.05753	0.0664787	0.210122
Infection 02_48H	HALLMARK_COMPLEMENT	C3	Up	Up	2.85098	9.62745e-10	1.3025e-08	2.85098	1.66057e-08	4.95947e-07
Infection 02_48H	HALLMARK_COMPLEMENT	CA2	Down	Down	-0.958537	4.76561e-11	1.03619e-09	-0.958537	0.000399155	0.00297889
Infection 02_48H	HALLMARK_COMPLEMENT	CALM1	Up	NotSig	0.552335	4.35499e-06	1.92395e-05	0.552335	0.692943	1
Infection 02_48H	HALLMARK_COMPLEMENT	CALM3	Down	Down	-0.871011	1.41756e-09	1.78366e-08	-0.871011	0.00681299	0.03265
Infection 02_48H	HALLMARK_COMPLEMENT	CASP1	Up	Up	1.74514	7.29903e-06	3.03883e-05	1.74514	0.000215885	0.00175513
Infection 02_48H	HALLMARK_COMPLEMENT	CASP10	Down	NotSig	-0.331274	0.0117825	0.0218877	-0.331274	0.958636	1
Infection 02_48H	HALLMARK_COMPLEMENT	CASP3	Down	NotSig	-0.594708	1.80299e-07	1.15218e-06	-0.594708	0.585159	1
Infection 02_48H	HALLMARK_COMPLEMENT	CASP4	Up	NotSig	0.420509	0.00440707	0.00918493	0.420509	0.842188	1
Infection 02_48H	HALLMARK_COMPLEMENT	CASP7	Up	NotSig	0.886234	0.000136684	0.000414874	0.886234	0.0519908	0.171701
Infection 02_48H	HALLMARK_COMPLEMENT	CASP9	NotSig	NotSig	0.0862986	0.616192	0.677905	0.0862986	0.988058	1
Infection 02_48H	HALLMARK_COMPLEMENT	CBLB	NotSig	NotSig	0.0606463	0.680832	0.73673	0.0606463	0.997224	1
Infection 02_48H	HALLMARK_COMPLEMENT	CCL5	Up	Up	1.33169	1.27009e-08	1.16479e-07	1.33169	4.07765e-05	0.000415081
Infection 02_48H	HALLMARK_COMPLEMENT	CD36	Down	NotSig	-0.763094	1.71645e-07	1.10222e-06	-0.763094	0.0822755	0.248633
Infection 02_48H	HALLMARK_COMPLEMENT	CD40LG	Up	NotSig	0.826389	0.0254587	0.0433038	0.826389	0.146101	0.388807
Infection 02_48H	HALLMARK_COMPLEMENT	CD46	NotSig	NotSig	-0.343079	0.0695992	0.104584	-0.343079	0.830541	1
Infection 02_48H	HALLMARK_COMPLEMENT	CD55	NotSig	NotSig	0.00967125	0.927526	0.946298	0.00967125	0.999984	1
Infection 02_48H	HALLMARK_COMPLEMENT	CD59	Down	NotSig	-0.559274	1.32268e-06	6.66988e-06	-0.559274	0.695919	1
Infection 02_48H	HALLMARK_COMPLEMENT	CDK5R1	Up	Up	3.94817	5.01757e-21	1.58846e-17	3.94817	7.07247e-20	2.239e-16
Infection 02_48H	HALLMARK_COMPLEMENT	CEBPB	Down	NotSig	-0.516966	0.000532725	0.00139242	-0.516966	0.666038	1
Infection 02_48H	HALLMARK_COMPLEMENT	CFB	Up	Up	4.69352	9.07262e-08	6.33762e-07	4.69352	3.3343e-07	6.79261e-06
Infection 02_48H	HALLMARK_COMPLEMENT	CFH	NotSig	NotSig	0.608689	0.0747478	0.111358	0.608689	0.318904	0.697324
Infection 02_48H	HALLMARK_COMPLEMENT	CLU	NotSig	NotSig	-0.111222	0.621524	0.68287	-0.111222	0.946196	1
Infection 02_48H	HALLMARK_COMPLEMENT	CPM	Up	Up	4.12439	8.28628e-11	1.64279e-09	4.12439	5.37976e-10	2.65291e-08
Infection 02_48H	HALLMARK_COMPLEMENT	CPQ	NotSig	NotSig	-0.237926	0.12873	0.178978	-0.237926	0.962766	1
Infection 02_48H	HALLMARK_COMPLEMENT	CR1	NotSig	NotSig	0.0536566	0.763801	0.809901	0.0536566	0.991642	1
Infection 02_48H	HALLMARK_COMPLEMENT	CR2	Up	Up	1.86318	0.00193609	0.00439122	1.86318	0.00597214	0.0292036
Infection 02_48H	HALLMARK_COMPLEMENT	CSRP1	Down	NotSig	-0.332115	0.00177227	0.00405804	-0.332115	0.989427	1
Infection 02_48H	HALLMARK_COMPLEMENT	CTSB	Down	NotSig	-0.27894	0.0178319	0.0315983	-0.27894	0.98925	1
Infection 02_48H	HALLMARK_COMPLEMENT	CTSC	Up	NotSig	0.462358	0.000883013	0.0021877	0.462358	0.808665	1
Infection 02_48H	HALLMARK_COMPLEMENT	CTSD	Up	Up	1.29408	2.0521e-07	1.29207e-06	1.29408	0.000141852	0.0012378
Infection 02_48H	HALLMARK_COMPLEMENT	CTSH	Up	Up	2.77042	1.51588e-13	9.33651e-12	2.77042	6.56705e-12	6.49687e-10
Infection 02_48H	HALLMARK_COMPLEMENT	CTSL	Down	Down	-0.946632	7.87314e-11	1.58419e-09	-0.946632	0.000622172	0.00432895
Infection 02_48H	HALLMARK_COMPLEMENT	CTSO	NotSig	NotSig	-0.0934198	0.672831	0.729769	-0.0934198	0.958701	1
Infection 02_48H	HALLMARK_COMPLEMENT	CTSS	Up	Up	2.73786	2.02854e-13	1.18925e-11	2.73786	8.74855e-12	8.24291e-10
Infection 02_48H	HALLMARK_COMPLEMENT	CTSV	Up	Up	2.17261	4.12248e-06	1.83145e-05	2.17261	4.67341e-05	0.000466428
Infection 02_48H	HALLMARK_COMPLEMENT	CXCL1	Up	Up	8.51996	1.72631e-07	1.10765e-06	8.51996	3.21627e-07	6.5946e-06
Infection 02_48H	HALLMARK_COMPLEMENT	DGKG	NotSig	NotSig	-0.307842	0.408774	0.481471	-0.307842	0.649269	1
Infection 02_48H	HALLMARK_COMPLEMENT	DGKH	Up	Up	1.03402	5.46177e-06	2.35122e-05	1.03402	0.00791547	0.0370254
Infection 02_48H	HALLMARK_COMPLEMENT	DOCK10	Up	Up	1.53194	1.0184e-08	9.63551e-08	1.53194	7.77309e-06	0.000100114
Infection 02_48H	HALLMARK_COMPLEMENT	DOCK4	Up	Up	4.00952	4.08874e-06	1.81983e-05	4.00952	1.18974e-05	0.000145056
Infection 02_48H	HALLMARK_COMPLEMENT	DOCK9	NotSig	NotSig	0.29379	0.0326611	0.0539883	0.29379	0.965909	1
Infection 02_48H	HALLMARK_COMPLEMENT	DPP4	Up	NotSig	1.05178	0.000446409	0.00119281	1.05178	0.0251699	0.0965386
Infection 02_48H	HALLMARK_COMPLEMENT	DUSP5	Up	Up	1.36251	8.52783e-06	3.49889e-05	1.36251	0.00111372	0.00711709
Infection 02_48H	HALLMARK_COMPLEMENT	DUSP6	NotSig	NotSig	0.639761	0.0320002	0.0529956	0.639761	0.290348	0.651904
Infection 02_48H	HALLMARK_COMPLEMENT	DYRK2	NotSig	NotSig	-0.0919527	0.515819	0.584962	-0.0919527	0.996569	1
Infection 02_48H	HALLMARK_COMPLEMENT	EHD1	Down	Down	-1.40742	2.26116e-13	1.30627e-11	-1.40742	9.06095e-09	2.94509e-07
Infection 02_48H	HALLMARK_COMPLEMENT	ERAP2	Up	Up	1.62399	2.83215e-08	2.341e-07	1.62399	9.27175e-06	0.000116942
Infection 02_48H	HALLMARK_COMPLEMENT	F3	NotSig	NotSig	0.24394	0.55656	0.623305	0.24394	0.693788	1
Infection 02_48H	HALLMARK_COMPLEMENT	F5	Up	NotSig	1.81697	0.0102913	0.0194625	1.81697	0.0207346	0.0822578
Infection 02_48H	HALLMARK_COMPLEMENT	F8	Up	NotSig	0.724637	0.00874787	0.0168209	0.724637	0.199572	0.494756
Infection 02_48H	HALLMARK_COMPLEMENT	FCER1G	Up	Up	6.53617	5.04095e-16	9.82724e-14	6.53617	1.90941e-15	7.19618e-13
Infection 02_48H	HALLMARK_COMPLEMENT	FDX1	Up	NotSig	0.718296	0.000483141	0.00127759	0.718296	0.189441	0.475749
Infection 02_48H	HALLMARK_COMPLEMENT	FN1	NotSig	NotSig	0.0536497	0.973844	0.982472	0.0536497	0.973382	1
Infection 02_48H	HALLMARK_COMPLEMENT	FYN	NotSig	NotSig	0.0786349	0.39116	0.463996	0.0786349	0.99997	1
Infection 02_48H	HALLMARK_COMPLEMENT	GATA3	Up	NotSig	1.12483	0.000342012	0.000937764	1.12483	0.0166205	0.0684763
Infection 02_48H	HALLMARK_COMPLEMENT	GCA	Up	NotSig	0.560116	0.000184194	0.000540529	0.560116	0.560295	1
Infection 02_48H	HALLMARK_COMPLEMENT	GMFB	Down	Down	-1.38401	1.35241e-10	2.48344e-09	-1.38401	1.35282e-06	2.19404e-05
Infection 02_48H	HALLMARK_COMPLEMENT	GNAI2	Up	NotSig	0.358859	0.00150655	0.00350746	0.358859	0.975772	1
Infection 02_48H	HALLMARK_COMPLEMENT	GNAI3	Down	Down	-0.937386	3.08259e-10	5.01999e-09	-0.937386	0.00122524	0.00772067
Infection 02_48H	HALLMARK_COMPLEMENT	GNB2	Down	NotSig	-0.663864	4.38998e-05	0.000151121	-0.663864	0.281277	0.63787
Infection 02_48H	HALLMARK_COMPLEMENT	GNB4	Down	NotSig	-0.750391	6.14632e-06	2.60831e-05	-0.750391	0.120881	0.336339
Infection 02_48H	HALLMARK_COMPLEMENT	GNG2	Down	Down	-1.26717	5.1977e-12	1.64879e-10	-1.26717	5.64044e-07	1.04059e-05
Infection 02_48H	HALLMARK_COMPLEMENT	GP1BA	Up	Up	3.40082	0.000509954	0.0013411	3.40082	0.00110011	0.00703866
Infection 02_48H	HALLMARK_COMPLEMENT	GP9	NotSig	NotSig	1.07432	0.199904	0.262009	1.07432	0.244678	0.574546
Infection 02_48H	HALLMARK_COMPLEMENT	GPD2	NotSig	NotSig	0.0861025	0.582534	0.647674	0.0861025	0.993445	1
Infection 02_48H	HALLMARK_COMPLEMENT	GRB2	Down	NotSig	-0.736149	1.22708e-08	1.12796e-07	-0.736149	0.103614	0.29869
Infection 02_48H	HALLMARK_COMPLEMENT	GZMA	NotSig	NotSig	-0.931907	0.208702	0.272098	-0.931907	0.265823	0.611142
Infection 02_48H	HALLMARK_COMPLEMENT	GZMK	NotSig	NotSig	0.0916958	0.795388	0.837783	0.0916958	0.888215	1
Infection 02_48H	HALLMARK_COMPLEMENT	HNF4A	Down	NotSig	-1.35586	0.00651475	0.0129795	-1.35586	0.0249065	0.0957837
Infection 02_48H	HALLMARK_COMPLEMENT	HPCAL4	NotSig	NotSig	0.412823	0.44473	0.516519	0.412823	0.540053	1
Infection 02_48H	HALLMARK_COMPLEMENT	HSPA1A	Up	Up	1.91262	1.72966e-16	3.96793e-14	1.91262	1.94141e-13	3.2692e-11
Infection 02_48H	HALLMARK_COMPLEMENT	HSPA5	Up	NotSig	0.440624	2.80556e-05	0.00010153	0.440624	0.951624	1
Infection 02_48H	HALLMARK_COMPLEMENT	IRF1	Down	NotSig	-0.710758	1.58739e-05	6.0928e-05	-0.710758	0.18495	0.467289
Infection 02_48H	HALLMARK_COMPLEMENT	IRF2	NotSig	NotSig	-0.149543	0.179243	0.238644	-0.149543	0.99901	1
Infection 02_48H	HALLMARK_COMPLEMENT	IRF7	Up	Up	1.11159	8.78115e-07	4.62393e-06	1.11159	0.00216144	0.0123904
Infection 02_48H	HALLMARK_COMPLEMENT	ITGAM	Up	Up	4.80361	2.31366e-12	8.71976e-11	4.80361	1.21097e-11	1.07087e-09
Infection 02_48H	HALLMARK_COMPLEMENT	JAK2	NotSig	NotSig	-0.194211	0.113616	0.160373	-0.194211	0.9954	1
Infection 02_48H	HALLMARK_COMPLEMENT	KCNIP2	Down	NotSig	-1.31	0.00891463	0.0170959	-1.31	0.0315929	0.1156
Infection 02_48H	HALLMARK_COMPLEMENT	KIF2A	Down	NotSig	-0.454432	0.000415202	0.00111564	-0.454432	0.857886	1
Infection 02_48H	HALLMARK_COMPLEMENT	KLK1	NotSig	NotSig	0.853055	0.0337003	0.0554975	0.853055	0.140806	0.377958
Infection 02_48H	HALLMARK_COMPLEMENT	KLKB1	NotSig	NotSig	0.377045	0.419437	0.492271	0.377045	0.545169	1
Infection 02_48H	HALLMARK_COMPLEMENT	KYNU	Up	NotSig	0.884959	0.00845756	0.0163361	0.884959	0.100456	0.291427
Infection 02_48H	HALLMARK_COMPLEMENT	L3MBTL4	Up	Up	2.98285	0.00684001	0.0135491	2.98285	0.010396	0.0464462
Infection 02_48H	HALLMARK_COMPLEMENT	LAMP2	Down	NotSig	-0.502283	0.000212572	0.000613457	-0.502283	0.746951	1
Infection 02_48H	HALLMARK_COMPLEMENT	LAP3	NotSig	NotSig	-0.150604	0.110986	0.157067	-0.150604	0.99983	1
Infection 02_48H	HALLMARK_COMPLEMENT	LCK	Up	NotSig	0.612492	0.000107509	0.000336249	0.612492	0.406764	0.829831
Infection 02_48H	HALLMARK_COMPLEMENT	LCP2	Up	NotSig	0.527484	1.44698e-05	5.60553e-05	0.527484	0.750689	1
Infection 02_48H	HALLMARK_COMPLEMENT	LGALS3	Up	NotSig	0.433932	0.00131465	0.00311613	0.433932	0.864629	1
Infection 02_48H	HALLMARK_COMPLEMENT	LGMN	Up	Up	5.32303	5.19627e-15	5.96027e-13	5.32303	2.88498e-14	6.52375e-12
Infection 02_48H	HALLMARK_COMPLEMENT	LIPA	Up	NotSig	0.316702	0.00938667	0.0179057	0.316702	0.977559	1
Infection 02_48H	HALLMARK_COMPLEMENT	LRP1	Down	NotSig	-0.589111	0.000270428	0.000759108	-0.589111	0.460573	0.903173
Infection 02_48H	HALLMARK_COMPLEMENT	LTA4H	Up	NotSig	0.336473	0.00348614	0.00742994	0.336473	0.979841	1
Infection 02_48H	HALLMARK_COMPLEMENT	LTF	Up	Up	1.23919	4.92135e-05	0.000167455	1.23919	0.00455655	0.0232289
Infection 02_48H	HALLMARK_COMPLEMENT	LYN	Up	NotSig	0.710334	1.28442e-07	8.54963e-07	0.710334	0.165405	0.429763
Infection 02_48H	HALLMARK_COMPLEMENT	MAFF	Up	Up	1.31692	2.11319e-08	1.81005e-07	1.31692	6.91709e-05	0.000658393
Infection 02_48H	HALLMARK_COMPLEMENT	ME1	NotSig	NotSig	0.427957	0.0325128	0.0537826	0.427957	0.691405	1
Infection 02_48H	HALLMARK_COMPLEMENT	MMP14	Up	Up	1.5128	3.4239e-06	1.55425e-05	1.5128	0.000320139	0.00245636
Infection 02_48H	HALLMARK_COMPLEMENT	MMP15	NotSig	NotSig	-0.122871	0.88525	0.912399	-0.122871	0.894737	1
Infection 02_48H	HALLMARK_COMPLEMENT	MSRB1	Down	NotSig	-0.54588	0.0149515	0.0269952	-0.54588	0.457093	0.898898
Infection 02_48H	HALLMARK_COMPLEMENT	NOTCH4	NotSig	NotSig	-0.366865	0.344825	0.417201	-0.366865	0.566664	1
Infection 02_48H	HALLMARK_COMPLEMENT	OLR1	Up	Up	5.02742	0.00710866	0.0140024	5.02742	0.0081135	0.0377953
Infection 02_48H	HALLMARK_COMPLEMENT	PCSK9	Up	Up	1.81808	3.33225e-11	7.73405e-10	1.81808	1.69072e-08	5.04001e-07
Infection 02_48H	HALLMARK_COMPLEMENT	PDGFB	Up	NotSig	1.01857	0.000629879	0.00161962	1.01857	0.0327114	0.118704
Infection 02_48H	HALLMARK_COMPLEMENT	PDP1	NotSig	NotSig	0.132049	0.560274	0.626799	0.132049	0.934724	1
Infection 02_48H	HALLMARK_COMPLEMENT	PFN1	Down	NotSig	-0.335709	0.0193451	0.0339973	-0.335709	0.934899	1
Infection 02_48H	HALLMARK_COMPLEMENT	PIK3CA	NotSig	NotSig	-0.16913	0.132637	0.18362	-0.16913	0.998509	1
Infection 02_48H	HALLMARK_COMPLEMENT	PIK3CG	Up	NotSig	0.709856	0.00798349	0.0155208	0.709856	0.213656	0.519983
Infection 02_48H	HALLMARK_COMPLEMENT	PIK3R5	Up	Up	1.08672	1.11937e-05	4.44185e-05	1.08672	0.00674301	0.0323636
Infection 02_48H	HALLMARK_COMPLEMENT	PIM1	Down	Down	-1.70812	9.57724e-18	4.21106e-15	-1.70812	6.06866e-14	1.21596e-11
Infection 02_48H	HALLMARK_COMPLEMENT	PLA2G4A	Up	NotSig	1.13153	0.00357693	0.00760705	1.13153	0.0341745	0.123139
Infection 02_48H	HALLMARK_COMPLEMENT	PLA2G7	Up	Up	7.00145	1.5093e-14	1.389e-12	7.00145	4.60295e-14	9.71468e-12
Infection 02_48H	HALLMARK_COMPLEMENT	PLAT	NotSig	NotSig	0.962392	0.0371253	0.0603406	0.962392	0.110654	0.314178
Infection 02_48H	HALLMARK_COMPLEMENT	PLAUR	Up	Up	2.91308	5.06994e-13	2.52365e-11	2.91308	1.73802e-11	1.42544e-09
Infection 02_48H	HALLMARK_COMPLEMENT	PLEK	Up	Up	1.84185	6.89071e-09	6.85132e-08	1.84185	1.17898e-06	1.96237e-05
Infection 02_48H	HALLMARK_COMPLEMENT	PLSCR1	NotSig	NotSig	0.0381185	0.713596	0.765072	0.0381185	0.999945	1
Infection 02_48H	HALLMARK_COMPLEMENT	PPP2CB	Down	Down	-0.996648	5.84835e-11	1.2277e-09	-0.996648	0.000201231	0.00165384
Infection 02_48H	HALLMARK_COMPLEMENT	PPP4C	NotSig	NotSig	-0.212295	0.113232	0.159888	-0.212295	0.988771	1
Infection 02_48H	HALLMARK_COMPLEMENT	PRCP	Up	NotSig	0.437945	0.00155645	0.00361299	0.437945	0.847799	1
Infection 02_48H	HALLMARK_COMPLEMENT	PRDM4	Down	NotSig	-0.45031	0.000148314	0.000445477	-0.45031	0.899053	1
Infection 02_48H	HALLMARK_COMPLEMENT	PREP	NotSig	NotSig	-0.229795	0.0349165	0.0572383	-0.229795	0.997184	1
Infection 02_48H	HALLMARK_COMPLEMENT	PRKCD	NotSig	NotSig	0.270907	0.0673929	0.101567	0.270907	0.960656	1
Infection 02_48H	HALLMARK_COMPLEMENT	PRSS36	NotSig	NotSig	1.0983	0.208878	0.272305	1.0983	0.255851	0.594083
Infection 02_48H	HALLMARK_COMPLEMENT	PSEN1	NotSig	NotSig	0.0803964	0.44128	0.513303	0.0803964	0.999849	1
Infection 02_48H	HALLMARK_COMPLEMENT	PSMB9	Up	Up	1.45111	1.0969e-05	4.36254e-05	1.45111	0.00083618	0.00558477
Infection 02_48H	HALLMARK_COMPLEMENT	RABIF	Down	NotSig	-0.444771	0.00619462	0.0124151	-0.444771	0.761383	1
Infection 02_48H	HALLMARK_COMPLEMENT	RAF1	Down	Down	-0.931097	2.20271e-10	3.74773e-09	-0.931097	0.0012333	0.0077622
Infection 02_48H	HALLMARK_COMPLEMENT	RASGRP1	Up	Up	1.90288	1.45955e-09	1.82923e-08	1.90288	2.4844e-07	5.22252e-06
Infection 02_48H	HALLMARK_COMPLEMENT	RBSN	NotSig	NotSig	-0.135594	0.270286	0.339103	-0.135594	0.997966	1
Infection 02_48H	HALLMARK_COMPLEMENT	RCE1	Down	NotSig	-0.716372	2.61099e-06	1.22204e-05	-0.716372	0.166786	0.432088
Infection 02_48H	HALLMARK_COMPLEMENT	RHOG	Up	NotSig	0.40492	0.000969212	0.00237781	0.40492	0.931513	1
Infection 02_48H	HALLMARK_COMPLEMENT	RNF4	Down	Down	-0.924026	8.20762e-11	1.63009e-09	-0.924026	0.00102546	0.0066517
Infection 02_48H	HALLMARK_COMPLEMENT	S100A13	Up	NotSig	0.759967	0.0016919	0.00389147	0.759967	0.153866	0.405384
Infection 02_48H	HALLMARK_COMPLEMENT	S100A9	Up	Up	4.46283	1.14517e-11	3.15249e-10	4.46283	8.0718e-11	5.23161e-09
Infection 02_48H	HALLMARK_COMPLEMENT	SCG3	NotSig	NotSig	-0.359745	0.993611	0.997836	-0.359745	0.994233	1
Infection 02_48H	HALLMARK_COMPLEMENT	SERPINA1	Up	Up	5.2802	1.22542e-07	8.20176e-07	5.2802	3.66271e-07	7.29272e-06
Infection 02_48H	HALLMARK_COMPLEMENT	SERPINC1	Up	Up	4.73843	4.08216e-05	0.000141827	4.73843	8.56843e-05	0.000795016
Infection 02_48H	HALLMARK_COMPLEMENT	SERPINE1	NotSig	NotSig	0.496569	0.245627	0.312718	0.496569	0.414739	0.840427
Infection 02_48H	HALLMARK_COMPLEMENT	SERPING1	NotSig	NotSig	0.595599	0.078463	0.11628	0.595599	0.333274	0.719533
Infection 02_48H	HALLMARK_COMPLEMENT	SH2B3	Down	NotSig	-0.43705	0.000713837	0.00181253	-0.43705	0.880151	1
Infection 02_48H	HALLMARK_COMPLEMENT	SIRT6	Down	Down	-1.07684	5.27943e-08	3.98893e-07	-1.07684	0.00102554	0.0066517
Infection 02_48H	HALLMARK_COMPLEMENT	SPOCK2	Up	NotSig	0.662389	1.49013e-05	5.76002e-05	0.662389	0.28736	0.647213
Infection 02_48H	HALLMARK_COMPLEMENT	SRC	NotSig	NotSig	-0.221744	0.400298	0.472965	-0.221744	0.824482	1
Infection 02_48H	HALLMARK_COMPLEMENT	STX4	Down	NotSig	-0.329012	0.00866559	0.016683	-0.329012	0.968956	1
Infection 02_48H	HALLMARK_COMPLEMENT	TIMP1	NotSig	NotSig	-0.119587	0.365371	0.438207	-0.119587	0.997053	1
Infection 02_48H	HALLMARK_COMPLEMENT	TIMP2	Up	Up	5.56598	3.58616e-13	1.93738e-11	5.56598	1.57533e-12	1.94812e-10
Infection 02_48H	HALLMARK_COMPLEMENT	TNFAIP3	Up	Up	2.14338	2.75587e-14	2.27201e-12	2.14338	6.77784e-12	6.66375e-10
Infection 02_48H	HALLMARK_COMPLEMENT	USP14	Down	NotSig	-0.76819	1.12453e-08	1.04768e-07	-0.76819	0.0608552	0.195153
Infection 02_48H	HALLMARK_COMPLEMENT	USP15	Up	NotSig	0.35936	0.000859648	0.00213986	0.35936	0.982394	1
Infection 02_48H	HALLMARK_COMPLEMENT	USP16	Down	NotSig	-0.736037	7.22045e-08	5.20221e-07	-0.736037	0.113819	0.320621
Infection 02_48H	HALLMARK_COMPLEMENT	USP8	NotSig	NotSig	-0.185722	0.0543795	0.0842739	-0.185722	0.999598	1
Infection 02_48H	HALLMARK_COMPLEMENT	VCPIP1	Down	NotSig	-0.7954	5.28143e-07	2.95614e-06	-0.7954	0.0596593	0.191897
Infection 02_48H	HALLMARK_COMPLEMENT	WAS	Up	NotSig	0.568538	0.00284922	0.00620874	0.568538	0.45879	0.901128
Infection 02_48H	HALLMARK_COMPLEMENT	XPNPEP1	NotSig	NotSig	0.150493	0.117419	0.165138	0.150493	0.999792	1
Infection 02_48H	HALLMARK_COMPLEMENT	ZEB1	Up	NotSig	0.623374	0.000117131	0.000362973	0.623374	0.3766	0.78592
Infection 02_48H	HALLMARK_COMPLEMENT	ZFPM2	NotSig	NotSig	-0.488198	0.462136	0.533796	-0.488198	0.522246	0.981373
Infection 02_16H	HALLMARK_DNA_REPAIR	AGO4	Up	NotSig	0.533683	0.00470773	0.0134778	0.533683	0.531811	1
Infection 02_16H	HALLMARK_DNA_REPAIR	AAAS	Down	NotSig	-0.474453	7.4591e-06	5.71491e-05	-0.474453	0.918785	1
Infection 02_16H	HALLMARK_DNA_REPAIR	ADA	Up	Up	1.17162	2.91138e-07	3.90876e-06	1.17162	0.000817226	0.0124743
Infection 02_16H	HALLMARK_DNA_REPAIR	ADCY6	NotSig	NotSig	0.387492	0.316757	0.429313	0.387492	0.546655	1
Infection 02_16H	HALLMARK_DNA_REPAIR	ADRM1	Down	NotSig	-0.662475	1.04818e-05	7.60737e-05	-0.662475	0.288355	0.944417
Infection 02_16H	HALLMARK_DNA_REPAIR	AK1	Up	NotSig	0.507931	0.00304629	0.00939407	0.507931	0.621122	1
Infection 02_16H	HALLMARK_DNA_REPAIR	AK3	Up	NotSig	0.376743	0.00028364	0.00124404	0.376743	0.982778	1
Infection 02_16H	HALLMARK_DNA_REPAIR	ALYREF	Down	NotSig	-0.30462	0.0222074	0.0496148	-0.30462	0.967381	1
Infection 02_16H	HALLMARK_DNA_REPAIR	APRT	Down	NotSig	-0.375443	0.0137443	0.0332302	-0.375443	0.881753	1
Infection 02_16H	HALLMARK_DNA_REPAIR	ARL6IP1	Up	NotSig	0.267943	0.00619454	0.0170587	0.267943	0.998171	1
Infection 02_16H	HALLMARK_DNA_REPAIR	BCAM	Up	Up	1.3948	3.3053e-06	2.92288e-05	1.3948	0.000547837	0.00902364
Infection 02_16H	HALLMARK_DNA_REPAIR	BCAP31	Down	NotSig	-0.560341	2.11551e-05	0.000139121	-0.560341	0.619261	1
Infection 02_16H	HALLMARK_DNA_REPAIR	BOLA2	NotSig	NotSig	-0.198394	0.385399	0.500984	-0.198394	0.887596	1
Infection 02_16H	HALLMARK_DNA_REPAIR	BRF2	Down	NotSig	-0.63062	0.000632581	0.00245239	-0.63062	0.340695	1
Infection 02_16H	HALLMARK_DNA_REPAIR	CANT1	Down	NotSig	-0.867817	1.57266e-07	2.31139e-06	-0.867817	0.0194248	0.149115
Infection 02_16H	HALLMARK_DNA_REPAIR	CETN2	NotSig	NotSig	-0.24993	0.127034	0.20696	-0.24993	0.948626	1
Infection 02_16H	HALLMARK_DNA_REPAIR	CLP1	Down	Down	-1.73924	2.43575e-13	4.23687e-11	-1.73924	4.86237e-10	7.25843e-08
Infection 02_16H	HALLMARK_DNA_REPAIR	CMPK2	Down	Down	-1.49169	9.83206e-14	2.04778e-11	-1.49169	1.83738e-09	2.22014e-07
Infection 02_16H	HALLMARK_DNA_REPAIR	COX17	NotSig	NotSig	-0.406577	0.0487872	0.095152	-0.406577	0.711726	1
Infection 02_16H	HALLMARK_DNA_REPAIR	CSTF3	Down	NotSig	-0.308591	0.00209248	0.00682378	-0.308591	0.995493	1
Infection 02_16H	HALLMARK_DNA_REPAIR	DAD1	Down	NotSig	-0.682128	1.35887e-05	9.52173e-05	-0.682128	0.240733	0.847429
Infection 02_16H	HALLMARK_DNA_REPAIR	DCTN4	Up	NotSig	0.310315	0.0042837	0.0124713	0.310315	0.990953	1
Infection 02_16H	HALLMARK_DNA_REPAIR	DDB1	NotSig	NotSig	-0.159135	0.0616928	0.115225	-0.159135	0.999946	1
Infection 02_16H	HALLMARK_DNA_REPAIR	DDB2	NotSig	NotSig	-0.0174974	0.8282	0.88283	-0.0174974	0.999999	1
Infection 02_16H	HALLMARK_DNA_REPAIR	DGCR8	Down	Down	-1.41705	5.6268e-13	7.81286e-11	-1.41705	1.67519e-08	1.5346e-06
Infection 02_16H	HALLMARK_DNA_REPAIR	DGUOK	Up	NotSig	0.332884	0.00657897	0.0179425	0.332884	0.97153	1
Infection 02_16H	HALLMARK_DNA_REPAIR	DUT	NotSig	NotSig	0.0258652	0.797773	0.859813	0.0258652	0.999975	1
Infection 02_16H	HALLMARK_DNA_REPAIR	EDF1	NotSig	NotSig	-0.0467011	0.733089	0.810283	-0.0467011	0.998878	1
Infection 02_16H	HALLMARK_DNA_REPAIR	EIF1B	Down	NotSig	-0.842346	4.75511e-09	1.27143e-07	-0.842346	0.0149536	0.12341
Infection 02_16H	HALLMARK_DNA_REPAIR	ELL	NotSig	NotSig	-0.17419	0.127033	0.20696	-0.17419	0.998147	1
Infection 02_16H	HALLMARK_DNA_REPAIR	ELOA	Down	Down	-1.03973	5.00226e-12	4.59327e-10	-1.03973	2.59191e-05	0.000724866
Infection 02_16H	HALLMARK_DNA_REPAIR	ERCC1	NotSig	NotSig	-0.205958	0.0497042	0.0965596	-0.205958	0.998645	1
Infection 02_16H	HALLMARK_DNA_REPAIR	ERCC2	Up	NotSig	0.80635	7.40643e-07	8.44643e-06	0.80635	0.0539109	0.311682
Infection 02_16H	HALLMARK_DNA_REPAIR	ERCC3	NotSig	NotSig	-0.0889401	0.405233	0.52044	-0.0889401	0.999769	1
Infection 02_16H	HALLMARK_DNA_REPAIR	ERCC4	Down	NotSig	-0.448607	0.00458069	0.0131606	-0.448607	0.767937	1
Infection 02_16H	HALLMARK_DNA_REPAIR	ERCC5	Up	NotSig	0.3469	0.000379952	0.00159403	0.3469	0.99353	1
Infection 02_16H	HALLMARK_DNA_REPAIR	ERCC8	NotSig	NotSig	0.272861	0.0777805	0.139133	0.272861	0.950921	1
Infection 02_16H	HALLMARK_DNA_REPAIR	FEN1	Down	Down	-1.15679	6.37614e-12	5.57612e-10	-1.15679	3.30514e-06	0.000134146
Infection 02_16H	HALLMARK_DNA_REPAIR	GMPR2	NotSig	NotSig	-0.0398374	0.730111	0.807758	-0.0398374	0.999811	1
Infection 02_16H	HALLMARK_DNA_REPAIR	GPX4	NotSig	NotSig	-0.0744532	0.615862	0.712608	-0.0744532	0.996206	1
Infection 02_16H	HALLMARK_DNA_REPAIR	GSDME	Up	Up	5.43943	1.64625e-09	5.47447e-08	5.43943	5.7929e-09	5.99319e-07
Infection 02_16H	HALLMARK_DNA_REPAIR	GTF2A2	NotSig	NotSig	-0.200018	0.125599	0.205256	-0.200018	0.9921	1
Infection 02_16H	HALLMARK_DNA_REPAIR	GTF2B	NotSig	NotSig	-0.231099	0.049619	0.0964295	-0.231099	0.994462	1
Infection 02_16H	HALLMARK_DNA_REPAIR	GTF2F1	NotSig	NotSig	-0.0034728	0.968874	0.982656	-0.0034728	0.999999	1
Infection 02_16H	HALLMARK_DNA_REPAIR	GTF2H1	Down	NotSig	-0.484287	9.67261e-06	7.131e-05	-0.484287	0.891737	1
Infection 02_16H	HALLMARK_DNA_REPAIR	GTF2H3	Up	NotSig	0.299417	0.0185171	0.04264	0.299417	0.976704	1
Infection 02_16H	HALLMARK_DNA_REPAIR	GTF2H5	NotSig	NotSig	0.130362	0.460437	0.574965	0.130362	0.976898	1
Infection 02_16H	HALLMARK_DNA_REPAIR	GTF3C5	NotSig	NotSig	-0.0465926	0.649206	0.740472	-0.0465926	0.99994	1
Infection 02_16H	HALLMARK_DNA_REPAIR	GUK1	NotSig	NotSig	-0.163695	0.156905	0.245423	-0.163695	0.998191	1
Infection 02_16H	HALLMARK_DNA_REPAIR	HCLS1	Up	NotSig	0.352158	0.000844635	0.00312377	0.352158	0.986514	1
Infection 02_16H	HALLMARK_DNA_REPAIR	HPRT1	NotSig	NotSig	0.134015	0.188812	0.2851	0.134015	0.999694	1
Infection 02_16H	HALLMARK_DNA_REPAIR	IMPDH2	Up	NotSig	0.417241	0.000237555	0.00106978	0.417241	0.945971	1
Infection 02_16H	HALLMARK_DNA_REPAIR	ITPA	NotSig	NotSig	-0.166255	0.187265	0.283319	-0.166255	0.996103	1
Infection 02_16H	HALLMARK_DNA_REPAIR	LIG1	Up	NotSig	0.238988	0.0216409	0.0486031	0.238988	0.997859	1
Infection 02_16H	HALLMARK_DNA_REPAIR	MPC2	NotSig	NotSig	-0.0219464	0.835407	0.888328	-0.0219464	0.999965	1
Infection 02_16H	HALLMARK_DNA_REPAIR	MPG	NotSig	NotSig	0.104278	0.5036	0.614664	0.104278	0.991918	1
Infection 02_16H	HALLMARK_DNA_REPAIR	MRPL40	NotSig	NotSig	-0.261044	0.117318	0.194311	-0.261044	0.938976	1
Infection 02_16H	HALLMARK_DNA_REPAIR	NCBP2	Down	NotSig	-0.302258	0.00187637	0.00622013	-0.302258	0.996993	1
Infection 02_16H	HALLMARK_DNA_REPAIR	NELFB	NotSig	NotSig	0.162633	0.191196	0.287739	0.162633	0.996713	1
Infection 02_16H	HALLMARK_DNA_REPAIR	NELFCD	Down	NotSig	-0.286703	0.00374383	0.0111729	-0.286703	0.997231	1
Infection 02_16H	HALLMARK_DNA_REPAIR	NELFE	NotSig	NotSig	-0.0354655	0.756064	0.828044	-0.0354655	0.999858	1
Infection 02_16H	HALLMARK_DNA_REPAIR	NFX1	NotSig	NotSig	-0.208712	0.0554958	0.105911	-0.208712	0.997953	1
Infection 02_16H	HALLMARK_DNA_REPAIR	NME1	NotSig	NotSig	-0.20805	0.145868	0.231403	-0.20805	0.983791	1
Infection 02_16H	HALLMARK_DNA_REPAIR	NME3	Up	NotSig	0.553351	0.0079593	0.0210647	0.553351	0.464104	1
Infection 02_16H	HALLMARK_DNA_REPAIR	NME4	Up	NotSig	0.54687	3.02367e-05	0.00018882	0.54687	0.65965	1
Infection 02_16H	HALLMARK_DNA_REPAIR	NPR2	NotSig	NotSig	0.392277	0.20199	0.300385	0.392277	0.585088	1
Infection 02_16H	HALLMARK_DNA_REPAIR	NT5C	NotSig	NotSig	0.228921	0.084665	0.149139	0.228921	0.987146	1
Infection 02_16H	HALLMARK_DNA_REPAIR	NT5C3A	Up	NotSig	0.367202	0.00303341	0.00935858	0.367202	0.953895	1
Infection 02_16H	HALLMARK_DNA_REPAIR	NUDT21	NotSig	NotSig	-0.166046	0.106046	0.17905	-0.166046	0.999418	1
Infection 02_16H	HALLMARK_DNA_REPAIR	NUDT9	Down	Down	-1.10469	1.61169e-09	5.38216e-08	-1.10469	0.000157086	0.00323344
Infection 02_16H	HALLMARK_DNA_REPAIR	PCNA	NotSig	NotSig	-0.208993	0.0721526	0.13105	-0.208993	0.996365	1
Infection 02_16H	HALLMARK_DNA_REPAIR	PDE4B	NotSig	NotSig	0.161137	0.544631	0.651574	0.161137	0.876168	1
Infection 02_16H	HALLMARK_DNA_REPAIR	PDE6G	NotSig	NotSig	0.220562	0.641148	0.733555	0.220562	0.731088	1
Infection 02_16H	HALLMARK_DNA_REPAIR	PNP	Down	NotSig	-0.694665	1.91317e-09	6.21838e-08	-0.694665	0.191992	0.743063
Infection 02_16H	HALLMARK_DNA_REPAIR	POLA1	NotSig	NotSig	0.233435	0.0346799	0.0718801	0.233435	0.99666	1
Infection 02_16H	HALLMARK_DNA_REPAIR	POLA2	Up	NotSig	0.296086	0.00456035	0.0131152	0.296086	0.994695	1
Infection 02_16H	HALLMARK_DNA_REPAIR	POLB	Up	NotSig	1.03958	1.71088e-06	1.70538e-05	1.03958	0.0052386	0.0550382
Infection 02_16H	HALLMARK_DNA_REPAIR	POLD1	Up	NotSig	0.488012	0.000223848	0.00101819	0.488012	0.788872	1
Infection 02_16H	HALLMARK_DNA_REPAIR	POLD3	NotSig	NotSig	0.247087	0.0369097	0.0757087	0.247087	0.992765	1
Infection 02_16H	HALLMARK_DNA_REPAIR	POLD4	NotSig	NotSig	0.0124525	0.95265	0.971429	0.0124525	0.995907	1
Infection 02_16H	HALLMARK_DNA_REPAIR	POLE4	NotSig	NotSig	-0.133548	0.419533	0.534987	-0.133548	0.983196	1
Infection 02_16H	HALLMARK_DNA_REPAIR	POLH	Down	NotSig	-0.754752	5.94651e-09	1.5231e-07	-0.754752	0.0725064	0.386302
Infection 02_16H	HALLMARK_DNA_REPAIR	POLL	Up	Up	1.14799	2.58109e-11	1.71664e-09	1.14799	9.13113e-06	0.00030493
Infection 02_16H	HALLMARK_DNA_REPAIR	POLR1C	Down	Down	-1.06905	3.54712e-10	1.52575e-08	-1.06905	0.000128654	0.00274455
Infection 02_16H	HALLMARK_DNA_REPAIR	POLR1D	NotSig	NotSig	0.0076108	0.943763	0.965482	0.0076108	0.999983	1
Infection 02_16H	HALLMARK_DNA_REPAIR	POLR1H	NotSig	NotSig	0.192411	0.235948	0.340426	0.192411	0.971869	1
Infection 02_16H	HALLMARK_DNA_REPAIR	POLR2A	Up	NotSig	0.601709	0.000108512	0.000553238	0.601709	0.440617	1
Infection 02_16H	HALLMARK_DNA_REPAIR	POLR2C	Down	NotSig	-0.546781	2.44513e-05	0.000157589	-0.546781	0.665336	1
Infection 02_16H	HALLMARK_DNA_REPAIR	POLR2D	Down	NotSig	-0.417841	0.000114873	0.000579268	-0.417841	0.95802	1
Infection 02_16H	HALLMARK_DNA_REPAIR	POLR2E	Down	NotSig	-0.393855	0.00122329	0.00430585	-0.393855	0.941887	1
Infection 02_16H	HALLMARK_DNA_REPAIR	POLR2F	Down	NotSig	-0.477422	0.00192573	0.00636109	-0.477422	0.731604	1
Infection 02_16H	HALLMARK_DNA_REPAIR	POLR2G	NotSig	NotSig	0.141734	0.330318	0.442816	0.141734	0.991676	1
Infection 02_16H	HALLMARK_DNA_REPAIR	POLR2H	NotSig	NotSig	0.251349	0.0321513	0.0675142	0.251349	0.992889	1
Infection 02_16H	HALLMARK_DNA_REPAIR	POLR2I	NotSig	NotSig	-0.130024	0.476813	0.590893	-0.130024	0.972514	1
Infection 02_16H	HALLMARK_DNA_REPAIR	POLR2J	NotSig	NotSig	-0.136398	0.37946	0.494604	-0.136398	0.988196	1
Infection 02_16H	HALLMARK_DNA_REPAIR	POLR2K	Down	NotSig	-0.407942	0.00353412	0.0106474	-0.407942	0.881021	1
Infection 02_16H	HALLMARK_DNA_REPAIR	POLR3C	NotSig	NotSig	-0.105248	0.270643	0.379553	-0.105248	0.999915	1
Infection 02_16H	HALLMARK_DNA_REPAIR	POLR3GL	NotSig	NotSig	0.224388	0.140709	0.224757	0.224388	0.972262	1
Infection 02_16H	HALLMARK_DNA_REPAIR	POM121	Down	NotSig	-0.514025	7.16286e-05	0.000389893	-0.514025	0.747773	1
Infection 02_16H	HALLMARK_DNA_REPAIR	PRIM1	NotSig	NotSig	0.204237	0.102908	0.174535	0.204237	0.993872	1
Infection 02_16H	HALLMARK_DNA_REPAIR	RAD51	NotSig	NotSig	0.195735	0.0779138	0.139324	0.195735	0.99802	1
Infection 02_16H	HALLMARK_DNA_REPAIR	RAD52	NotSig	NotSig	-0.232341	0.146754	0.232576	-0.232341	0.960742	1
Infection 02_16H	HALLMARK_DNA_REPAIR	RAE1	NotSig	NotSig	-0.119093	0.270093	0.378926	-0.119093	0.99956	1
Infection 02_16H	HALLMARK_DNA_REPAIR	RALA	Down	Down	-1.10529	6.18154e-10	2.45232e-08	-1.10529	9.70549e-05	0.00213372
Infection 02_16H	HALLMARK_DNA_REPAIR	RBX1	NotSig	NotSig	0.0585542	0.730108	0.807758	0.0585542	0.992092	1
Infection 02_16H	HALLMARK_DNA_REPAIR	REV3L	Up	NotSig	0.412421	0.00578078	0.0160787	0.412421	0.848792	1
Infection 02_16H	HALLMARK_DNA_REPAIR	RFC2	NotSig	NotSig	-0.0339569	0.772419	0.840046	-0.0339569	0.999818	1
Infection 02_16H	HALLMARK_DNA_REPAIR	RFC3	NotSig	NotSig	0.204123	0.0572884	0.10864	0.204123	0.998372	1
Infection 02_16H	HALLMARK_DNA_REPAIR	RFC4	NotSig	NotSig	-0.197753	0.0594603	0.111821	-0.197753	0.998819	1
Infection 02_16H	HALLMARK_DNA_REPAIR	RFC5	NotSig	NotSig	0.0949502	0.330583	0.443007	0.0949502	0.999909	1
Infection 02_16H	HALLMARK_DNA_REPAIR	RNMT	NotSig	NotSig	-0.188907	0.0951568	0.164007	-0.188907	0.99784	1
Infection 02_16H	HALLMARK_DNA_REPAIR	RPA2	Down	NotSig	-0.522558	1.26846e-05	8.98362e-05	-0.522558	0.772061	1
Infection 02_16H	HALLMARK_DNA_REPAIR	RPA3	NotSig	NotSig	-0.0928814	0.591511	0.691918	-0.0928814	0.985745	1
Infection 02_16H	HALLMARK_DNA_REPAIR	RRM2B	NotSig	NotSig	-0.095132	0.505571	0.616504	-0.095132	0.996139	1
Infection 02_16H	HALLMARK_DNA_REPAIR	SAC3D1	NotSig	NotSig	0.298514	0.0779888	0.139332	0.298514	0.911512	1
Infection 02_16H	HALLMARK_DNA_REPAIR	SDCBP	Up	NotSig	0.401773	0.000139354	0.000682709	0.401773	0.972001	1
Infection 02_16H	HALLMARK_DNA_REPAIR	SEC61A1	Down	NotSig	-0.654075	1.57474e-08	3.51079e-07	-0.654075	0.34254	1
Infection 02_16H	HALLMARK_DNA_REPAIR	SF3A3	Down	NotSig	-0.466802	8.39419e-06	6.3092e-05	-0.466802	0.93106	1
Infection 02_16H	HALLMARK_DNA_REPAIR	SMAD5	Down	NotSig	-0.565364	0.00180538	0.00600744	-0.565364	0.480448	1
Infection 02_16H	HALLMARK_DNA_REPAIR	SNAPC4	Down	NotSig	-0.407851	0.0122788	0.030312	-0.407851	0.815463	1
Infection 02_16H	HALLMARK_DNA_REPAIR	SNAPC5	NotSig	NotSig	-0.0786373	0.56708	0.670976	-0.0786373	0.997816	1
Infection 02_16H	HALLMARK_DNA_REPAIR	SRSF6	Down	NotSig	-0.387435	7.1562e-05	0.000389664	-0.387435	0.987558	1
Infection 02_16H	HALLMARK_DNA_REPAIR	SSRP1	Down	NotSig	-0.286902	0.00951266	0.0244918	-0.286902	0.992577	1
Infection 02_16H	HALLMARK_DNA_REPAIR	STX3	Down	NotSig	-0.652443	0.00631456	0.0173439	-0.652443	0.283524	0.934005
Infection 02_16H	HALLMARK_DNA_REPAIR	SUPT4H1	Down	NotSig	-0.490301	0.00024418	0.00109463	-0.490301	0.779417	1
Infection 02_16H	HALLMARK_DNA_REPAIR	SUPT5H	NotSig	NotSig	-0.208006	0.0770882	0.138113	-0.208006	0.996078	1
Infection 02_16H	HALLMARK_DNA_REPAIR	SURF1	NotSig	NotSig	0.228726	0.107781	0.181361	0.228726	0.980142	1
Infection 02_16H	HALLMARK_DNA_REPAIR	TAF10	NotSig	NotSig	-0.267383	0.0327266	0.0685586	-0.267383	0.985758	1
Infection 02_16H	HALLMARK_DNA_REPAIR	TAF12	Up	NotSig	0.410584	0.00316127	0.00969574	0.410584	0.880149	1
Infection 02_16H	HALLMARK_DNA_REPAIR	TAF13	Down	Down	-0.981022	1.83967e-08	3.98906e-07	-0.981022	0.0023361	0.0288442
Infection 02_16H	HALLMARK_DNA_REPAIR	TAF1C	NotSig	NotSig	0.183759	0.180301	0.274897	0.183759	0.990763	1
Infection 02_16H	HALLMARK_DNA_REPAIR	TAF6	NotSig	NotSig	-0.161567	0.130484	0.211622	-0.161567	0.999203	1
Infection 02_16H	HALLMARK_DNA_REPAIR	TAF9	NotSig	NotSig	0.143897	0.151382	0.238667	0.143897	0.999697	1
Infection 02_16H	HALLMARK_DNA_REPAIR	TARBP2	Down	NotSig	-0.32215	0.0117547	0.0292325	-0.32215	0.967968	1
Infection 02_16H	HALLMARK_DNA_REPAIR	TK2	NotSig	NotSig	0.259877	0.149394	0.236145	0.259877	0.917346	1
Infection 02_16H	HALLMARK_DNA_REPAIR	TMED2	Down	Down	-0.908399	4.28082e-10	1.78319e-08	-0.908399	0.00241134	0.0296114
Infection 02_16H	HALLMARK_DNA_REPAIR	TP53	NotSig	NotSig	0.0162579	0.852228	0.899388	0.0162579	0.999998	1
Infection 02_16H	HALLMARK_DNA_REPAIR	TSG101	NotSig	NotSig	0.144179	0.210139	0.310173	0.144179	0.998739	1
Infection 02_16H	HALLMARK_DNA_REPAIR	TYMS	Down	NotSig	-0.429904	5.1086e-05	0.000293092	-0.429904	0.95622	1
Infection 02_16H	HALLMARK_DNA_REPAIR	UMPS	Down	Down	-0.918047	2.01146e-09	6.49785e-08	-0.918047	0.00317558	0.0368407
Infection 02_16H	HALLMARK_DNA_REPAIR	UPF3B	NotSig	NotSig	-0.0561222	0.685882	0.772013	-0.0561222	0.998431	1
Infection 02_16H	HALLMARK_DNA_REPAIR	USP11	NotSig	NotSig	0.156231	0.125179	0.204781	0.156231	0.999558	1
Infection 02_16H	HALLMARK_DNA_REPAIR	VPS28	Down	NotSig	-0.44551	0.00134091	0.00466555	-0.44551	0.835117	1
Infection 02_16H	HALLMARK_DNA_REPAIR	VPS37B	Down	NotSig	-0.266663	0.0127994	0.0313674	-0.266663	0.995774	1
Infection 02_16H	HALLMARK_DNA_REPAIR	XPC	Up	NotSig	0.722845	4.95611e-08	9.10097e-07	0.722845	0.135099	0.592934
Infection 02_16H	HALLMARK_DNA_REPAIR	ZNF707	NotSig	NotSig	-0.303532	0.117153	0.194078	-0.303532	0.858921	1
Infection 02_16H	HALLMARK_DNA_REPAIR	ZWINT	Down	NotSig	-0.403478	2.36003e-05	0.000152914	-0.403478	0.986641	1
Infection 02_48H	HALLMARK_DNA_REPAIR	AGO4	Up	NotSig	0.419595	0.0120055	0.0222445	0.419595	0.787724	1
Infection 02_48H	HALLMARK_DNA_REPAIR	AAAS	Down	NotSig	-0.816567	6.80813e-10	9.80582e-09	-0.816567	0.0172899	0.0708836
Infection 02_48H	HALLMARK_DNA_REPAIR	ADA	Up	Up	2.75869	5.33132e-14	3.94343e-12	2.75869	2.64438e-12	3.10059e-10
Infection 02_48H	HALLMARK_DNA_REPAIR	ADCY6	Up	NotSig	1.25157	0.00294521	0.00639151	1.25157	0.0221841	0.0870697
Infection 02_48H	HALLMARK_DNA_REPAIR	ADRM1	Down	Down	-1.05718	3.09611e-09	3.46593e-08	-1.05718	0.000401543	0.00299388
Infection 02_48H	HALLMARK_DNA_REPAIR	AK1	Up	NotSig	0.358903	0.0284948	0.0478612	0.358903	0.870442	1
Infection 02_48H	HALLMARK_DNA_REPAIR	AK3	Up	NotSig	0.382595	0.000224625	0.000643546	0.382595	0.981335	1
Infection 02_48H	HALLMARK_DNA_REPAIR	ALYREF	Down	NotSig	-0.629023	1.9412e-05	7.29e-05	-0.629023	0.380063	0.790738
Infection 02_48H	HALLMARK_DNA_REPAIR	APRT	NotSig	NotSig	-0.291132	0.04472	0.0709362	-0.291132	0.956548	1
Infection 02_48H	HALLMARK_DNA_REPAIR	ARL6IP1	Up	NotSig	0.298199	0.00271174	0.00593778	0.298199	0.99651	1
Infection 02_48H	HALLMARK_DNA_REPAIR	BCAM	Up	Up	1.49339	1.6058e-06	7.94069e-06	1.49339	0.000221866	0.00179638
Infection 02_48H	HALLMARK_DNA_REPAIR	BCAP31	Down	NotSig	-0.405889	0.000889593	0.00220228	-0.405889	0.932184	1
Infection 02_48H	HALLMARK_DNA_REPAIR	BOLA2	NotSig	NotSig	-0.213808	0.372163	0.445039	-0.213808	0.861081	1
Infection 02_48H	HALLMARK_DNA_REPAIR	BRF2	Down	Down	-1.15925	4.91702e-07	2.77672e-06	-1.15925	0.00115086	0.00731603
Infection 02_48H	HALLMARK_DNA_REPAIR	CANT1	Down	Down	-1.10401	2.28249e-09	2.67626e-08	-1.10401	0.000185681	0.001551
Infection 02_48H	HALLMARK_DNA_REPAIR	CETN2	NotSig	NotSig	-0.280993	0.0916397	0.132933	-0.280993	0.927501	1
Infection 02_48H	HALLMARK_DNA_REPAIR	CLP1	Down	Down	-1.99637	1.82634e-14	1.60606e-12	-1.99637	9.81519e-12	9.1391e-10
Infection 02_48H	HALLMARK_DNA_REPAIR	CMPK2	Down	Down	-2.17917	5.35715e-18	2.56965e-15	-2.17917	1.77087e-15	7.00776e-13
Infection 02_48H	HALLMARK_DNA_REPAIR	COX17	NotSig	NotSig	-0.33293	0.0954314	0.137588	-0.33293	0.817921	1
Infection 02_48H	HALLMARK_DNA_REPAIR	CSTF3	Down	NotSig	-0.595568	7.21061e-07	3.88088e-06	-0.595568	0.553765	1
Infection 02_48H	HALLMARK_DNA_REPAIR	DAD1	Down	NotSig	-0.554846	0.000136091	0.000413472	-0.554846	0.586885	1
Infection 02_48H	HALLMARK_DNA_REPAIR	DCTN4	NotSig	NotSig	-0.215217	0.0387318	0.06263	-0.215217	0.99853	1
Infection 02_48H	HALLMARK_DNA_REPAIR	DDB1	Down	NotSig	-0.561303	2.66495e-07	1.61437e-06	-0.561303	0.727	1
Infection 02_48H	HALLMARK_DNA_REPAIR	DDB2	Up	Up	1.2493	1.10745e-14	1.1025e-12	1.2493	8.33622e-09	2.7207e-07
Infection 02_48H	HALLMARK_DNA_REPAIR	DGCR8	Down	Down	-1.55092	8.44383e-14	5.63955e-12	-1.55092	8.90014e-10	4.13139e-08
Infection 02_48H	HALLMARK_DNA_REPAIR	DGUOK	Up	NotSig	0.28664	0.0165848	0.0295998	0.28664	0.986615	1
Infection 02_48H	HALLMARK_DNA_REPAIR	DUT	NotSig	NotSig	0.00156344	0.987741	0.993579	0.00156344	0.999999	1
Infection 02_48H	HALLMARK_DNA_REPAIR	EDF1	NotSig	NotSig	-0.09933	0.454477	0.526102	-0.09933	0.997719	1
Infection 02_48H	HALLMARK_DNA_REPAIR	EIF1B	Down	NotSig	-0.642856	5.66053e-07	3.14057e-06	-0.642856	0.364335	0.766896
Infection 02_48H	HALLMARK_DNA_REPAIR	ELL	Down	NotSig	-0.727371	7.05286e-07	3.80374e-06	-0.727371	0.140904	0.378121
Infection 02_48H	HALLMARK_DNA_REPAIR	ELOA	Down	Down	-1.51404	1.20558e-15	1.88941e-13	-1.51404	3.4943e-11	2.52495e-09
Infection 02_48H	HALLMARK_DNA_REPAIR	ERCC1	Down	NotSig	-0.299497	0.00649273	0.0129389	-0.299497	0.991395	1
Infection 02_48H	HALLMARK_DNA_REPAIR	ERCC2	Up	Up	0.993319	8.92388e-08	6.24198e-07	0.993319	0.0033233	0.0178381
Infection 02_48H	HALLMARK_DNA_REPAIR	ERCC3	Down	NotSig	-0.499053	5.22966e-05	0.000176654	-0.499053	0.804774	1
Infection 02_48H	HALLMARK_DNA_REPAIR	ERCC4	Down	NotSig	-0.665735	7.27342e-05	0.000237874	-0.665735	0.275404	0.62761
Infection 02_48H	HALLMARK_DNA_REPAIR	ERCC5	Up	NotSig	0.258387	0.00569347	0.011526	0.258387	0.99904	1
Infection 02_48H	HALLMARK_DNA_REPAIR	ERCC8	NotSig	NotSig	-0.0363414	0.808829	0.84889	-0.0363414	0.998167	1
Infection 02_48H	HALLMARK_DNA_REPAIR	FEN1	Down	Down	-1.69042	8.84937e-16	1.52257e-13	-1.69042	4.55367e-12	4.91955e-10
Infection 02_48H	HALLMARK_DNA_REPAIR	GMPR2	Down	NotSig	-0.324795	0.00765384	0.0149465	-0.324795	0.975234	1
Infection 02_48H	HALLMARK_DNA_REPAIR	GPX4	Up	NotSig	0.529648	0.000994084	0.00243092	0.529648	0.603739	1
Infection 02_48H	HALLMARK_DNA_REPAIR	GSDME	Up	Up	7.67598	3.0593e-12	1.08335e-10	7.67598	1.02888e-11	9.35983e-10
Infection 02_48H	HALLMARK_DNA_REPAIR	GTF2A2	Down	NotSig	-0.324269	0.0143969	0.0260742	-0.324269	0.960461	1
Infection 02_48H	HALLMARK_DNA_REPAIR	GTF2B	Down	NotSig	-0.415987	0.00101296	0.00247253	-0.415987	0.911022	1
Infection 02_48H	HALLMARK_DNA_REPAIR	GTF2F1	Down	NotSig	-0.334729	0.000862124	0.00214434	-0.334729	0.993072	1
Infection 02_48H	HALLMARK_DNA_REPAIR	GTF2H1	Down	NotSig	-0.80867	1.59327e-09	1.97338e-08	-0.80867	0.0231951	0.0903209
Infection 02_48H	HALLMARK_DNA_REPAIR	GTF2H3	NotSig	NotSig	-0.111118	0.363206	0.436238	-0.111118	0.998679	1
Infection 02_48H	HALLMARK_DNA_REPAIR	GTF2H5	Up	NotSig	0.626314	0.00190871	0.00433721	0.626314	0.338676	0.728292
Infection 02_48H	HALLMARK_DNA_REPAIR	GTF3C5	NotSig	NotSig	-0.143301	0.162047	0.218357	-0.143301	0.999621	1
Infection 02_48H	HALLMARK_DNA_REPAIR	GUK1	Down	NotSig	-0.52681	4.72775e-05	0.000161423	-0.52681	0.71747	1
Infection 02_48H	HALLMARK_DNA_REPAIR	HCLS1	Up	NotSig	0.632545	3.69881e-07	2.15015e-06	0.632545	0.407647	0.83099
Infection 02_48H	HALLMARK_DNA_REPAIR	HPRT1	NotSig	NotSig	0.0262132	0.799219	0.841146	0.0262132	0.999968	1
Infection 02_48H	HALLMARK_DNA_REPAIR	IMPDH2	Up	NotSig	0.302693	0.00484758	0.0099769	0.302693	0.992547	1
Infection 02_48H	HALLMARK_DNA_REPAIR	ITPA	NotSig	NotSig	-0.100151	0.419717	0.492426	-0.100151	0.998724	1
Infection 02_48H	HALLMARK_DNA_REPAIR	LIG1	NotSig	NotSig	0.111992	0.254106	0.321801	0.111992	0.999866	1
Infection 02_48H	HALLMARK_DNA_REPAIR	MPC2	Down	NotSig	-0.294127	0.00811817	0.0157533	-0.294127	0.991406	1
Infection 02_48H	HALLMARK_DNA_REPAIR	MPG	NotSig	NotSig	0.0716575	0.645595	0.705205	0.0716575	0.994998	1
Infection 02_48H	HALLMARK_DNA_REPAIR	MRPL40	NotSig	NotSig	-0.250814	0.134549	0.18591	-0.250814	0.942919	1
Infection 02_48H	HALLMARK_DNA_REPAIR	NCBP2	Down	NotSig	-0.36553	0.000310202	0.000857374	-0.36553	0.987956	1
Infection 02_48H	HALLMARK_DNA_REPAIR	NELFB	NotSig	NotSig	0.0126296	0.918306	0.939252	0.0126296	0.999893	1
Infection 02_48H	HALLMARK_DNA_REPAIR	NELFCD	Down	NotSig	-0.670059	8.20235e-08	5.81177e-07	-0.670059	0.275987	0.628847
Infection 02_48H	HALLMARK_DNA_REPAIR	NELFE	NotSig	NotSig	-0.147964	0.197048	0.258802	-0.147964	0.998711	1
Infection 02_48H	HALLMARK_DNA_REPAIR	NFX1	Down	NotSig	-0.424149	0.000310367	0.000857681	-0.424149	0.929448	1
Infection 02_48H	HALLMARK_DNA_REPAIR	NME1	Down	NotSig	-0.467992	0.00201322	0.00454273	-0.467992	0.756651	1
Infection 02_48H	HALLMARK_DNA_REPAIR	NME3	Up	Up	1.10993	9.52746e-06	3.85725e-05	1.10993	0.00532759	0.026494
Infection 02_48H	HALLMARK_DNA_REPAIR	NME4	NotSig	NotSig	0.24746	0.030062	0.0502112	0.24746	0.994589	1
Infection 02_48H	HALLMARK_DNA_REPAIR	NPR2	Up	Up	1.41904	2.18987e-05	8.14078e-05	1.41904	0.00134651	0.00834288
Infection 02_48H	HALLMARK_DNA_REPAIR	NT5C	Up	NotSig	0.335545	0.0129318	0.0237333	0.335545	0.950777	1
Infection 02_48H	HALLMARK_DNA_REPAIR	NT5C3A	Up	NotSig	0.39793	0.0011052	0.00267088	0.39793	0.938645	1
Infection 02_48H	HALLMARK_DNA_REPAIR	NUDT21	Down	NotSig	-0.360562	0.00124217	0.00296567	-0.360562	0.976937	1
Infection 02_48H	HALLMARK_DNA_REPAIR	NUDT9	Down	Down	-1.34351	4.41475e-11	9.67881e-10	-1.34351	9.80655e-07	1.67714e-05
Infection 02_48H	HALLMARK_DNA_REPAIR	PCNA	NotSig	NotSig	-0.244874	0.0364781	0.0594964	-0.244874	0.993538	1
Infection 02_48H	HALLMARK_DNA_REPAIR	PDE4B	Up	NotSig	1.01791	0.000441656	0.00118211	1.01791	0.0298096	0.110479
Infection 02_48H	HALLMARK_DNA_REPAIR	PDE6G	NotSig	NotSig	1.03876	0.0459697	0.0726636	1.03876	0.103119	0.297426
Infection 02_48H	HALLMARK_DNA_REPAIR	PNP	Down	Down	-0.937232	3.59674e-12	1.22965e-10	-0.937232	0.000231765	0.00186602
Infection 02_48H	HALLMARK_DNA_REPAIR	POLA1	Down	NotSig	-0.555965	1.18894e-05	4.69087e-05	-0.555965	0.651201	1
Infection 02_48H	HALLMARK_DNA_REPAIR	POLA2	NotSig	NotSig	0.149663	0.143272	0.196419	0.149663	0.999586	1
Infection 02_48H	HALLMARK_DNA_REPAIR	POLB	Up	Up	1.48548	4.42139e-09	4.69651e-08	1.48548	6.1283e-06	8.15167e-05
Infection 02_48H	HALLMARK_DNA_REPAIR	POLD1	NotSig	NotSig	0.207217	0.0832989	0.122359	0.207217	0.995472	1
Infection 02_48H	HALLMARK_DNA_REPAIR	POLD3	Down	NotSig	-0.480881	0.000281389	0.00078625	-0.480881	0.801215	1
Infection 02_48H	HALLMARK_DNA_REPAIR	POLD4	NotSig	NotSig	0.0512689	0.802518	0.843945	0.0512689	0.98374	1
Infection 02_48H	HALLMARK_DNA_REPAIR	POLE4	NotSig	NotSig	0.136454	0.419124	0.491941	0.136454	0.980613	1
Infection 02_48H	HALLMARK_DNA_REPAIR	POLH	Up	NotSig	0.210204	0.0236539	0.0405872	0.210204	0.999607	1
Infection 02_48H	HALLMARK_DNA_REPAIR	POLL	Up	NotSig	0.677987	5.41639e-07	3.021e-06	0.677987	0.24961	0.583098
Infection 02_48H	HALLMARK_DNA_REPAIR	POLR1C	Down	Down	-1.12756	2.79683e-10	4.60198e-09	-1.12756	4.70588e-05	0.000469157
Infection 02_48H	HALLMARK_DNA_REPAIR	POLR1D	NotSig	NotSig	-0.00495407	0.962356	0.973861	-0.00495407	0.999993	1
Infection 02_48H	HALLMARK_DNA_REPAIR	POLR1H	NotSig	NotSig	-0.0294766	0.856429	0.888421	-0.0294766	0.997404	1
Infection 02_48H	HALLMARK_DNA_REPAIR	POLR2A	Up	NotSig	0.71455	1.35798e-05	5.29184e-05	0.71455	0.177886	0.453845
Infection 02_48H	HALLMARK_DNA_REPAIR	POLR2C	Down	NotSig	-0.516801	6.73583e-05	0.000221943	-0.516801	0.739439	1
Infection 02_48H	HALLMARK_DNA_REPAIR	POLR2D	Down	NotSig	-0.482453	2.21502e-05	8.21884e-05	-0.482453	0.875867	1
Infection 02_48H	HALLMARK_DNA_REPAIR	POLR2E	Down	NotSig	-0.524826	5.10976e-05	0.000173024	-0.524826	0.721688	1
Infection 02_48H	HALLMARK_DNA_REPAIR	POLR2F	Down	NotSig	-0.670067	5.02294e-05	0.000170528	-0.670067	0.266862	0.613085
Infection 02_48H	HALLMARK_DNA_REPAIR	POLR2G	NotSig	NotSig	0.0666799	0.641309	0.701394	0.0666799	0.997551	1
Infection 02_48H	HALLMARK_DNA_REPAIR	POLR2H	NotSig	NotSig	0.176102	0.125599	0.175195	0.176102	0.997975	1
Infection 02_48H	HALLMARK_DNA_REPAIR	POLR2I	NotSig	NotSig	0.0552192	0.762445	0.808518	0.0552192	0.990154	1
Infection 02_48H	HALLMARK_DNA_REPAIR	POLR2J	NotSig	NotSig	-0.197601	0.196905	0.258656	-0.197601	0.978346	1
Infection 02_48H	HALLMARK_DNA_REPAIR	POLR2K	Down	NotSig	-0.549104	0.000232997	0.000663926	-0.549104	0.589891	1
Infection 02_48H	HALLMARK_DNA_REPAIR	POLR3C	Down	NotSig	-0.636573	2.61918e-07	1.59192e-06	-0.636573	0.394839	0.812204
Infection 02_48H	HALLMARK_DNA_REPAIR	POLR3GL	NotSig	NotSig	0.262526	0.0802031	0.118408	0.262526	0.961878	1
Infection 02_48H	HALLMARK_DNA_REPAIR	POM121	Down	NotSig	-0.675301	1.07628e-06	5.5475e-06	-0.675301	0.257448	0.597003
Infection 02_48H	HALLMARK_DNA_REPAIR	PRIM1	NotSig	NotSig	-0.0977421	0.417524	0.490354	-0.0977421	0.999065	1
Infection 02_48H	HALLMARK_DNA_REPAIR	RAD51	NotSig	NotSig	0.0034779	0.974847	0.983326	0.0034779	0.99999	1
Infection 02_48H	HALLMARK_DNA_REPAIR	RAD52	Down	NotSig	-0.468966	0.00530192	0.0108122	-0.468966	0.703439	1
Infection 02_48H	HALLMARK_DNA_REPAIR	RAE1	NotSig	NotSig	-0.174328	0.110294	0.156211	-0.174328	0.998789	1
Infection 02_48H	HALLMARK_DNA_REPAIR	RALA	Down	NotSig	-0.550758	8.54701e-05	0.000274479	-0.550758	0.613985	1
Infection 02_48H	HALLMARK_DNA_REPAIR	RBX1	NotSig	NotSig	-0.151665	0.361586	0.434524	-0.151665	0.977042	1
Infection 02_48H	HALLMARK_DNA_REPAIR	REV3L	Up	NotSig	0.794745	1.37112e-06	6.88564e-06	0.794745	0.0661181	0.209191
Infection 02_48H	HALLMARK_DNA_REPAIR	RFC2	NotSig	NotSig	-0.0673513	0.573645	0.639949	-0.0673513	0.999492	1
Infection 02_48H	HALLMARK_DNA_REPAIR	RFC3	NotSig	NotSig	-0.233653	0.0315666	0.0523651	-0.233653	0.997063	1
Infection 02_48H	HALLMARK_DNA_REPAIR	RFC4	Down	NotSig	-0.458249	0.000120367	0.0003714	-0.458249	0.888101	1
Infection 02_48H	HALLMARK_DNA_REPAIR	RFC5	NotSig	NotSig	-0.19174	0.0630853	0.0959298	-0.19174	0.99909	1
Infection 02_48H	HALLMARK_DNA_REPAIR	RNMT	Down	NotSig	-0.61655	5.12728e-06	2.22356e-05	-0.61655	0.437386	0.870743
Infection 02_48H	HALLMARK_DNA_REPAIR	RPA2	Down	NotSig	-0.706463	1.6807e-07	1.0841e-06	-0.706463	0.175121	0.448759
Infection 02_48H	HALLMARK_DNA_REPAIR	RPA3	NotSig	NotSig	0.0301155	0.858424	0.890082	0.0301155	0.996399	1
Infection 02_48H	HALLMARK_DNA_REPAIR	RRM2B	NotSig	NotSig	0.279061	0.0555075	0.0857952	0.279061	0.960773	1
Infection 02_48H	HALLMARK_DNA_REPAIR	SAC3D1	NotSig	NotSig	0.0786484	0.628762	0.689719	0.0786484	0.992573	1
Infection 02_48H	HALLMARK_DNA_REPAIR	SDCBP	NotSig	NotSig	0.162461	0.0807839	0.119151	0.162461	0.999825	1
Infection 02_48H	HALLMARK_DNA_REPAIR	SEC61A1	Down	Down	-1.13794	1.40364e-13	8.74731e-12	-1.13794	4.05465e-07	7.98272e-06
Infection 02_48H	HALLMARK_DNA_REPAIR	SF3A3	Down	NotSig	-0.79613	9.50397e-10	1.28848e-08	-0.79613	0.0275427	0.103666
Infection 02_48H	HALLMARK_DNA_REPAIR	SMAD5	Down	NotSig	-0.681966	0.000198278	0.000576197	-0.681966	0.24264	0.571286
Infection 02_48H	HALLMARK_DNA_REPAIR	SNAPC4	Down	NotSig	-0.688698	0.000368244	0.00100102	-0.688698	0.231769	0.552049
Infection 02_48H	HALLMARK_DNA_REPAIR	SNAPC5	NotSig	NotSig	-0.147109	0.300819	0.371048	-0.147109	0.992475	1
Infection 02_48H	HALLMARK_DNA_REPAIR	SRSF6	Down	NotSig	-0.569939	2.16299e-07	1.35221e-06	-0.569939	0.69458	1
Infection 02_48H	HALLMARK_DNA_REPAIR	SSRP1	Down	NotSig	-0.821958	1.45211e-08	1.30822e-07	-0.821958	0.0255763	0.0978129
Infection 02_48H	HALLMARK_DNA_REPAIR	STX3	NotSig	NotSig	-0.0920027	0.65278	0.711678	-0.0920027	0.969628	1
Infection 02_48H	HALLMARK_DNA_REPAIR	SUPT4H1	Down	NotSig	-0.768123	3.53718e-07	2.06834e-06	-0.768123	0.0813688	0.246505
Infection 02_48H	HALLMARK_DNA_REPAIR	SUPT5H	Down	NotSig	-0.496106	0.000138206	0.000418612	-0.496106	0.781903	1
Infection 02_48H	HALLMARK_DNA_REPAIR	SURF1	NotSig	NotSig	0.289326	0.0401283	0.0645585	0.289326	0.962977	1
Infection 02_48H	HALLMARK_DNA_REPAIR	TAF10	Down	NotSig	-0.339933	0.00743588	0.0145762	-0.339933	0.962226	1
Infection 02_48H	HALLMARK_DNA_REPAIR	TAF12	Up	NotSig	0.411911	0.00317992	0.0068483	0.411911	0.877141	1
Infection 02_48H	HALLMARK_DNA_REPAIR	TAF13	Down	Down	-1.25777	1.50354e-10	2.72931e-09	-1.25777	5.82574e-06	7.78191e-05
Infection 02_48H	HALLMARK_DNA_REPAIR	TAF1C	Up	NotSig	0.452974	0.00293535	0.00637188	0.452974	0.779764	1
Infection 02_48H	HALLMARK_DNA_REPAIR	TAF6	Down	NotSig	-0.461939	0.000242218	0.000687355	-0.461939	0.858205	1
Infection 02_48H	HALLMARK_DNA_REPAIR	TAF9	NotSig	NotSig	-0.0880996	0.369319	0.442138	-0.0880996	0.999915	1
Infection 02_48H	HALLMARK_DNA_REPAIR	TARBP2	Down	NotSig	-0.567251	0.000110966	0.000345899	-0.567251	0.549943	1
Infection 02_48H	HALLMARK_DNA_REPAIR	TK2	Up	NotSig	0.596448	0.00239095	0.00530804	0.596448	0.397054	0.815805
Infection 02_48H	HALLMARK_DNA_REPAIR	TMED2	Down	Down	-0.944919	2.12379e-10	3.64219e-09	-0.944919	0.000931551	0.00611848
Infection 02_48H	HALLMARK_DNA_REPAIR	TP53	NotSig	NotSig	-0.170239	0.060977	0.0931575	-0.170239	0.99985	1
Infection 02_48H	HALLMARK_DNA_REPAIR	TSG101	Down	NotSig	-0.303393	0.0108662	0.0204302	-0.303393	0.983789	1
Infection 02_48H	HALLMARK_DNA_REPAIR	TYMS	Down	NotSig	-0.431069	5.5536e-05	0.000186483	-0.431069	0.953509	1
Infection 02_48H	HALLMARK_DNA_REPAIR	UMPS	Down	Down	-1.28182	3.70889e-12	1.26526e-10	-1.28182	3.70487e-07	7.36739e-06
Infection 02_48H	HALLMARK_DNA_REPAIR	UPF3B	Up	NotSig	0.53979	0.000532342	0.00139188	0.53979	0.593486	1
Infection 02_48H	HALLMARK_DNA_REPAIR	USP11	NotSig	NotSig	0.0390548	0.697464	0.751491	0.0390548	0.999963	1
Infection 02_48H	HALLMARK_DNA_REPAIR	VPS28	Down	NotSig	-0.498139	0.000379221	0.00102821	-0.498139	0.738178	1
Infection 02_48H	HALLMARK_DNA_REPAIR	VPS37B	NotSig	NotSig	-0.196075	0.0619469	0.0944569	-0.196075	0.998831	1
Infection 02_48H	HALLMARK_DNA_REPAIR	XPC	Up	Up	1.16277	2.77654e-12	1.00802e-10	1.16277	1.79181e-06	2.83343e-05
Infection 02_48H	HALLMARK_DNA_REPAIR	ZNF707	Down	NotSig	-0.458678	0.0211071	0.0367067	-0.458678	0.646056	1
Infection 02_48H	HALLMARK_DNA_REPAIR	ZWINT	Down	NotSig	-0.757238	5.59523e-10	8.31614e-09	-0.757238	0.0569809	0.184922
Infection 02_16H	HALLMARK_E2F_TARGETS	AK2	Down	NotSig	-0.371302	0.000373878	0.00157397	-0.371302	0.983526	1
Infection 02_16H	HALLMARK_E2F_TARGETS	ANP32E	Down	NotSig	-0.300418	0.00227255	0.00730993	-0.300418	0.996701	1
Infection 02_16H	HALLMARK_E2F_TARGETS	ASF1A	NotSig	NotSig	-0.0696322	0.494697	0.606738	-0.0696322	0.999907	1
Infection 02_16H	HALLMARK_E2F_TARGETS	ASF1B	NotSig	NotSig	-0.165702	0.140137	0.223996	-0.165702	0.998589	1
Infection 02_16H	HALLMARK_E2F_TARGETS	ATAD2	NotSig	NotSig	-0.26033	0.0591848	0.111435	-0.26033	0.975861	1
Infection 02_16H	HALLMARK_E2F_TARGETS	AURKA	Down	NotSig	-0.586854	3.71267e-07	4.75853e-06	-0.586854	0.606458	1
Infection 02_16H	HALLMARK_E2F_TARGETS	AURKB	Up	NotSig	0.37301	0.00140564	0.00485034	0.37301	0.964301	1
Infection 02_16H	HALLMARK_E2F_TARGETS	BARD1	Up	Up	1.09617	2.05851e-09	6.60936e-08	1.09617	0.000195727	0.00388728
Infection 02_16H	HALLMARK_E2F_TARGETS	BIRC5	Down	NotSig	-0.268268	0.0178777	0.0414448	-0.268268	0.993066	1
Infection 02_16H	HALLMARK_E2F_TARGETS	BRCA1	NotSig	NotSig	0.242185	0.0351616	0.0727166	0.242185	0.99472	1
Infection 02_16H	HALLMARK_E2F_TARGETS	BRCA2	Up	Up	1.07181	2.07026e-08	4.40459e-07	1.07181	0.00073558	0.0114941
Infection 02_16H	HALLMARK_E2F_TARGETS	BRMS1L	Down	NotSig	-0.702006	0.000495769	0.00199636	-0.702006	0.211706	0.785719
Infection 02_16H	HALLMARK_E2F_TARGETS	BUB1B	NotSig	NotSig	0.229828	0.0350577	0.0725301	0.229828	0.997199	1
Infection 02_16H	HALLMARK_E2F_TARGETS	CBX5	NotSig	NotSig	-0.110505	0.27843	0.388272	-0.110505	0.999794	1
Infection 02_16H	HALLMARK_E2F_TARGETS	CCNB2	Up	NotSig	0.273736	0.0105391	0.0266277	0.273736	0.995318	1
Infection 02_16H	HALLMARK_E2F_TARGETS	CCNE1	Down	Down	-0.900555	9.84342e-11	5.2639e-09	-0.900555	0.00181135	0.0237074
Infection 02_16H	HALLMARK_E2F_TARGETS	CCP110	Down	NotSig	-0.640421	1.43378e-05	9.98447e-05	-0.640421	0.347971	1
Infection 02_16H	HALLMARK_E2F_TARGETS	CDC20	NotSig	NotSig	0.0827307	0.336769	0.44947	0.0827307	0.999986	1
Infection 02_16H	HALLMARK_E2F_TARGETS	CDC25A	Down	NotSig	-0.669162	4.09843e-08	7.79737e-07	-0.669162	0.280188	0.926681
Infection 02_16H	HALLMARK_E2F_TARGETS	CDC25B	Up	NotSig	0.415469	5.72089e-05	0.000323068	0.415469	0.970465	1
Infection 02_16H	HALLMARK_E2F_TARGETS	CDCA3	NotSig	NotSig	0.189002	0.0393615	0.0798786	0.189002	0.999766	1
Infection 02_16H	HALLMARK_E2F_TARGETS	CDCA8	Down	NotSig	-0.316891	0.000473858	0.00191981	-0.316891	0.998143	1
Infection 02_16H	HALLMARK_E2F_TARGETS	CDK1	NotSig	NotSig	-0.0839541	0.406024	0.521161	-0.0839541	0.999888	1
Infection 02_16H	HALLMARK_E2F_TARGETS	CDK4	Down	NotSig	-0.508444	6.12059e-05	0.000342463	-0.508444	0.770702	1
Infection 02_16H	HALLMARK_E2F_TARGETS	CDKN1A	NotSig	NotSig	-0.104723	0.31905	0.431498	-0.104723	0.999742	1
Infection 02_16H	HALLMARK_E2F_TARGETS	CDKN1B	Down	Down	-0.873903	8.85318e-11	4.83231e-09	-0.873903	0.00318041	0.0368541
Infection 02_16H	HALLMARK_E2F_TARGETS	CDKN2A	Up	NotSig	0.538471	0.000723347	0.00274445	0.538471	0.586731	1
Infection 02_16H	HALLMARK_E2F_TARGETS	CDKN2C	Down	NotSig	-0.730153	5.1236e-08	9.35426e-07	-0.730153	0.121774	0.553577
Infection 02_16H	HALLMARK_E2F_TARGETS	CDKN3	NotSig	NotSig	0.273234	0.0588815	0.111037	0.273234	0.964275	1
Infection 02_16H	HALLMARK_E2F_TARGETS	CENPE	Up	NotSig	0.334769	0.00274554	0.00860577	0.334769	0.984088	1
Infection 02_16H	HALLMARK_E2F_TARGETS	CENPM	NotSig	NotSig	0.293725	0.0336544	0.0701958	0.293725	0.96507	1
Infection 02_16H	HALLMARK_E2F_TARGETS	CHEK1	NotSig	NotSig	-0.0930885	0.316364	0.429001	-0.0930885	0.999952	1
Infection 02_16H	HALLMARK_E2F_TARGETS	CHEK2	Up	Up	0.996337	6.83049e-10	2.66305e-08	0.996337	0.00055974	0.00917197
Infection 02_16H	HALLMARK_E2F_TARGETS	CIT	Up	NotSig	0.872025	3.58931e-06	3.10126e-05	0.872025	0.0321426	0.214899
Infection 02_16H	HALLMARK_E2F_TARGETS	CKS1B	NotSig	NotSig	-0.00935153	0.938013	0.961459	-0.00935153	0.999932	1
Infection 02_16H	HALLMARK_E2F_TARGETS	CKS2	Down	NotSig	-0.409741	0.00636411	0.0174668	-0.409741	0.849847	1
Infection 02_16H	HALLMARK_E2F_TARGETS	CNOT9	Down	NotSig	-0.734883	3.25251e-09	9.42931e-08	-0.734883	0.0984602	0.481324
Infection 02_16H	HALLMARK_E2F_TARGETS	CSE1L	NotSig	NotSig	-0.133305	0.192488	0.289436	-0.133305	0.999686	1
Infection 02_16H	HALLMARK_E2F_TARGETS	CTCF	Down	NotSig	-0.559496	1.72701e-06	1.71822e-05	-0.559496	0.688347	1
Infection 02_16H	HALLMARK_E2F_TARGETS	CTPS1	NotSig	NotSig	-0.08036	0.457041	0.571943	-0.08036	0.999775	1
Infection 02_16H	HALLMARK_E2F_TARGETS	DCK	NotSig	NotSig	-0.0762235	0.486516	0.59958	-0.0762235	0.999756	1
Infection 02_16H	HALLMARK_E2F_TARGETS	DCLRE1B	Down	Down	-1.48307	9.67974e-15	3.12695e-12	-1.48307	2.95915e-10	4.77964e-08
Infection 02_16H	HALLMARK_E2F_TARGETS	DCTPP1	NotSig	NotSig	-0.0613246	0.583167	0.684434	-0.0613246	0.999777	1
Infection 02_16H	HALLMARK_E2F_TARGETS	DDX39A	NotSig	NotSig	-0.189196	0.0564842	0.107359	-0.189196	0.999418	1
Infection 02_16H	HALLMARK_E2F_TARGETS	DEK	Down	NotSig	-0.343543	0.00136621	0.00473625	-0.343543	0.986497	1
Infection 02_16H	HALLMARK_E2F_TARGETS	DEPDC1	Up	NotSig	0.627471	1.68953e-05	0.000114583	0.627471	0.386477	1
Infection 02_16H	HALLMARK_E2F_TARGETS	DIAPH3	Up	NotSig	0.457155	0.000180043	0.000848944	0.457155	0.879048	1
Infection 02_16H	HALLMARK_E2F_TARGETS	DLGAP5	NotSig	NotSig	0.0593681	0.530542	0.638773	0.0593681	0.99997	1
Infection 02_16H	HALLMARK_E2F_TARGETS	DNMT1	NotSig	NotSig	0.122137	0.316694	0.429305	0.122137	0.998465	1
Infection 02_16H	HALLMARK_E2F_TARGETS	DONSON	NotSig	NotSig	-0.0675496	0.483277	0.596792	-0.0675496	0.999955	1
Infection 02_16H	HALLMARK_E2F_TARGETS	DSCC1	Up	NotSig	0.502536	0.000485401	0.00195955	0.502536	0.714563	1
Infection 02_16H	HALLMARK_E2F_TARGETS	DUT	NotSig	NotSig	0.0258652	0.797773	0.859813	0.0258652	0.999975	1
Infection 02_16H	HALLMARK_E2F_TARGETS	E2F8	NotSig	NotSig	-0.128394	0.338116	0.450911	-0.128394	0.996225	1
Infection 02_16H	HALLMARK_E2F_TARGETS	EED	Down	Down	-1.10902	3.62706e-11	2.27829e-09	-1.10902	2.07826e-05	0.000605833
Infection 02_16H	HALLMARK_E2F_TARGETS	EIF2S1	Down	NotSig	-0.694891	1.10229e-07	1.73787e-06	-0.694891	0.201963	0.764072
Infection 02_16H	HALLMARK_E2F_TARGETS	ESPL1	NotSig	NotSig	0.0803946	0.620279	0.716201	0.0803946	0.991841	1
Infection 02_16H	HALLMARK_E2F_TARGETS	EXOSC8	NotSig	NotSig	-0.120978	0.197959	0.295892	-0.120978	0.999907	1
Infection 02_16H	HALLMARK_E2F_TARGETS	EZH2	NotSig	NotSig	-0.0506699	0.584864	0.685866	-0.0506699	0.999981	1
Infection 02_16H	HALLMARK_E2F_TARGETS	GINS1	Down	NotSig	-0.26783	0.00684022	0.0185264	-0.26783	0.997932	1
Infection 02_16H	HALLMARK_E2F_TARGETS	GINS3	Down	NotSig	-0.68385	5.45435e-07	6.58558e-06	-0.68385	0.233759	0.833747
Infection 02_16H	HALLMARK_E2F_TARGETS	GINS4	NotSig	NotSig	-0.00901382	0.924132	0.951111	-0.00901382	0.999996	1
Infection 02_16H	HALLMARK_E2F_TARGETS	GSPT1	NotSig	NotSig	-0.0416078	0.634585	0.728104	-0.0416078	0.999993	1
Infection 02_16H	HALLMARK_E2F_TARGETS	H2AX	NotSig	NotSig	0.129714	0.434852	0.550618	0.129714	0.982756	1
Infection 02_16H	HALLMARK_E2F_TARGETS	H2AZ1	NotSig	NotSig	-0.291584	0.0232468	0.0515586	-0.291584	0.977423	1
Infection 02_16H	HALLMARK_E2F_TARGETS	HELLS	Up	NotSig	0.356399	0.00117579	0.00416181	0.356399	0.980644	1
Infection 02_16H	HALLMARK_E2F_TARGETS	HMGA1	NotSig	NotSig	-0.247248	0.0641373	0.118893	-0.247248	0.983114	1
Infection 02_16H	HALLMARK_E2F_TARGETS	HMGB2	NotSig	NotSig	0.228703	0.0718157	0.13059	0.228703	0.990435	1
Infection 02_16H	HALLMARK_E2F_TARGETS	HMGB3	NotSig	NotSig	0.0197368	0.857344	0.902801	0.0197368	0.999948	1
Infection 02_16H	HALLMARK_E2F_TARGETS	HMMR	Up	NotSig	0.441158	0.000522353	0.00208849	0.441158	0.882395	1
Infection 02_16H	HALLMARK_E2F_TARGETS	HNRNPD	NotSig	NotSig	-0.0140446	0.873116	0.915269	-0.0140446	0.999998	1
Infection 02_16H	HALLMARK_E2F_TARGETS	HUS1	NotSig	NotSig	0.0706092	0.630144	0.724198	0.0706092	0.996839	1
Infection 02_16H	HALLMARK_E2F_TARGETS	ILF3	Down	NotSig	-0.305917	0.0068031	0.0184521	-0.305917	0.98843	1
Infection 02_16H	HALLMARK_E2F_TARGETS	ING3	NotSig	NotSig	0.18839	0.110291	0.184917	0.18839	0.996952	1
Infection 02_16H	HALLMARK_E2F_TARGETS	IPO7	Down	NotSig	-0.393908	0.00134668	0.00468187	-0.393908	0.939029	1
Infection 02_16H	HALLMARK_E2F_TARGETS	JPT1	NotSig	NotSig	0.168009	0.202929	0.301583	0.168009	0.99431	1
Infection 02_16H	HALLMARK_E2F_TARGETS	KIF18B	NotSig	NotSig	-0.071015	0.529289	0.637701	-0.071015	0.999704	1
Infection 02_16H	HALLMARK_E2F_TARGETS	KIF22	NotSig	NotSig	0.184794	0.044469	0.0882743	0.184794	0.999776	1
Infection 02_16H	HALLMARK_E2F_TARGETS	KIF2C	Up	NotSig	0.273149	0.00216183	0.0070079	0.273149	0.999288	1
Infection 02_16H	HALLMARK_E2F_TARGETS	KIF4A	Down	NotSig	-0.278485	0.00649941	0.0177529	-0.278485	0.996661	1
Infection 02_16H	HALLMARK_E2F_TARGETS	KPNA2	Down	NotSig	-0.540157	4.98172e-06	4.07733e-05	-0.540157	0.736128	1
Infection 02_16H	HALLMARK_E2F_TARGETS	LBR	Down	NotSig	-0.281732	0.0165355	0.0388454	-0.281732	0.988855	1
Infection 02_16H	HALLMARK_E2F_TARGETS	LIG1	Up	NotSig	0.238988	0.0216409	0.0486031	0.238988	0.997859	1
Infection 02_16H	HALLMARK_E2F_TARGETS	LMNB1	Down	NotSig	-0.356235	0.000453475	0.00185623	-0.356235	0.989458	1
Infection 02_16H	HALLMARK_E2F_TARGETS	LUC7L3	Down	NotSig	-0.236766	0.0106782	0.0268977	-0.236766	0.99939	1
Infection 02_16H	HALLMARK_E2F_TARGETS	LYAR	NotSig	NotSig	-0.0707656	0.553788	0.659389	-0.0707656	0.999466	1
Infection 02_16H	HALLMARK_E2F_TARGETS	MAD2L1	NotSig	NotSig	0.149336	0.166785	0.257842	0.149336	0.999279	1
Infection 02_16H	HALLMARK_E2F_TARGETS	MCM2	NotSig	NotSig	0.0823381	0.311261	0.423641	0.0823381	0.999994	1
Infection 02_16H	HALLMARK_E2F_TARGETS	MCM3	NotSig	NotSig	-0.0607041	0.468921	0.583304	-0.0607041	0.999994	1
Infection 02_16H	HALLMARK_E2F_TARGETS	MCM4	Up	NotSig	0.24716	0.00397655	0.0117172	0.24716	0.999712	1
Infection 02_16H	HALLMARK_E2F_TARGETS	MCM5	Up	NotSig	0.299434	0.00152318	0.0051828	0.299434	0.997857	1
Infection 02_16H	HALLMARK_E2F_TARGETS	MCM6	Up	NotSig	0.246072	0.0146252	0.0349817	0.246072	0.998287	1
Infection 02_16H	HALLMARK_E2F_TARGETS	MCM7	NotSig	NotSig	0.0846536	0.334622	0.447322	0.0846536	0.999981	1
Infection 02_16H	HALLMARK_E2F_TARGETS	MELK	NotSig	NotSig	0.122243	0.255644	0.362695	0.122243	0.999557	1
Infection 02_16H	HALLMARK_E2F_TARGETS	MKI67	Down	NotSig	-0.625198	3.88661e-05	0.000233743	-0.625198	0.384095	1
Infection 02_16H	HALLMARK_E2F_TARGETS	MLH1	Up	NotSig	0.454475	4.13079e-05	0.000245998	0.454475	0.922185	1
Infection 02_16H	HALLMARK_E2F_TARGETS	MMS22L	NotSig	NotSig	0.0826937	0.426575	0.542176	0.0826937	0.99985	1
Infection 02_16H	HALLMARK_E2F_TARGETS	MRE11	Up	NotSig	0.555928	9.31072e-06	6.89011e-05	0.555928	0.658479	1
Infection 02_16H	HALLMARK_E2F_TARGETS	MSH2	NotSig	NotSig	0.117943	0.280731	0.390746	0.117943	0.999515	1
Infection 02_16H	HALLMARK_E2F_TARGETS	MTHFD2	Up	NotSig	0.440958	4.34776e-05	0.000256698	0.440958	0.943803	1
Infection 02_16H	HALLMARK_E2F_TARGETS	MXD3	Up	NotSig	0.722467	8.2654e-06	6.23608e-05	0.722467	0.162191	0.668398
Infection 02_16H	HALLMARK_E2F_TARGETS	MYBL2	Down	NotSig	-0.604748	1.37771e-06	1.42348e-05	-0.604748	0.503491	1
Infection 02_16H	HALLMARK_E2F_TARGETS	MYC	Down	Down	-1.38605	3.39516e-15	1.378e-12	-1.38605	4.0013e-10	6.14918e-08
Infection 02_16H	HALLMARK_E2F_TARGETS	NAA38	NotSig	NotSig	0.00275527	0.986032	0.99491	0.00275527	0.999865	1
Infection 02_16H	HALLMARK_E2F_TARGETS	NAP1L1	NotSig	NotSig	0.230224	0.0241208	0.0532211	0.230224	0.998478	1
Infection 02_16H	HALLMARK_E2F_TARGETS	NASP	Up	NotSig	0.439664	2.39091e-05	0.000154598	0.439664	0.955301	1
Infection 02_16H	HALLMARK_E2F_TARGETS	NBN	NotSig	NotSig	0.0827219	0.476415	0.590631	0.0827219	0.999501	1
Infection 02_16H	HALLMARK_E2F_TARGETS	NCAPD2	Up	NotSig	0.230124	0.0168467	0.0394711	0.230124	0.999179	1
Infection 02_16H	HALLMARK_E2F_TARGETS	NME1	NotSig	NotSig	-0.20805	0.145868	0.231403	-0.20805	0.983791	1
Infection 02_16H	HALLMARK_E2F_TARGETS	NOLC1	Down	NotSig	-0.389153	0.000110015	0.000559585	-0.389153	0.983592	1
Infection 02_16H	HALLMARK_E2F_TARGETS	NOP56	Up	NotSig	0.373863	0.000172817	0.000821077	0.373863	0.988225	1
Infection 02_16H	HALLMARK_E2F_TARGETS	NUDT21	NotSig	NotSig	-0.166046	0.106046	0.17905	-0.166046	0.999418	1
Infection 02_16H	HALLMARK_E2F_TARGETS	NUP107	NotSig	NotSig	-0.00468229	0.961229	0.977219	-0.00468229	0.999997	1
Infection 02_16H	HALLMARK_E2F_TARGETS	NUP153	Up	NotSig	0.34518	0.0182242	0.0420941	0.34518	0.923587	1
Infection 02_16H	HALLMARK_E2F_TARGETS	NUP205	Up	NotSig	0.323693	0.00484067	0.0137886	0.323693	0.983461	1
Infection 02_16H	HALLMARK_E2F_TARGETS	ORC2	Up	NotSig	0.398279	0.000826309	0.00307034	0.398279	0.945475	1
Infection 02_16H	HALLMARK_E2F_TARGETS	ORC6	NotSig	NotSig	-0.173744	0.0788379	0.140528	-0.173744	0.999569	1
Infection 02_16H	HALLMARK_E2F_TARGETS	PA2G4	Down	NotSig	-0.335053	0.00373598	0.0111516	-0.335053	0.979969	1
Infection 02_16H	HALLMARK_E2F_TARGETS	PAICS	Up	NotSig	0.370894	0.000255881	0.00114094	0.370894	0.986747	1
Infection 02_16H	HALLMARK_E2F_TARGETS	PAN2	NotSig	NotSig	0.249908	0.0983928	0.168447	0.249908	0.965055	1
Infection 02_16H	HALLMARK_E2F_TARGETS	PCNA	NotSig	NotSig	-0.208993	0.0721526	0.13105	-0.208993	0.996365	1
Infection 02_16H	HALLMARK_E2F_TARGETS	PDS5B	NotSig	NotSig	0.0212895	0.857779	0.902898	0.0212895	0.999876	1
Infection 02_16H	HALLMARK_E2F_TARGETS	PHF5A	Down	NotSig	-0.472644	0.00176063	0.00587706	-0.472644	0.750162	1
Infection 02_16H	HALLMARK_E2F_TARGETS	PLK1	Down	NotSig	-0.335723	0.000235213	0.00106184	-0.335723	0.997241	1
Infection 02_16H	HALLMARK_E2F_TARGETS	PLK4	Down	NotSig	-0.551547	0.00023141	0.00104687	-0.551547	0.581597	1
Infection 02_16H	HALLMARK_E2F_TARGETS	PMS2	NotSig	NotSig	-0.228943	0.0779815	0.139332	-0.228943	0.988802	1
Infection 02_16H	HALLMARK_E2F_TARGETS	PNN	NotSig	NotSig	-0.217163	0.0537994	0.103223	-0.217163	0.996852	1
Infection 02_16H	HALLMARK_E2F_TARGETS	POLA2	Up	NotSig	0.296086	0.00456035	0.0131152	0.296086	0.994695	1
Infection 02_16H	HALLMARK_E2F_TARGETS	POLD1	Up	NotSig	0.488012	0.000223848	0.00101819	0.488012	0.788872	1
Infection 02_16H	HALLMARK_E2F_TARGETS	POLD2	NotSig	NotSig	-0.0713292	0.521489	0.630511	-0.0713292	0.999743	1
Infection 02_16H	HALLMARK_E2F_TARGETS	POLD3	NotSig	NotSig	0.247087	0.0369097	0.0757087	0.247087	0.992765	1
Infection 02_16H	HALLMARK_E2F_TARGETS	POLE	NotSig	NotSig	-0.11155	0.453413	0.568301	-0.11155	0.993307	1
Infection 02_16H	HALLMARK_E2F_TARGETS	POLE4	NotSig	NotSig	-0.133548	0.419533	0.534987	-0.133548	0.983196	1
Infection 02_16H	HALLMARK_E2F_TARGETS	POP7	Down	NotSig	-0.421185	0.00302215	0.00933362	-0.421185	0.858315	1
Infection 02_16H	HALLMARK_E2F_TARGETS	PPM1D	Down	NotSig	-0.625495	2.73097e-06	2.52061e-05	-0.625495	0.412823	1
Infection 02_16H	HALLMARK_E2F_TARGETS	PPP1R8	Down	NotSig	-0.620505	3.446e-07	4.508e-06	-0.620505	0.458256	1
Infection 02_16H	HALLMARK_E2F_TARGETS	PRDX4	Down	NotSig	-0.91102	9.07686e-07	1.00263e-05	-0.91102	0.0162938	0.131522
Infection 02_16H	HALLMARK_E2F_TARGETS	PRIM2	Up	NotSig	0.636818	9.36946e-06	6.91748e-05	0.636818	0.36228	1
Infection 02_16H	HALLMARK_E2F_TARGETS	PRKDC	NotSig	NotSig	0.228424	0.0541743	0.103764	0.228424	0.994429	1
Infection 02_16H	HALLMARK_E2F_TARGETS	PRPS1	NotSig	NotSig	-0.199966	0.0409648	0.0825188	-0.199966	0.999406	1
Infection 02_16H	HALLMARK_E2F_TARGETS	PSIP1	Up	NotSig	0.424862	7.82673e-05	0.000419822	0.424862	0.95565	1
Infection 02_16H	HALLMARK_E2F_TARGETS	PSMC3IP	Down	Down	-1.3613	1.29842e-12	1.61832e-10	-1.3613	6.24761e-08	4.73174e-06
Infection 02_16H	HALLMARK_E2F_TARGETS	PTTG1	Up	NotSig	0.466361	0.00329058	0.0100301	0.466361	0.737412	1
Infection 02_16H	HALLMARK_E2F_TARGETS	RACGAP1	NotSig	NotSig	-0.197889	0.0314575	0.0663501	-0.197889	0.999716	1
Infection 02_16H	HALLMARK_E2F_TARGETS	RAD1	Down	NotSig	-0.360775	0.000765588	0.00287782	-0.360775	0.9827	1
Infection 02_16H	HALLMARK_E2F_TARGETS	RAD21	Down	NotSig	-0.255235	0.0121559	0.030065	-0.255235	0.997792	1
Infection 02_16H	HALLMARK_E2F_TARGETS	RAD50	NotSig	NotSig	0.0408906	0.739827	0.815055	0.0408906	0.999633	1
Infection 02_16H	HALLMARK_E2F_TARGETS	RAD51AP1	Up	NotSig	0.3123	0.00826904	0.0217925	0.3123	0.982674	1
Infection 02_16H	HALLMARK_E2F_TARGETS	RAD51C	Down	NotSig	-0.277645	0.0182777	0.0421868	-0.277645	0.989439	1
Infection 02_16H	HALLMARK_E2F_TARGETS	RAN	Down	NotSig	-0.398158	0.000464502	0.00188867	-0.398158	0.957621	1
Infection 02_16H	HALLMARK_E2F_TARGETS	RANBP1	NotSig	NotSig	-0.132244	0.22165	0.323752	-0.132244	0.999447	1
Infection 02_16H	HALLMARK_E2F_TARGETS	RBBP7	NotSig	NotSig	-0.123514	0.184314	0.279884	-0.123514	0.999914	1
Infection 02_16H	HALLMARK_E2F_TARGETS	RFC1	Up	NotSig	0.698616	7.9504e-08	1.33031e-06	0.698616	0.191391	0.741986
Infection 02_16H	HALLMARK_E2F_TARGETS	RFC2	NotSig	NotSig	-0.0339569	0.772419	0.840046	-0.0339569	0.999818	1
Infection 02_16H	HALLMARK_E2F_TARGETS	RFC3	NotSig	NotSig	0.204123	0.0572884	0.10864	0.204123	0.998372	1
Infection 02_16H	HALLMARK_E2F_TARGETS	RNASEH2A	NotSig	NotSig	-0.254739	0.0542163	0.103822	-0.254739	0.982637	1
Infection 02_16H	HALLMARK_E2F_TARGETS	RPA1	NotSig	NotSig	-0.0801238	0.356906	0.470739	-0.0801238	0.999985	1
Infection 02_16H	HALLMARK_E2F_TARGETS	RPA2	Down	NotSig	-0.522558	1.26846e-05	8.98362e-05	-0.522558	0.772061	1
Infection 02_16H	HALLMARK_E2F_TARGETS	RPA3	NotSig	NotSig	-0.0928814	0.591511	0.691918	-0.0928814	0.985745	1
Infection 02_16H	HALLMARK_E2F_TARGETS	RRM2	Down	NotSig	-0.700978	2.75293e-08	5.60825e-07	-0.700978	0.182019	0.716712
Infection 02_16H	HALLMARK_E2F_TARGETS	SHMT1	Up	NotSig	0.521974	8.81495e-06	6.58169e-05	0.521974	0.784339	1
Infection 02_16H	HALLMARK_E2F_TARGETS	SLBP	Down	NotSig	-0.225605	0.0139936	0.0337557	-0.225605	0.999552	1
Infection 02_16H	HALLMARK_E2F_TARGETS	SMC1A	NotSig	NotSig	-0.10985	0.378994	0.494037	-0.10985	0.998405	1
Infection 02_16H	HALLMARK_E2F_TARGETS	SMC3	NotSig	NotSig	-0.186845	0.0433446	0.0864761	-0.186845	0.99975	1
Infection 02_16H	HALLMARK_E2F_TARGETS	SMC4	NotSig	NotSig	0.117772	0.204032	0.30291	0.117772	0.999925	1
Infection 02_16H	HALLMARK_E2F_TARGETS	SMC6	NotSig	NotSig	0.151254	0.156673	0.245153	0.151254	0.999343	1
Infection 02_16H	HALLMARK_E2F_TARGETS	SNRPB	Down	NotSig	-0.432349	0.000369762	0.00156079	-0.432349	0.910199	1
Infection 02_16H	HALLMARK_E2F_TARGETS	SPAG5	NotSig	NotSig	0.163373	0.0589043	0.111056	0.163373	0.999929	1
Infection 02_16H	HALLMARK_E2F_TARGETS	SPC24	Up	NotSig	0.468084	0.00133181	0.00463936	0.468084	0.775307	1
Infection 02_16H	HALLMARK_E2F_TARGETS	SPC25	Down	Down	-1.67112	6.13791e-12	5.42776e-10	-1.67112	1.20464e-08	1.16269e-06
Infection 02_16H	HALLMARK_E2F_TARGETS	SRSF1	Down	Down	-0.981306	5.67386e-12	5.13209e-10	-0.981306	9.73982e-05	0.0021383
Infection 02_16H	HALLMARK_E2F_TARGETS	SRSF2	Down	NotSig	-0.209212	0.0196823	0.0448856	-0.209212	0.999744	1
Infection 02_16H	HALLMARK_E2F_TARGETS	SSRP1	Down	NotSig	-0.286902	0.00951266	0.0244918	-0.286902	0.992577	1
Infection 02_16H	HALLMARK_E2F_TARGETS	STAG1	NotSig	NotSig	-0.229456	0.0281803	0.0604592	-0.229456	0.998096	1
Infection 02_16H	HALLMARK_E2F_TARGETS	STMN1	NotSig	NotSig	-0.0706973	0.579231	0.681279	-0.0706973	0.999028	1
Infection 02_16H	HALLMARK_E2F_TARGETS	SUV39H1	Down	Down	-1.20234	1.29048e-11	9.77368e-10	-1.20234	2.61555e-06	0.000110699
Infection 02_16H	HALLMARK_E2F_TARGETS	SYNCRIP	Down	NotSig	-0.253544	0.00695514	0.0188032	-0.253544	0.999059	1
Infection 02_16H	HALLMARK_E2F_TARGETS	TACC3	Up	NotSig	0.28512	0.00260529	0.00822315	0.28512	0.998266	1
Infection 02_16H	HALLMARK_E2F_TARGETS	TBRG4	Down	NotSig	-0.284915	0.00716607	0.0192747	-0.284915	0.994881	1
Infection 02_16H	HALLMARK_E2F_TARGETS	TCF19	Down	Down	-0.967964	2.17231e-10	1.01732e-08	-0.967964	0.000598113	0.00970034
Infection 02_16H	HALLMARK_E2F_TARGETS	TFRC	NotSig	NotSig	-0.27404	0.0519874	0.100318	-0.27404	0.968251	1
Infection 02_16H	HALLMARK_E2F_TARGETS	TIMELESS	NotSig	NotSig	0.0933893	0.27969	0.389582	0.0933893	0.999981	1
Infection 02_16H	HALLMARK_E2F_TARGETS	TIPIN	NotSig	NotSig	0.390694	0.0665138	0.122595	0.390694	0.71749	1
Infection 02_16H	HALLMARK_E2F_TARGETS	TK1	NotSig	NotSig	-0.164529	0.124749	0.204203	-0.164529	0.999126	1
Infection 02_16H	HALLMARK_E2F_TARGETS	TMPO	Down	NotSig	-0.327415	0.00252851	0.00801277	-0.327415	0.98839	1
Infection 02_16H	HALLMARK_E2F_TARGETS	TOP2A	NotSig	NotSig	0.192717	0.0544927	0.104288	0.192717	0.999318	1
Infection 02_16H	HALLMARK_E2F_TARGETS	TP53	NotSig	NotSig	0.0162579	0.852228	0.899388	0.0162579	0.999998	1
Infection 02_16H	HALLMARK_E2F_TARGETS	TRA2B	Down	NotSig	-0.811211	3.02003e-10	1.32731e-08	-0.811211	0.016864	0.134546
Infection 02_16H	HALLMARK_E2F_TARGETS	TRIP13	Up	NotSig	0.391501	0.000210943	0.000968672	0.391501	0.975543	1
Infection 02_16H	HALLMARK_E2F_TARGETS	TUBB	NotSig	NotSig	-0.109837	0.240555	0.345343	-0.109837	0.999928	1
Infection 02_16H	HALLMARK_E2F_TARGETS	TUBG1	NotSig	NotSig	-0.109065	0.216596	0.317925	-0.109065	0.999966	1
Infection 02_16H	HALLMARK_E2F_TARGETS	UBE2S	Down	NotSig	-0.395297	0.0064693	0.0176983	-0.395297	0.879645	1
Infection 02_16H	HALLMARK_E2F_TARGETS	UBE2T	NotSig	NotSig	0.0837353	0.506245	0.617124	0.0837353	0.998874	1
Infection 02_16H	HALLMARK_E2F_TARGETS	UBR7	Down	NotSig	-0.331022	0.00163288	0.00550401	-0.331022	0.990477	1
Infection 02_16H	HALLMARK_E2F_TARGETS	UNG	NotSig	NotSig	-0.234232	0.038767	0.078844	-0.234232	0.995761	1
Infection 02_16H	HALLMARK_E2F_TARGETS	USP1	Down	NotSig	-0.627723	1.90905e-06	1.87458e-05	-0.627723	0.408921	1
Infection 02_16H	HALLMARK_E2F_TARGETS	WDR90	NotSig	NotSig	0.274675	0.142228	0.226674	0.274675	0.894664	1
Infection 02_16H	HALLMARK_E2F_TARGETS	WEE1	Down	Down	-1.50441	8.93121e-14	1.9366e-11	-1.50441	1.46719e-09	1.82867e-07
Infection 02_16H	HALLMARK_E2F_TARGETS	XPO1	NotSig	NotSig	-0.203117	0.121775	0.200268	-0.203117	0.991191	1
Infection 02_16H	HALLMARK_E2F_TARGETS	XRCC6	Down	NotSig	-0.368265	0.000473518	0.00191893	-0.368265	0.983055	1
Infection 02_16H	HALLMARK_E2F_TARGETS	ZW10	Down	NotSig	-0.370511	0.00219951	0.00711402	-0.370511	0.957626	1
Infection 02_48H	HALLMARK_EPITHELIAL_MESENCHYMAL_TRANSITION	ACTA2	Up	Up	2.31978	5.31955e-11	1.13125e-09	2.31978	2.93765e-09	1.13415e-07
Infection 02_48H	HALLMARK_EPITHELIAL_MESENCHYMAL_TRANSITION	ANPEP	Up	Up	4.41213	9.75329e-16	1.66005e-13	4.41213	8.53129e-15	2.36915e-12
Infection 02_48H	HALLMARK_EPITHELIAL_MESENCHYMAL_TRANSITION	AREG	Up	Up	1.57361	2.69397e-05	9.78047e-05	1.57361	0.000826097	0.00553845
Infection 02_48H	HALLMARK_EPITHELIAL_MESENCHYMAL_TRANSITION	BASP1	Up	Up	1.34778	2.90462e-06	1.34231e-05	1.34778	0.000695137	0.00476747
Infection 02_48H	HALLMARK_EPITHELIAL_MESENCHYMAL_TRANSITION	BMP1	NotSig	NotSig	0.284679	0.201174	0.263499	0.284679	0.82244	1
Infection 02_48H	HALLMARK_EPITHELIAL_MESENCHYMAL_TRANSITION	CALU	Down	Down	-1.18846	9.49203e-11	1.84582e-09	-1.18846	1.06153e-05	0.000131376
Infection 02_48H	HALLMARK_EPITHELIAL_MESENCHYMAL_TRANSITION	CAPG	Up	Up	1.91062	3.15401e-11	7.38533e-10	1.91062	1.05081e-08	3.32001e-07
Infection 02_48H	HALLMARK_EPITHELIAL_MESENCHYMAL_TRANSITION	CCN1	NotSig	NotSig	0.465746	0.102017	0.145888	0.465746	0.513584	0.970657
Infection 02_48H	HALLMARK_EPITHELIAL_MESENCHYMAL_TRANSITION	CD44	NotSig	NotSig	-0.0786931	0.342524	0.41502	-0.0786931	0.999992	1
Infection 02_48H	HALLMARK_EPITHELIAL_MESENCHYMAL_TRANSITION	CD59	Down	NotSig	-0.559274	1.32268e-06	6.66988e-06	-0.559274	0.695919	1
Infection 02_48H	HALLMARK_EPITHELIAL_MESENCHYMAL_TRANSITION	CDH6	Down	NotSig	-0.356354	0.00431933	0.00902226	-0.356354	0.957858	1
Infection 02_48H	HALLMARK_EPITHELIAL_MESENCHYMAL_TRANSITION	COL5A2	Up	Up	1.76741	0.000890354	0.00220382	1.76741	0.00398137	0.0207579
Infection 02_48H	HALLMARK_EPITHELIAL_MESENCHYMAL_TRANSITION	COL6A2	Up	Up	1.20654	0.000188789	0.000552067	1.20654	0.00912828	0.0416762
Infection 02_48H	HALLMARK_EPITHELIAL_MESENCHYMAL_TRANSITION	COL6A3	Up	Up	2.35952	9.89146e-05	0.000311857	2.35952	0.000420947	0.00311217
Infection 02_48H	HALLMARK_EPITHELIAL_MESENCHYMAL_TRANSITION	COL7A1	Down	Down	-3.45346	1.50667e-12	6.09952e-11	-3.45346	2.38897e-11	1.85367e-09
Infection 02_48H	HALLMARK_EPITHELIAL_MESENCHYMAL_TRANSITION	COLGALT1	Down	NotSig	-0.468086	1.93003e-05	7.25665e-05	-0.468086	0.912123	1
Infection 02_48H	HALLMARK_EPITHELIAL_MESENCHYMAL_TRANSITION	COPA	Down	NotSig	-0.636267	1.4202e-07	9.33183e-07	-0.636267	0.401881	0.822755
Infection 02_48H	HALLMARK_EPITHELIAL_MESENCHYMAL_TRANSITION	CXCL1	Up	Up	8.51996	1.72631e-07	1.10765e-06	8.51996	3.21627e-07	6.5946e-06
Infection 02_48H	HALLMARK_EPITHELIAL_MESENCHYMAL_TRANSITION	CXCL8	Up	Up	2.73992	2.42037e-12	9.05722e-11	2.73992	8.36819e-11	5.38456e-09
Infection 02_48H	HALLMARK_EPITHELIAL_MESENCHYMAL_TRANSITION	DAB2	Up	Up	4.39499	8.69261e-10	1.19648e-08	4.39499	3.65734e-09	1.35897e-07
Infection 02_48H	HALLMARK_EPITHELIAL_MESENCHYMAL_TRANSITION	DPYSL3	NotSig	NotSig	1.71014	0.207962	0.271289	1.71014	0.207238	0.509295
Infection 02_48H	HALLMARK_EPITHELIAL_MESENCHYMAL_TRANSITION	DST	Up	NotSig	0.628192	0.000114322	0.000355453	0.628192	0.363776	0.766197
Infection 02_48H	HALLMARK_EPITHELIAL_MESENCHYMAL_TRANSITION	ECM1	Down	Down	-1.81586	7.42696e-06	3.08722e-05	-1.81586	0.000175469	0.00148134
Infection 02_48H	HALLMARK_EPITHELIAL_MESENCHYMAL_TRANSITION	EFEMP2	Up	Up	1.63474	6.44836e-05	0.000213493	1.63474	0.00109341	0.00700713
Infection 02_48H	HALLMARK_EPITHELIAL_MESENCHYMAL_TRANSITION	EMP3	NotSig	NotSig	0.32891	0.0555877	0.0858772	0.32891	0.881504	1
Infection 02_48H	HALLMARK_EPITHELIAL_MESENCHYMAL_TRANSITION	ENO2	NotSig	NotSig	0.102253	0.344663	0.417037	0.102253	0.999662	1
Infection 02_48H	HALLMARK_EPITHELIAL_MESENCHYMAL_TRANSITION	FAS	NotSig	NotSig	0.0500099	0.700314	0.753742	0.0500099	0.99926	1
Infection 02_48H	HALLMARK_EPITHELIAL_MESENCHYMAL_TRANSITION	FBLN2	NotSig	NotSig	-1.09907	0.290532	0.360654	-1.09907	0.322898	0.703532
Infection 02_48H	HALLMARK_EPITHELIAL_MESENCHYMAL_TRANSITION	FBLN5	Up	Up	2.84861	7.42812e-08	5.33241e-07	2.84861	7.49703e-07	1.31856e-05
Infection 02_48H	HALLMARK_EPITHELIAL_MESENCHYMAL_TRANSITION	FBN1	NotSig	NotSig	0.225096	0.181326	0.241012	0.225096	0.953963	1
Infection 02_48H	HALLMARK_EPITHELIAL_MESENCHYMAL_TRANSITION	FERMT2	Up	Up	4.02429	6.10799e-14	4.37482e-12	4.02429	6.49071e-13	9.0124e-11
Infection 02_48H	HALLMARK_EPITHELIAL_MESENCHYMAL_TRANSITION	FGF2	NotSig	NotSig	3.63096	0.0320405	0.0530568	3.63096	0.0365483	0.129743
Infection 02_48H	HALLMARK_EPITHELIAL_MESENCHYMAL_TRANSITION	FLNA	Down	NotSig	-0.340628	0.0132412	0.024225	-0.340628	0.943445	1
Infection 02_48H	HALLMARK_EPITHELIAL_MESENCHYMAL_TRANSITION	FN1	NotSig	NotSig	0.0536497	0.973844	0.982472	0.0536497	0.973382	1
Infection 02_48H	HALLMARK_EPITHELIAL_MESENCHYMAL_TRANSITION	FSTL3	NotSig	NotSig	-0.440452	0.189675	0.250803	-0.440452	0.506033	0.962162
Infection 02_48H	HALLMARK_EPITHELIAL_MESENCHYMAL_TRANSITION	FUCA1	Up	Up	1.95276	2.36515e-11	5.76856e-10	1.95276	6.57394e-09	2.24694e-07
Infection 02_48H	HALLMARK_EPITHELIAL_MESENCHYMAL_TRANSITION	FZD8	Up	Up	4.71756	0.00129528	0.00307759	4.71756	0.00175849	0.0104722
Infection 02_48H	HALLMARK_EPITHELIAL_MESENCHYMAL_TRANSITION	GADD45A	Down	NotSig	-0.677603	2.2306e-08	1.89727e-07	-0.677603	0.251504	0.58588
Infection 02_48H	HALLMARK_EPITHELIAL_MESENCHYMAL_TRANSITION	GADD45B	Up	Up	4.08736	3.78132e-18	1.93079e-15	4.08736	4.05108e-17	3.20622e-14
Infection 02_48H	HALLMARK_EPITHELIAL_MESENCHYMAL_TRANSITION	GEM	Up	Up	4.75513	5.88429e-09	6.02084e-08	4.75513	2.7995e-08	7.7236e-07
Infection 02_48H	HALLMARK_EPITHELIAL_MESENCHYMAL_TRANSITION	GLIPR1	Up	NotSig	0.742322	5.70502e-05	0.000191243	0.742322	0.145658	0.387959
Infection 02_48H	HALLMARK_EPITHELIAL_MESENCHYMAL_TRANSITION	GPC1	NotSig	NotSig	-0.752339	0.436311	0.508382	-0.752339	0.475643	0.921002
Infection 02_48H	HALLMARK_EPITHELIAL_MESENCHYMAL_TRANSITION	GPX7	Up	NotSig	1.58087	0.00708226	0.0139625	1.58087	0.0189528	0.076298
Infection 02_48H	HALLMARK_EPITHELIAL_MESENCHYMAL_TRANSITION	GREM1	Up	Up	6.69831	1.47436e-12	6.02836e-11	6.69831	4.91328e-12	5.21068e-10
Infection 02_48H	HALLMARK_EPITHELIAL_MESENCHYMAL_TRANSITION	HTRA1	Up	Up	7.34641	0.0026952	0.00590644	7.34641	0.0029583	0.0161584
Infection 02_48H	HALLMARK_EPITHELIAL_MESENCHYMAL_TRANSITION	ID2	Up	Up	1.16321	5.20276e-10	7.84261e-09	1.16321	3.98897e-05	0.000408154
Infection 02_48H	HALLMARK_EPITHELIAL_MESENCHYMAL_TRANSITION	IGFBP2	NotSig	NotSig	-0.614251	0.0524313	0.0816292	-0.614251	0.314328	0.690615
Infection 02_48H	HALLMARK_EPITHELIAL_MESENCHYMAL_TRANSITION	IGFBP3	NotSig	NotSig	0.668248	0.287931	0.358081	0.668248	0.360052	0.760447
Infection 02_48H	HALLMARK_EPITHELIAL_MESENCHYMAL_TRANSITION	IGFBP4	Up	Up	2.37113	1.92867e-07	1.2241e-06	2.37113	2.97302e-06	4.38582e-05
Infection 02_48H	HALLMARK_EPITHELIAL_MESENCHYMAL_TRANSITION	IL15	Up	Up	1.61732	0.00284673	0.00620416	1.61732	0.0102677	0.0459375
Infection 02_48H	HALLMARK_EPITHELIAL_MESENCHYMAL_TRANSITION	IL32	Up	NotSig	0.846913	8.25213e-05	0.000265792	0.846913	0.0647333	0.205549
Infection 02_48H	HALLMARK_EPITHELIAL_MESENCHYMAL_TRANSITION	ITGA5	Down	NotSig	-0.701126	0.00010559	0.000330901	-0.701126	0.208477	0.511168
Infection 02_48H	HALLMARK_EPITHELIAL_MESENCHYMAL_TRANSITION	ITGAV	Down	NotSig	-0.978976	0.00063016	0.00162008	-0.978976	0.0378268	0.133265
Infection 02_48H	HALLMARK_EPITHELIAL_MESENCHYMAL_TRANSITION	ITGB1	Down	NotSig	-0.690471	8.24877e-08	5.83944e-07	-0.690471	0.213259	0.519334
Infection 02_48H	HALLMARK_EPITHELIAL_MESENCHYMAL_TRANSITION	ITGB3	Down	Down	-1.2554	4.12856e-08	3.24161e-07	-1.2554	0.000152891	0.0013186
Infection 02_48H	HALLMARK_EPITHELIAL_MESENCHYMAL_TRANSITION	ITGB5	NotSig	NotSig	-0.80179	0.087386	0.127581	-0.80179	0.198342	0.492789
Infection 02_48H	HALLMARK_EPITHELIAL_MESENCHYMAL_TRANSITION	JUN	Up	Up	3.07495	6.16917e-20	1.08502e-16	3.07495	2.592e-18	2.93063e-15
Infection 02_48H	HALLMARK_EPITHELIAL_MESENCHYMAL_TRANSITION	LAMA2	NotSig	NotSig	-0.442942	0.421355	0.49401	-0.442942	0.517134	0.975128
Infection 02_48H	HALLMARK_EPITHELIAL_MESENCHYMAL_TRANSITION	LAMC1	NotSig	NotSig	-0.184292	0.342604	0.415029	-0.184292	0.94144	1
Infection 02_48H	HALLMARK_EPITHELIAL_MESENCHYMAL_TRANSITION	LGALS1	Up	Up	2.10645	2.69284e-10	4.44936e-09	2.10645	2.65386e-08	7.36983e-07
Infection 02_48H	HALLMARK_EPITHELIAL_MESENCHYMAL_TRANSITION	LOX	NotSig	NotSig	-1.76689	0.0703013	0.105519	-1.76689	0.0925992	0.272698
Infection 02_48H	HALLMARK_EPITHELIAL_MESENCHYMAL_TRANSITION	LOXL2	NotSig	NotSig	-0.302329	0.541942	0.609218	-0.302329	0.651165	1
Infection 02_48H	HALLMARK_EPITHELIAL_MESENCHYMAL_TRANSITION	LRP1	Down	NotSig	-0.589111	0.000270428	0.000759108	-0.589111	0.460573	0.903173
Infection 02_48H	HALLMARK_EPITHELIAL_MESENCHYMAL_TRANSITION	LRRC15	NotSig	NotSig	6.94361	0.999718	0.999904	6.94361	0.999708	1
Infection 02_48H	HALLMARK_EPITHELIAL_MESENCHYMAL_TRANSITION	MAGEE1	NotSig	NotSig	-0.517206	0.267223	0.335971	-0.517206	0.417614	0.844241
Infection 02_48H	HALLMARK_EPITHELIAL_MESENCHYMAL_TRANSITION	MATN2	NotSig	NotSig	-0.0334264	0.948388	0.962923	-0.0334264	0.960549	1
Infection 02_48H	HALLMARK_EPITHELIAL_MESENCHYMAL_TRANSITION	MCM7	Down	NotSig	-0.419667	4.93091e-05	0.000167744	-0.419667	0.96812	1
Infection 02_48H	HALLMARK_EPITHELIAL_MESENCHYMAL_TRANSITION	MEST	NotSig	NotSig	0.294009	0.123289	0.172397	0.294009	0.8738	1
Infection 02_48H	HALLMARK_EPITHELIAL_MESENCHYMAL_TRANSITION	MFAP5	Up	Up	1.98666	0.00110483	0.00267039	1.98666	0.00358762	0.0189991
Infection 02_48H	HALLMARK_EPITHELIAL_MESENCHYMAL_TRANSITION	MGP	NotSig	NotSig	-0.822447	0.25681	0.324736	-0.822447	0.312537	0.687965
Infection 02_48H	HALLMARK_EPITHELIAL_MESENCHYMAL_TRANSITION	MMP14	Up	Up	1.5128	3.4239e-06	1.55425e-05	1.5128	0.000320139	0.00245636
Infection 02_48H	HALLMARK_EPITHELIAL_MESENCHYMAL_TRANSITION	MMP2	NotSig	NotSig	0.37929	0.813837	0.853071	0.37929	0.816786	1
Infection 02_48H	HALLMARK_EPITHELIAL_MESENCHYMAL_TRANSITION	MSX1	Up	Up	4.41314	0.00214189	0.00479751	4.41314	0.00284029	0.0155945
Infection 02_48H	HALLMARK_EPITHELIAL_MESENCHYMAL_TRANSITION	MYLK	NotSig	NotSig	-0.49035	0.149398	0.203618	-0.49035	0.451223	0.890797
Infection 02_48H	HALLMARK_EPITHELIAL_MESENCHYMAL_TRANSITION	NID2	Up	NotSig	6.66964	0.0290589	0.0487157	6.66964	0.0298465	0.110564
Infection 02_48H	HALLMARK_EPITHELIAL_MESENCHYMAL_TRANSITION	NNMT	Up	Up	5.28375	9.09826e-07	4.77033e-06	5.28375	2.28039e-06	3.4842e-05
Infection 02_48H	HALLMARK_EPITHELIAL_MESENCHYMAL_TRANSITION	NOTCH2	NotSig	NotSig	-0.0446478	0.785431	0.828839	-0.0446478	0.995788	1
Infection 02_48H	HALLMARK_EPITHELIAL_MESENCHYMAL_TRANSITION	NT5E	NotSig	NotSig	-0.039254	0.924816	0.944202	-0.039254	0.950967	1
Infection 02_48H	HALLMARK_EPITHELIAL_MESENCHYMAL_TRANSITION	OXTR	Down	NotSig	-1.01591	0.00636233	0.0127094	-1.01591	0.0588602	0.190024
Infection 02_48H	HALLMARK_EPITHELIAL_MESENCHYMAL_TRANSITION	P3H1	Down	NotSig	-0.362702	0.00202713	0.00457109	-0.362702	0.967489	1
Infection 02_48H	HALLMARK_EPITHELIAL_MESENCHYMAL_TRANSITION	PCOLCE	Up	NotSig	1.13605	0.00135107	0.00319005	1.13605	0.0240729	0.093002
Infection 02_48H	HALLMARK_EPITHELIAL_MESENCHYMAL_TRANSITION	PDLIM4	NotSig	NotSig	-0.502778	0.999532	0.999904	-0.502778	0.99998	1
Infection 02_48H	HALLMARK_EPITHELIAL_MESENCHYMAL_TRANSITION	PFN2	NotSig	NotSig	-0.397316	0.373611	0.446575	-0.397316	0.533202	0.994586
Infection 02_48H	HALLMARK_EPITHELIAL_MESENCHYMAL_TRANSITION	PLAUR	Up	Up	2.91308	5.06994e-13	2.52365e-11	2.91308	1.73802e-11	1.42544e-09
Infection 02_48H	HALLMARK_EPITHELIAL_MESENCHYMAL_TRANSITION	PLOD1	NotSig	NotSig	-0.0283482	0.843673	0.87795	-0.0283482	0.998997	1
Infection 02_48H	HALLMARK_EPITHELIAL_MESENCHYMAL_TRANSITION	PLOD2	NotSig	NotSig	-0.0468557	0.862571	0.893113	-0.0468557	0.964874	1
Infection 02_48H	HALLMARK_EPITHELIAL_MESENCHYMAL_TRANSITION	PLOD3	Down	Down	-1.32608	1.92238e-13	1.15263e-11	-1.32608	2.30904e-08	6.58556e-07
Infection 02_48H	HALLMARK_EPITHELIAL_MESENCHYMAL_TRANSITION	PMEPA1	Up	Up	1.87972	2.75315e-09	3.12623e-08	1.87972	4.58247e-07	8.82432e-06
Infection 02_48H	HALLMARK_EPITHELIAL_MESENCHYMAL_TRANSITION	PMP22	NotSig	NotSig	-0.178735	0.0586641	0.090076	-0.178735	0.999726	1
Infection 02_48H	HALLMARK_EPITHELIAL_MESENCHYMAL_TRANSITION	PPIB	Down	NotSig	-0.403289	0.00358501	0.00762116	-0.403289	0.890164	1
Infection 02_48H	HALLMARK_EPITHELIAL_MESENCHYMAL_TRANSITION	PTHLH	NotSig	NotSig	-1.38334	0.999639	0.999904	-1.38334	0.99963	1
Infection 02_48H	HALLMARK_EPITHELIAL_MESENCHYMAL_TRANSITION	PVR	NotSig	NotSig	-0.141464	0.483244	0.553693	-0.141464	0.953027	1
Infection 02_48H	HALLMARK_EPITHELIAL_MESENCHYMAL_TRANSITION	QSOX1	Up	NotSig	0.564073	0.000231706	0.000660842	0.564073	0.540529	1
Infection 02_48H	HALLMARK_EPITHELIAL_MESENCHYMAL_TRANSITION	RHOB	Up	NotSig	0.680034	1.37067e-06	6.88556e-06	0.680034	0.244191	0.573742
Infection 02_48H	HALLMARK_EPITHELIAL_MESENCHYMAL_TRANSITION	SAT1	Up	NotSig	0.295011	0.00792427	0.0154171	0.295011	0.991301	1
Infection 02_48H	HALLMARK_EPITHELIAL_MESENCHYMAL_TRANSITION	SDC1	Up	Up	8.9566	3.29051e-15	4.2693e-13	8.9566	8.7682e-15	2.39296e-12
Infection 02_48H	HALLMARK_EPITHELIAL_MESENCHYMAL_TRANSITION	SDC4	Up	Up	1.10421	7.26062e-11	1.48295e-09	1.10421	3.25778e-05	0.000346788
Infection 02_48H	HALLMARK_EPITHELIAL_MESENCHYMAL_TRANSITION	SERPINE1	NotSig	NotSig	0.496569	0.245627	0.312718	0.496569	0.414739	0.840427
Infection 02_48H	HALLMARK_EPITHELIAL_MESENCHYMAL_TRANSITION	SERPINE2	NotSig	NotSig	-0.167103	0.0790128	0.116942	-0.167103	0.999752	1
Infection 02_48H	HALLMARK_EPITHELIAL_MESENCHYMAL_TRANSITION	SERPINH1	Down	Down	-0.906871	7.24003e-10	1.03152e-08	-0.906871	0.00289436	0.0158584
Infection 02_48H	HALLMARK_EPITHELIAL_MESENCHYMAL_TRANSITION	SGCB	Up	NotSig	1.20218	0.0196477	0.0344755	1.20218	0.0548263	0.179344
Infection 02_48H	HALLMARK_EPITHELIAL_MESENCHYMAL_TRANSITION	SGCG	NotSig	NotSig	-0.60609	0.252032	0.319664	-0.60609	0.355543	0.754308
Infection 02_48H	HALLMARK_EPITHELIAL_MESENCHYMAL_TRANSITION	SLC6A8	Down	Down	-1.07211	3.79524e-12	1.2864e-10	-1.07211	1.13965e-05	0.000139949
Infection 02_48H	HALLMARK_EPITHELIAL_MESENCHYMAL_TRANSITION	SNTB1	Up	NotSig	0.589419	8.19804e-05	0.000264452	0.589419	0.48381	0.932224
Infection 02_48H	HALLMARK_EPITHELIAL_MESENCHYMAL_TRANSITION	SPARC	Up	Up	4.46587	6.026e-11	1.26005e-09	4.46587	3.89069e-10	2.02585e-08
Infection 02_48H	HALLMARK_EPITHELIAL_MESENCHYMAL_TRANSITION	SPOCK1	NotSig	NotSig	0.926727	0.687709	0.742699	0.926727	0.693044	1
Infection 02_48H	HALLMARK_EPITHELIAL_MESENCHYMAL_TRANSITION	SPP1	NotSig	NotSig	-1.77605	0.132497	0.183458	-1.77605	0.154486	0.406442
Infection 02_48H	HALLMARK_EPITHELIAL_MESENCHYMAL_TRANSITION	TAGLN	Down	NotSig	-0.558957	9.21285e-05	0.000292891	-0.558957	0.583806	1
Infection 02_48H	HALLMARK_EPITHELIAL_MESENCHYMAL_TRANSITION	TGFB1	NotSig	NotSig	-0.126194	0.284364	0.354202	-0.126194	0.998807	1
Infection 02_48H	HALLMARK_EPITHELIAL_MESENCHYMAL_TRANSITION	TGFBI	Up	Up	4.51473	4.40146e-08	3.41188e-07	4.51473	1.42866e-07	3.21224e-06
Infection 02_48H	HALLMARK_EPITHELIAL_MESENCHYMAL_TRANSITION	TGFBR3	NotSig	NotSig	0.714309	0.111607	0.157819	0.714309	0.245877	0.576761
Infection 02_48H	HALLMARK_EPITHELIAL_MESENCHYMAL_TRANSITION	TGM2	NotSig	NotSig	-0.0257782	0.816461	0.855425	-0.0257782	0.999924	1
Infection 02_48H	HALLMARK_EPITHELIAL_MESENCHYMAL_TRANSITION	THBS1	NotSig	NotSig	0.39785	0.031408	0.0521294	0.39785	0.77235	1
Infection 02_48H	HALLMARK_EPITHELIAL_MESENCHYMAL_TRANSITION	THY1	NotSig	NotSig	0.508005	0.46647	0.537901	0.508005	0.52238	0.981373
Infection 02_48H	HALLMARK_EPITHELIAL_MESENCHYMAL_TRANSITION	TIMP1	NotSig	NotSig	-0.119587	0.365371	0.438207	-0.119587	0.997053	1
Infection 02_48H	HALLMARK_EPITHELIAL_MESENCHYMAL_TRANSITION	TIMP3	Down	NotSig	-0.469446	8.57659e-06	3.51798e-05	-0.469446	0.925771	1
Infection 02_48H	HALLMARK_EPITHELIAL_MESENCHYMAL_TRANSITION	TNFAIP3	Up	Up	2.14338	2.75587e-14	2.27201e-12	2.14338	6.77784e-12	6.66375e-10
Infection 02_48H	HALLMARK_EPITHELIAL_MESENCHYMAL_TRANSITION	TNFRSF12A	Down	NotSig	-0.692371	0.00488187	0.010041	-0.692371	0.231352	0.551259
Infection 02_48H	HALLMARK_EPITHELIAL_MESENCHYMAL_TRANSITION	TPM1	Down	Down	-0.921488	3.88054e-11	8.70043e-10	-0.921488	0.00083441	0.00557951
Infection 02_48H	HALLMARK_EPITHELIAL_MESENCHYMAL_TRANSITION	TPM2	Up	Up	2.55813	3.56465e-08	2.85407e-07	2.55813	5.27027e-07	9.85179e-06
Infection 02_48H	HALLMARK_EPITHELIAL_MESENCHYMAL_TRANSITION	TPM4	Down	NotSig	-0.801024	4.23774e-07	2.43041e-06	-0.801024	0.0541753	0.177655
Infection 02_48H	HALLMARK_EPITHELIAL_MESENCHYMAL_TRANSITION	VCAN	Up	Up	3.0983	0.000454132	0.00121079	3.0983	0.00102389	0.00665045
Infection 02_48H	HALLMARK_EPITHELIAL_MESENCHYMAL_TRANSITION	VEGFA	NotSig	NotSig	-0.0421122	0.788098	0.83121	-0.0421122	0.996768	1
Infection 02_48H	HALLMARK_EPITHELIAL_MESENCHYMAL_TRANSITION	VIM	Up	NotSig	0.855206	1.61288e-08	1.43429e-07	0.855206	0.0151451	0.0633975
Infection 02_48H	HALLMARK_EPITHELIAL_MESENCHYMAL_TRANSITION	WIPF1	Up	Up	0.960117	8.50374e-10	1.1756e-08	0.960117	0.00114065	0.00726283
Infection 16_48H	HALLMARK_EPITHELIAL_MESENCHYMAL_TRANSITION	ACTA2	Up	Up	1.86986	4.34745e-09	3.52901e-07	1.86986	6.15282e-07	0.000150839
Infection 16_48H	HALLMARK_EPITHELIAL_MESENCHYMAL_TRANSITION	ANPEP	Up	Up	1.7782	2.30354e-07	7.72517e-06	1.7782	2.10118e-05	0.00235215
Infection 16_48H	HALLMARK_EPITHELIAL_MESENCHYMAL_TRANSITION	AREG	NotSig	NotSig	-0.436679	0.247399	0.374135	-0.436679	0.492409	1
Infection 16_48H	HALLMARK_EPITHELIAL_MESENCHYMAL_TRANSITION	BASP1	Up	NotSig	1.0049	0.000129646	0.00105293	1.0049	0.0236399	0.30472
Infection 16_48H	HALLMARK_EPITHELIAL_MESENCHYMAL_TRANSITION	BMP1	Up	NotSig	1.02652	3.55925e-06	6.36603e-05	1.02652	0.00740192	0.147749
Infection 16_48H	HALLMARK_EPITHELIAL_MESENCHYMAL_TRANSITION	CALU	Down	NotSig	-0.431071	0.00113729	0.00573933	-0.431071	0.877138	1
Infection 16_48H	HALLMARK_EPITHELIAL_MESENCHYMAL_TRANSITION	CAPG	Up	NotSig	0.648275	0.000191665	0.00141703	0.648275	0.310564	1
Infection 16_48H	HALLMARK_EPITHELIAL_MESENCHYMAL_TRANSITION	CCN1	NotSig	NotSig	-0.387177	0.141099	0.244815	-0.387177	0.63506	1
Infection 16_48H	HALLMARK_EPITHELIAL_MESENCHYMAL_TRANSITION	CD44	NotSig	NotSig	-0.162517	0.0593576	0.126781	-0.162517	0.999933	1
Infection 16_48H	HALLMARK_EPITHELIAL_MESENCHYMAL_TRANSITION	CD59	NotSig	NotSig	-0.0467924	0.607575	0.71905	-0.0467924	0.999986	1
Infection 16_48H	HALLMARK_EPITHELIAL_MESENCHYMAL_TRANSITION	CDH6	Down	Down	-1.31709	5.55814e-11	1.02302e-08	-1.31709	1.50354e-06	0.000297495
Infection 16_48H	HALLMARK_EPITHELIAL_MESENCHYMAL_TRANSITION	COL5A2	Up	NotSig	1.30206	0.0092631	0.0297413	1.30206	0.0325847	0.374842
Infection 16_48H	HALLMARK_EPITHELIAL_MESENCHYMAL_TRANSITION	COL6A2	NotSig	NotSig	0.350267	0.313351	0.446287	0.350267	0.604476	1
Infection 16_48H	HALLMARK_EPITHELIAL_MESENCHYMAL_TRANSITION	COL6A3	Up	Up	2.62852	2.41386e-05	0.000281155	2.62852	0.000114915	0.00808439
Infection 16_48H	HALLMARK_EPITHELIAL_MESENCHYMAL_TRANSITION	COL7A1	Up	Up	1.52648	2.27173e-07	7.65089e-06	1.52648	5.83584e-05	0.00491359
Infection 16_48H	HALLMARK_EPITHELIAL_MESENCHYMAL_TRANSITION	COLGALT1	NotSig	NotSig	-0.112566	0.218481	0.340387	-0.112566	0.999943	1
Infection 16_48H	HALLMARK_EPITHELIAL_MESENCHYMAL_TRANSITION	COPA	Down	NotSig	-0.555427	1.85177e-06	3.83159e-05	-0.555427	0.703428	1
Infection 16_48H	HALLMARK_EPITHELIAL_MESENCHYMAL_TRANSITION	CXCL1	NotSig	NotSig	1.3988	0.405752	0.538949	1.3988	0.417685	1
Infection 16_48H	HALLMARK_EPITHELIAL_MESENCHYMAL_TRANSITION	CXCL8	NotSig	NotSig	-0.51396	0.0350193	0.0846291	-0.51396	0.486036	1
Infection 16_48H	HALLMARK_EPITHELIAL_MESENCHYMAL_TRANSITION	DAB2	NotSig	NotSig	1.07479	0.0209668	0.0564524	1.07479	0.0723213	0.603783
Infection 16_48H	HALLMARK_EPITHELIAL_MESENCHYMAL_TRANSITION	DPYSL3	NotSig	NotSig	-0.0198912	0.95485	0.978262	-0.0198912	0.992027	1
Infection 16_48H	HALLMARK_EPITHELIAL_MESENCHYMAL_TRANSITION	DST	Down	NotSig	-0.503451	0.00215471	0.00948937	-0.503451	0.649525	1
Infection 16_48H	HALLMARK_EPITHELIAL_MESENCHYMAL_TRANSITION	ECM1	NotSig	NotSig	0.390426	0.0342491	0.0831742	0.390426	0.785526	1
Infection 16_48H	HALLMARK_EPITHELIAL_MESENCHYMAL_TRANSITION	EFEMP2	NotSig	NotSig	0.638317	0.0701333	0.143763	0.638317	0.288642	1
Infection 16_48H	HALLMARK_EPITHELIAL_MESENCHYMAL_TRANSITION	EMP3	Up	NotSig	0.763664	0.000156615	0.00120989	0.763664	0.127257	0.815857
Infection 16_48H	HALLMARK_EPITHELIAL_MESENCHYMAL_TRANSITION	ENO2	NotSig	NotSig	0.156238	0.149555	0.255953	0.156238	0.999162	1
Infection 16_48H	HALLMARK_EPITHELIAL_MESENCHYMAL_TRANSITION	FAS	Up	NotSig	0.894546	1.96019e-07	6.84941e-06	0.894546	0.0143041	0.221259
Infection 16_48H	HALLMARK_EPITHELIAL_MESENCHYMAL_TRANSITION	FBLN2	Up	NotSig	0.598219	0.0114407	0.0349064	0.598219	0.364541	1
Infection 16_48H	HALLMARK_EPITHELIAL_MESENCHYMAL_TRANSITION	FBLN5	Up	Up	1.77647	0.000173132	0.00130438	1.77647	0.00143014	0.0483713
Infection 16_48H	HALLMARK_EPITHELIAL_MESENCHYMAL_TRANSITION	FBN1	NotSig	NotSig	0.314159	0.241443	0.36735	0.314159	0.717902	1
Infection 16_48H	HALLMARK_EPITHELIAL_MESENCHYMAL_TRANSITION	FERMT2	Up	NotSig	1.48843	0.000431039	0.00268134	1.48843	0.00477162	0.110748
Infection 16_48H	HALLMARK_EPITHELIAL_MESENCHYMAL_TRANSITION	FGF2	NotSig	NotSig	-2.6288	0.112019	0.205138	-2.6288	0.113368	0.76754
Infection 16_48H	HALLMARK_EPITHELIAL_MESENCHYMAL_TRANSITION	FLNA	NotSig	NotSig	0.019413	0.879381	0.927055	0.019413	0.999758	1
Infection 16_48H	HALLMARK_EPITHELIAL_MESENCHYMAL_TRANSITION	FN1	NotSig	NotSig	-0.421922	0.807157	0.876002	-0.421922	0.814682	1
Infection 16_48H	HALLMARK_EPITHELIAL_MESENCHYMAL_TRANSITION	FSTL3	NotSig	NotSig	-0.0494055	0.877144	0.925741	-0.0494055	0.948344	1
Infection 16_48H	HALLMARK_EPITHELIAL_MESENCHYMAL_TRANSITION	FUCA1	NotSig	NotSig	0.312554	0.0822764	0.162368	0.312554	0.879589	1
Infection 16_48H	HALLMARK_EPITHELIAL_MESENCHYMAL_TRANSITION	FZD8	NotSig	NotSig	2.10404	0.131568	0.231965	2.10404	0.144918	0.873022
Infection 16_48H	HALLMARK_EPITHELIAL_MESENCHYMAL_TRANSITION	GADD45A	NotSig	NotSig	-0.133867	0.133108	0.233895	-0.133867	0.999939	1
Infection 16_48H	HALLMARK_EPITHELIAL_MESENCHYMAL_TRANSITION	GADD45B	Up	Up	1.40004	2.45615e-07	8.1506e-06	1.40004	0.000137039	0.00923061
Infection 16_48H	HALLMARK_EPITHELIAL_MESENCHYMAL_TRANSITION	GEM	NotSig	NotSig	-0.157401	0.875193	0.924537	-0.157401	0.893049	1
Infection 16_48H	HALLMARK_EPITHELIAL_MESENCHYMAL_TRANSITION	GLIPR1	Up	NotSig	0.853202	2.62789e-05	0.000299326	0.853202	0.0524727	0.497657
Infection 16_48H	HALLMARK_EPITHELIAL_MESENCHYMAL_TRANSITION	GPC1	Up	NotSig	2.92784	0.00749405	0.025148	2.92784	0.0110398	0.189815
Infection 16_48H	HALLMARK_EPITHELIAL_MESENCHYMAL_TRANSITION	GPX7	Up	NotSig	1.62222	0.000843998	0.00452256	1.62222	0.00515598	0.116591
Infection 16_48H	HALLMARK_EPITHELIAL_MESENCHYMAL_TRANSITION	GREM1	Up	Up	4.55395	3.44289e-05	0.000370924	4.55395	6.73308e-05	0.00559403
Infection 16_48H	HALLMARK_EPITHELIAL_MESENCHYMAL_TRANSITION	HTRA1	NotSig	NotSig	0.66205	0.580521	0.696247	0.66205	0.606314	1
Infection 16_48H	HALLMARK_EPITHELIAL_MESENCHYMAL_TRANSITION	ID2	Up	NotSig	0.882181	3.73653e-09	3.12939e-07	0.882181	0.00700053	0.142798
Infection 16_48H	HALLMARK_EPITHELIAL_MESENCHYMAL_TRANSITION	IGFBP2	NotSig	NotSig	0.45056	0.0944938	0.179988	0.45056	0.54619	1
Infection 16_48H	HALLMARK_EPITHELIAL_MESENCHYMAL_TRANSITION	IGFBP3	NotSig	NotSig	0.00960509	0.986044	0.998271	0.00960509	0.98216	1
Infection 16_48H	HALLMARK_EPITHELIAL_MESENCHYMAL_TRANSITION	IGFBP4	NotSig	NotSig	0.848084	0.031262	0.0773439	0.848084	0.14229	0.865608
Infection 16_48H	HALLMARK_EPITHELIAL_MESENCHYMAL_TRANSITION	IL15	NotSig	NotSig	-0.0611643	0.902853	0.943318	-0.0611643	0.926882	1
Infection 16_48H	HALLMARK_EPITHELIAL_MESENCHYMAL_TRANSITION	IL32	Up	Up	1.26178	6.38625e-07	1.65546e-05	1.26178	0.000576139	0.0255391
Infection 16_48H	HALLMARK_EPITHELIAL_MESENCHYMAL_TRANSITION	ITGA5	Down	NotSig	-0.832807	2.66115e-06	5.04471e-05	-0.832807	0.0466019	0.465346
Infection 16_48H	HALLMARK_EPITHELIAL_MESENCHYMAL_TRANSITION	ITGAV	NotSig	NotSig	0.131174	0.567694	0.685276	0.131174	0.930974	1
Infection 16_48H	HALLMARK_EPITHELIAL_MESENCHYMAL_TRANSITION	ITGB1	Down	NotSig	-0.548679	3.80201e-06	6.6869e-05	-0.548679	0.710743	1
Infection 16_48H	HALLMARK_EPITHELIAL_MESENCHYMAL_TRANSITION	ITGB3	Up	NotSig	0.918077	1.70215e-07	6.17967e-06	0.918077	0.0102247	0.18226
Infection 16_48H	HALLMARK_EPITHELIAL_MESENCHYMAL_TRANSITION	ITGB5	Up	NotSig	0.763879	0.00196453	0.00881671	0.763879	0.151503	0.891504
Infection 16_48H	HALLMARK_EPITHELIAL_MESENCHYMAL_TRANSITION	JUN	Up	NotSig	0.908201	7.80079e-07	1.94761e-05	0.908201	0.0162975	0.239307
Infection 16_48H	HALLMARK_EPITHELIAL_MESENCHYMAL_TRANSITION	LAMA2	NotSig	NotSig	-0.518439	0.21211	0.332886	-0.518439	0.407168	1
Infection 16_48H	HALLMARK_EPITHELIAL_MESENCHYMAL_TRANSITION	LAMC1	Up	NotSig	0.384763	0.0162115	0.0459959	0.384763	0.850818	1
Infection 16_48H	HALLMARK_EPITHELIAL_MESENCHYMAL_TRANSITION	LGALS1	Up	Up	1.35331	1.20692e-08	7.64172e-07	1.35331	3.20784e-05	0.00325988
Infection 16_48H	HALLMARK_EPITHELIAL_MESENCHYMAL_TRANSITION	LOX	Up	NotSig	1.24347	3.77132e-05	0.000398779	1.24347	0.00410432	0.100724
Infection 16_48H	HALLMARK_EPITHELIAL_MESENCHYMAL_TRANSITION	LOXL2	NotSig	NotSig	1.24059	0.0560131	0.12149	1.24059	0.0932364	0.689644
Infection 16_48H	HALLMARK_EPITHELIAL_MESENCHYMAL_TRANSITION	LRP1	Down	Down	-1.5902	7.74557e-11	1.36227e-08	-1.5902	1.54412e-07	4.70036e-05
Infection 16_48H	HALLMARK_EPITHELIAL_MESENCHYMAL_TRANSITION	LRRC15	NotSig	NotSig	0	0.999764	0.99996	0	0.999999	1
Infection 16_48H	HALLMARK_EPITHELIAL_MESENCHYMAL_TRANSITION	MAGEE1	NotSig	NotSig	0.667286	0.137331	0.239803	0.667286	0.281221	1
Infection 16_48H	HALLMARK_EPITHELIAL_MESENCHYMAL_TRANSITION	MATN2	NotSig	NotSig	-0.74091	0.183564	0.298045	-0.74091	0.274766	1
Infection 16_48H	HALLMARK_EPITHELIAL_MESENCHYMAL_TRANSITION	MCM7	Down	NotSig	-0.50432	3.802e-06	6.6869e-05	-0.50432	0.862138	1
Infection 16_48H	HALLMARK_EPITHELIAL_MESENCHYMAL_TRANSITION	MEST	Up	NotSig	0.905762	5.35595e-05	0.000520757	0.905762	0.0384593	0.414977
Infection 16_48H	HALLMARK_EPITHELIAL_MESENCHYMAL_TRANSITION	MFAP5	Up	NotSig	1.56964	0.0141774	0.041321	1.56964	0.0300794	0.356116
Infection 16_48H	HALLMARK_EPITHELIAL_MESENCHYMAL_TRANSITION	MGP	NotSig	NotSig	1.26552	0.0725349	0.147294	1.26552	0.108122	0.746063
Infection 16_48H	HALLMARK_EPITHELIAL_MESENCHYMAL_TRANSITION	MMP14	NotSig	NotSig	-0.0879433	0.712474	0.803755	-0.0879433	0.950647	1
Infection 16_48H	HALLMARK_EPITHELIAL_MESENCHYMAL_TRANSITION	MMP2	NotSig	NotSig	0.907591	0.0533692	0.117038	0.907591	0.138366	0.853879
Infection 16_48H	HALLMARK_EPITHELIAL_MESENCHYMAL_TRANSITION	MSX1	NotSig	NotSig	2.09377	0.219052	0.34111	2.09377	0.229732	1
Infection 16_48H	HALLMARK_EPITHELIAL_MESENCHYMAL_TRANSITION	MYLK	Down	Down	-2.06415	2.08218e-06	4.172e-05	-2.06415	3.57005e-05	0.00341443
Infection 16_48H	HALLMARK_EPITHELIAL_MESENCHYMAL_TRANSITION	NID2	NotSig	NotSig	1.54869	0.710336	0.802106	1.54869	0.704714	1
Infection 16_48H	HALLMARK_EPITHELIAL_MESENCHYMAL_TRANSITION	NNMT	Up	NotSig	3.96217	0.00222312	0.0097263	3.96217	0.00316825	0.0848566
Infection 16_48H	HALLMARK_EPITHELIAL_MESENCHYMAL_TRANSITION	NOTCH2	NotSig	NotSig	0.0758862	0.659528	0.763748	0.0758862	0.989848	1
Infection 16_48H	HALLMARK_EPITHELIAL_MESENCHYMAL_TRANSITION	NT5E	NotSig	NotSig	0.193449	0.673798	0.774117	0.193449	0.764285	1
Infection 16_48H	HALLMARK_EPITHELIAL_MESENCHYMAL_TRANSITION	OXTR	NotSig	NotSig	0.530015	0.110877	0.203628	0.530015	0.402659	1
Infection 16_48H	HALLMARK_EPITHELIAL_MESENCHYMAL_TRANSITION	P3H1	Down	NotSig	-0.266664	0.0167237	0.0472376	-0.266664	0.994068	1
Infection 16_48H	HALLMARK_EPITHELIAL_MESENCHYMAL_TRANSITION	PCOLCE	NotSig	NotSig	0.0453934	0.896765	0.938568	0.0453934	0.949019	1
Infection 16_48H	HALLMARK_EPITHELIAL_MESENCHYMAL_TRANSITION	PDLIM4	NotSig	NotSig	-1.06547	0.0477717	0.107692	-1.06547	0.102066	0.721255
Infection 16_48H	HALLMARK_EPITHELIAL_MESENCHYMAL_TRANSITION	PFN2	NotSig	NotSig	0.501935	0.317422	0.450699	0.501935	0.440021	1
Infection 16_48H	HALLMARK_EPITHELIAL_MESENCHYMAL_TRANSITION	PLAUR	NotSig	NotSig	-0.282982	0.198171	0.31631	-0.282982	0.831599	1
[truncated: 4,536 more rows]

## Sheet: Table
		02-16 hpi			16-48 hpi			02-48 hpi
Hallmark GeneSet	Genes in Set	Genes tot	Genes n	Genes LFC	Genes tot	Genes n	Genes LFC	Genes tot	Genes n	Genes LFC
HALLMARK_ADIPOGENESIS	179				179	79	6
HALLMARK_ALLOGRAFT_REJECTION	172	172	88	25
HALLMARK_ANDROGEN_RESPONSE	90				90	45	3
HALLMARK_ANGIOGENESIS	23				23	8	1
HALLMARK_APOPTOSIS	144				144	76	11
HALLMARK_BILE_ACID_METABOLISM	85	85	44	12
HALLMARK_CHOLESTEROL_HOMEOSTASIS	67							67	41	21
HALLMARK_COAGULATION	97				97	44	11	97	61	33
HALLMARK_COMPLEMENT	171	171	95	36				171	119	58
HALLMARK_DNA_REPAIR	147	147	74	15				147	98	24
HALLMARK_E2F_TARGETS	200	200	106	14
HALLMARK_EPITHELIAL_MESENCHYMAL_TRANSITION	125				125	57	17	125	77	47
HALLMARK_FATTY_ACID_METABOLISM	137				137	66	6
HALLMARK_G2M_CHECKPOINT	195	195	116	15
HALLMARK_HEME_METABOLISM	197	197	124	22
HALLMARK_IL2_STAT5_SIGNALING	186							186	117	51
HALLMARK_IL6_JAK_STAT3_SIGNALING	71				71	35	3	71	47	27
HALLMARK_INFLAMMATORY_RESPONSE	151				151	76	9	151	108	66
HALLMARK_INTERFERON_ALPHA_RESPONSE	94	94	51	16
HALLMARK_INTERFERON_GAMMA_RESPONSE	186	186	98	32	186	116	13	186	129	61
HALLMARK_KRAS_SIGNALING_DN	102	102	47	17				102	68	36
HALLMARK_KRAS_SIGNALING_UP	158	158	86	37	158	74	14	158	112	64
HALLMARK_MITOTIC_SPINDLE	196							196	123	40
HALLMARK_MYC_TARGETS_V1	200	200	101	3
HALLMARK_MYC_TARGETS_V2	58							58	43	9
HALLMARK_MYOGENESIS	133							133	91	38
HALLMARK_OXIDATIVE_PHOSPHORYLATION	199				199	72	2	199	109	12
HALLMARK_P53_PATHWAY	183							183	146	73
HALLMARK_PEROXISOME	90				90	33	1
HALLMARK_PI3K_AKT_MTOR_SIGNALING	95	95	55	9				95	64	20
HALLMARK_PROTEIN_SECRETION	93	93	44	7
HALLMARK_TNFA_SIGNALING_VIA_NFKB	183				183	97	10
HALLMARK_UV_RESPONSE_UP	141	141	83	22				141	108	50
Total	4548	2236	1212	282	1833	878	107	2466	1661	730
upregulated		968	509	175	1138	583	89	1630	1116	575
downregulated		1268	703	107	695	295	18	836	545	155
