# Supplementary material for: Parvovirus B19 and Cellular Transcriptome Dynamics in Differentiating Erythroid Progenitor Cells
Source: Viruses. 2025 Dec 25;18(1):39. doi: 10.3390/v18010039 (PMC12846583; doi:10.3390/v18010039)
Supplement: Supplementary file 1 [file viruses-18-00039-s001.zip › B19V Viruses supplementary File 5.xlsx]

## Sheet: 02 hpi
cluster number	gene count	clustering coefficient	protein names	Reactome Pathways	logFC Sum	avg LogFC
1	35	0.678	SLC2A3, IGF2, MYC, HK2, PFKFB3, CCND1, CDKN2C, KLF4, SOCS3, ICAM1, CDKN1B, CXCR4, DDIT4, CISH, MMP9, SFN, CCNE1, ANGPTL4, CCN1, AREG, LIF, TOR1AIP2, SLC2A1, PIM1, CDKN1C, TXNIP, HES1, NAGK, ETV5, RASGRP1, SUV39H1, RPS6KA5, KDM3A, CITED2, TIPARP	Signal Transduction Gene Transcription Cytokine Signaling in Immune system Cell Cycle	-29.171	-0.833458
2	24	0.684	BHLHE40, BCL3, PTGS2, FOSL2, MAFB, JUN, FOS, NFKBIA, SMAD7, IER3, ATF3, HSPA5, NFIL3, TGFB3, PMAIP1, RUNX1, PLA2G4A, TRIB1, ID2, PRDM1, KLF10, MAFF, DDIT3, ERRFI1	Signal Transduction PERK regulated gene expression	-41.5048	-1.72937
3	10	0.861	AURKA, RAD54L, SPC25, WEE1, FBXO5, FEN1, CCNF, POLH, DCLRE1B, POLL	Cell Cycle, Mitotic DNA Repair	7.5083	0.75083
4	7	0.79	PLAUR, TLR8, NOD1, CCL2, CFB, PGF, FPR1	Immune System Innate Immune System	-12.0881	-1.72687
5	6	0.9	DHX58, OAS2, RSAD2, TDRD7, ISG20, IRF9	Immune System Interferon alpha/beta signaling	3.14317	0.523862
6	4	0.833	BARD1, BRCA2, CBX8, PSMC3IP	Cell Cycle	-0.0379177	-0.00947942
7	3	1	UMPS, CMPK2, UPP1	Pyrimidine metabolism	1.35156	0.450521
8	3	0.667	TNFAIP3, PELI1, ITGBL1	Regulation of TLR3/4 pathways	-0.305461	-0.10182
9	3	0.667	IRS2, LDLR, INSIG1	Lipid homeostasis	-5.89298	-1.96433
10	3	1	MT2A, KRT13, MT1E	Metal homeostasis	-11.2958	-3.76526
11	2		DGCR8, CLP1		2.8436	1.4218
12	2		CAVIN1, POLR1C		2.32037	1.16018
13	2		KCNK5, KCNN4		2.28517	1.14258
14	2		CCNT1, ELOA		1.89964	0.949819
15	2		KPNA2, NUP50		1.7188	0.859401
16	2		PCSK1N, SCG5		0.898402	0.449201
17	2		NAMPT, CMKLR1		0.418552	0.209276
18	2		TUBB2B, KIF5A		0.0399258	0.0199629
19	2		PIK3R3, INPP5F		-0.0713766	-0.0356883
20	2		GZMA, GSDME		-0.248706	-0.124353
21	2		FCER1G, LAT2		-0.594845	-0.297422
22	2		PNRC1, KLHL24		-2.73849	-1.36925
23	2		HBEGF, GPNMB		-3.17171	-1.58585
24	2		ZFP36, TOB1		-3.6187	-1.80935
25	2		STC2, STC1		-8.03414	-4.01707
26	1		IGF1R		-1.03953	-1.03953
27	1		H2BC12		-3.02603	-3.02603

## Sheet: 16 hpi
cluster number	gene count	clustering coefficient	protein names	Reactome Pathways	logFC Sum	avg LogFC
1	15	0.821	CCL2, TLR2, CA12, SERPINE1, LOX, TIMP1, MMP9, PF4, TGFBI, ELANE, PLAU, PLAUR, MMP14, FOSL2, SELENBP1	Extracellular matrix organization Hemostasis	21.4571	1.43048
2	6	0.85	PLEK, BCL2A1, MARCKS, IGSF6, FGR, PHLDA1	No match	10.6674	1.77789
3	5	0.867	GPX3, HMOX1, MT2A, ALAD, MT1E	Cellular response to metal ion Oxidative stress response	-2.03259	-0.406517
4	4	1	CD74, IFI30, CTSS, HLA-DRA	MHC class II antigen presentation	6.24406	1.56101
5	4	0.833	SDC4, TGM2, GPC1, SDC2	Exostosis	3.00578	0.751444
6	4	0.75	ACP5, CYP27A1, CH25H, MGLL	Synthesis of bile acids and bile salts	2.70444	0.67611
7	3	0.667	CCR1, CCL13, GRK5	Chemokine signaling pathway	5.83594	1.94531
8	2		OLR1, STAB1		7.06169	3.53085
9	2		PFKP, FBP1		1.41622	0.70811
10	2		DDX58, EPSTI1		1.31116	0.655579
11	2		ITGB3, DAB2		1.14351	0.571757
12	2		WWTR1, PMP22		-2.74404	-1.37202
13	1		ITGB2		1.11598	1.11598

## Sheet: 48 hpi
cluster number	gene count	clustering coefficient	protein names	Reactome Pathways	logFC Sum	avg LogFC
1	87	0.649	PECAM1, VCAN, CD48, CCR1, SLAMF7, CCL2, IL1B, TNF, CTSK, C3AR1, SDC4, SDC1, TLR2, CD38, CD86, CCL5, CTSS, CXCR4, NR4A2, NR4A1, MMP9, PTGS2, SP1, ANPEP, S100A4, BIRC3, SLA, EPCAM, P2RX7, PTGER4, CMKLR1, IL32, TPH1, MMP14, IRF5, GPR183, CSF3R, KLRK1, PDCD1, PLAUR, C5AR1, LY96, TLR8, MSR1, PLAU, SELL, ITGA5, TNFRSF1B, TLR1, FPR1, IL1R2, ACE, OLR1, PPBP, IL1R1, IDO1, CASP1, SELP, FGF2, CXCL1, PF4, CD…	Immune System Signal Transduction Cytokine Signaling in Immune system Innate Immune System Signaling by Interleukins Hemostasis	174.098	2.00112
2	16	0.783	CD74, NLRC5, PSMB9, SEC24D, CTSV, CTSF, IFI30, CTSH, HLA-B, CIITA, HLA-F, DOCK4, LGMN, HLA-DMA, HLA-DQA1, HLA-DRB1	Immune System Adaptive Immune System MHC class II antigen presentation Cytokine Signaling in Immune system	29.5794	1.84871
3	7	0.867	IFITM1, DDX60, XAF1, SAMHD1, EPSTI1, GBP4, ISG20	Interferon Signaling Interferon alpha/beta signaling	5.23845	0.74835
4	7	0.767	TARS1, ASNS, NUPR1, DDIT4, TRIB3, MTHFD2, CEBPG	Response of EIF2AK1 to heme/aminoacid deficiency	-1.43213	-0.20459
5	5	0.8	TFRC, TG, NCOA4, SLC7A11, TPD52	Ferroptosis	9.28126	1.85625
6	5	0.867	SCD, FADS1, ACSL1, ACSL3, FABP3	Metabolism of lipids	4.49193	0.898385
7	4	1	APOA1, TF, SERPINA1, APOD	Platelet degranulation	14.5359	3.63399
8	4	0.833	GPX3, GPX7, ALOX15B, GLRX	Detoxification of Reactive Oxygen Species	10.1957	2.54893
9	4	0.75	LCK, LAT2, SH2B2, MAP4K1	Regulation of KIT signaling	8.81874	2.20468
10	4	0.833	ACTA2, SORBS3, FBLN5, MFAP5	No match	6.90073	1.72518
11	4	0.75	IGFBP4, STC2, HTRA1, PRG2	Insulin-like growth factor binding	5.93415	1.48354
12	3		IRF8, MAFB, CHRNA1		12.8755	4.29182
13	3		PROS1, SERPINC1, F13B		12.0023	4.00077
14	3		TNNT2, ACTC1, MYL4		10.0353	3.3451
15	3		TRIB2, CEBPA, MAF		9.21058	3.07019
16	3		CFB, C1S, C8G		8.48475	2.82825
17	3		PLXNB2, MRAS, SEMA3B		8.04962	2.68321
18	3		FCER1G, ITGB2, ITGB7		7.61843	2.53948
19	3		SCG3, SCG5, GREM1		5.72213	1.90738
20	3		ZMAT3, FDXR, UPP1		4.13661	1.37887
21	3		VAV2, PIK3R5, CYFIP2		3.82934	1.27645
22	3		SNAP25, DTNB, DMD		3.72094	1.24031
23	3		MAPK12, DUSP16, DUSP3		2.1964	0.732132
24	3		PLK2, IER5, SMC3		1.80563	0.601876
25	3		IRF4, DEF6, TENT5C		1.55105	0.517017
26	3		DDB2, MDM2, PPP2R1B		1.05023	0.350078
27	3		FERMT2, DPYSL3, CD2AP		-0.046105	-0.0153683
28	3		BARD1, POLH, KIF15		-0.499982	-0.166661
29	3		HIF1A, PDK2, PDK1		-0.801935	-0.267312
30	2		LEFTY2, TFCP2L1		12.9535	6.47676
31	2		TMEM176A, TMEM176B		9.77716	4.88858
32	2		CFD, C3		9.1718	4.5859
33	2		F13A1, APLNR		7.94401	3.97201
34	2		COL5A2, NID2		6.49275	3.24638
35	2		MMP11, A2M		5.70056	2.85028
36	2		MARCKS, BASP1		5.23008	2.61504
37	2		LYPD3, KRT13		5.08787	2.54394
38	2		GPNMB, CAPG		4.72058	2.36029
39	2		PTAFR, GPR132		4.5284	2.2642
40	2		IGFBP7, ST14		3.55112	1.77556
41	2		PLEK, PREX1		3.30424	1.65212
42	2		GM2A, FUCA1		3.14463	1.57232
43	2		ABCB11, CROT		2.91375	1.45688
44	2		SLC28A2, SLC29A2		2.88604	1.44302
45	2		STAM2, DAB2		2.77574	1.38787
46	2		GADD45B, GADD45G		2.65593	1.32797
47	2		SESN1, DRAM1		2.34292	1.17146
48	2		PLK3, LSP1		2.05892	1.02946
49	2		CAPN2, CDK5R1		1.74949	0.874747
50	2		EMP1, PMP22		1.70427	0.852135
51	2		CLCN2, SLC4A4		1.1153	0.557651
52	2		SLC38A2, SLC6A12		1.0013	0.500652
53	2		MID1, MID1IP1		0.56703	0.283515
54	2		LGALS3BP, TUBGCP3		0.292994	0.146497
55	2		CTSD, PKP1		-0.771389	-0.385694
56	2		ALDH1A2, RETSAT		-1.76122	-0.880608
57	2		CDC27, H1-0		-1.98209	-0.991044
58	2		HSPA13, ATP2B1		-2.24445	-1.12222
59	2		SLC2A1, SLC7A1		-3.12877	-1.56439
60	1		C1QA		5.52057	5.52057
61	1		ADA		5.45194	5.45194
62	1		STAB1		4.87299	4.87299
63	1		SPARC		3.51196	3.51196
64	1		RGS1		1.88921	1.88921
65	1		PHLDA3		1.87109	1.87109
66	1		LGALS1		1.29194	1.29194
67	1		PSEN2		1.20808	1.20808
68	1		MEF2C		1.05125	1.05125
69	1		VIM		0.881536	0.881536
70	1		B2M		0.391441	0.391441
71	1		FOXO3		-0.822865	-0.822865
72	1		ABCA1		-1.19034	-1.19034

## Sheet: 02-48 hpi
cluster number	gene count	clustering coefficient	protein names	Reactome Pathways	logFC Sum	avg LogFC
1	98	0.702	PECAM1, VCAN, CD48, CCR1, CD83, ICOS, CCR7, SLAMF7, CXCL8, ICAM1, CCL2, FCER1G, IL1B, TNF, C3AR1, CXCL16, CD40, SDC4, ITGAM, SDC1, TLR2, CD38, CD86, CCL5, ITGB2, CTSS, CXCR4, TRAF1, SOCS3, TNFAIP3, NFKBIA, MMP9, NOD1, TIMP2, OSM, IL7, CISH, HBEGF, IL13, STAT4, CXCL1, IL15, CXCL2, IL3RA, IL13RA1, CSF3R, LIF, IL6ST, LGALS1, ANPEP, ALCAM, PLAU, TNFAIP2, IRF5, EDN1, APAF1, LTB, CXCL3, PLAUR, TLR8, IL…	Immune System Cytokine Signaling in Immune system Signal Transduction Innate Immune System	278.205	2.83882
2	20	0.816	CD74, CST7, KCND1, CTSV, CTSF, KCNA3, IFI30, CTSD, CTSH, SELENOP, HLA-B, CIITA, HLA-F, SEC61A1, DOCK4, LGMN, CTSL, HLA-DMA, HLA-DQA1, HLA-DRB1	Immune System Adaptive Immune System MHC class II antigen presentation	35.8319	1.79159
3	19	0.815	GADD45B, NR4A2, DUSP2, DUSP5, BTG2, NR4A1, FOSB, FOS, DDIT3, JUN, ATF3, MAFB, BCL2L11, TRIB1, CDK5R1, ERRFI1, MAFF, ATF1, ETV5	Signal Transduction Generic Transcription Pathway	39.818	2.09568
4	16	0.9	IFITM1, IRF7, USP18, TDRD7, SAMHD1, ISG20, IRF9, XAF1, EPSTI1, CMPK2, DHX58, RTP4, MX2, IFI44, RSAD2, SP110	Immune System Interferon alpha/beta signaling	15.0414	0.94009
5	11	0.85	COL5A2, SERPINH1, PLOD3, COL6A3, COL2A1, COL7A1, COL6A2, AEBP1, EFEMP2, FBLN5, MFAP5	Extracellular matrix organization	14.7469	1.34063
6	10	0.908	HSPA1A, HSPA9, HSPD1, DNAJB1, HSPA13, HSPA4L, HSPA2, STIP1, TIMM10, NUP58	Cellular responses to stress	-3.39822	-0.339822
7	10	0.836	MYC, FOXO4, FOXO3, NEDD9, SFN, CCNE1, NOTCH1, CEBPA, PIM1, RNF4	Generic Transcription Pathway	4.8773	0.48773
8	9	0.802	FBXO5, AURKA, PLK3, CDC27, CALU, PRC1, PHLDA1, CPEB2, INCENP	Cell Cycle, Mitotic	-7.07054	-0.785615
9	9	0.805	GNG2, GNAI3, PTGER4, PREX1, APLNR, PTGIR, GABBR1, GNA15, ADRA2B	GPCR downstream signalling	14.8203	1.6467
10	8	0.851	CALM3, MARCKS, BASP1, CCP110, ATP2B1, ATP2A1, GEM, AKAP12	Signaling by Rho GTPases Reduction of cytosolic Ca++ levels	2.5593	0.319912
11	7	0.776	PLEK, SPHK1, BRPF3, DGKA, DGKH, ARHGEF3, DAPP1	Platelet activation, signaling and aggregation	5.16757	0.738224
12	7	0.79	APOA1, PLA2G7, APOD, ABCA2, PCSK9, TF, ADAMDEC1	Transport of small molecules	31.2114	4.45878
13	7	0.876	WIPF1, WASL, CDC42EP4, CDC42EP2, ARHGAP4, PAK4, CYFIP2	RHO GTPase cycle	-3.68058	-0.525797
14	6	0.75	MAPRE3, MAPRE1, APC, CLIP2, MAP7, NUPR1	No match	3.25273	0.542122
15	6	0.861	TFB2M, DNTTIP2, BYSL, NIP7, GRWD1, YRDC	No match	-6.9609	-1.16015
16	6	0.761	CFB, CFD, C3, C1S, F13B, MASP2	Initial triggering of complement	20.0177	3.33628
17	5		MMP11, FURIN, ADAM9, PROS1, ST14		2.01529	0.403057
18	5		PTPRR, MAPK12, GMFB, DUSP16, DUSP3		4.89684	0.979368
19	5		AP2M1, DAB2, STAM2, LDLR, SYT11		1.64907	0.329814
20	4		MVK, HSD17B7, IDI1, MVD		4.20588	1.05147
21	4		CDKN1B, GPR19, CDKN1C, CCND3		0.294761	0.0736904
22	4		DDB2, ERCC2, TAF13, ELOA		-0.529192	-0.132298
23	4		FEN1, PARP2, XPC, POLB		0.064184	0.016046
24	4		EPB41L3, SPTAN1, SPTBN2, SCN1B		7.82169	1.95542
25	4		PLXNB2, ARHGEF12, MRAS, SEMA3B		10.002	2.5005
26	4		ADA, PNP, NNMT, UPP1		14.1566	3.53915
27	4		KLF4, LEFTY2, TFCP2L1, SPDEF		26.3876	6.59689
28	4		POLR1C, BRF2, POU2F1, SIDT1		0.238134	0.0595336
29	3		YBX2, DGCR8, GEMIN4		-0.49219	-0.164063
30	3		MYH9, SDCCAG8, MYH10		-0.69532	-0.231773
31	3		GADD45G, AUTS2, G0S2		4.83983	1.61328
32	3		GPR65, PTAFR, GPR132		7.10415	2.36805
33	3		PLK2, IER5, NPTX2		13.5485	4.51618
34	3		PPARG, PLIN2, FABP3		10.9206	3.64021
35	3		ACTC1, TPM1, TPM2		15.2786	5.09288
36	3		MAP3K11, MAPK8IP2, MAP4K1		2.45097	0.816988
37	3		GLS2, HK2, GFPT2		6.05075	2.01692
38	3		P2RX7, P2RX4, P2RX6		5.86275	1.95425
39	3		MACROH2A2, HDAC9, ANKRA2		4.60247	1.53416
40	3		C1QC, C1QA, STAB1		19.5749	6.52495
41	3		GPX3, GSTM2, ALOX15B		12.2757	4.0919
42	3		PTPN6, PTPN11, CSF2RA		2.81716	0.939054
43	3		GAMT, SLC6A8, SLC31A2		4.12966	1.37655
44	3		MFN2, OGDH, OPA1		-2.90693	-0.968978
45	2		SLC2A3, SLC2A1		-1.141	-0.5705
46	2		EIF5, EIF4E3		0.151016	0.0755082
47	2		PCSK1N, GPR83		6.57218	3.28609
48	2		TG, SLC5A5		20.8402	10.4201
49	2		PPP2CB, PPP2R1B		-2.312	-1.156
50	2		LTF, TCN2		3.45336	1.72668
51	2		KRT13, MT2A		7.05895	3.52948
52	2		JAG1, AHR		2.62059	1.3103
53	2		ADAM19, TSC22D1		-0.626412	-0.313206
54	2		PIK3R3, PIK3R5		-0.822883	-0.411442
55	2		ANLN, SPON1		1.45228	0.726141
56	2		ERBB3, SLC31A1		1.13124	0.565618
57	2		PXN, SORBS3		2.54726	1.27363
58	2		CEP131, PCNT		0.041785	0.0208925
59	2		IGFBP4, HTRA1		9.71754	4.85877
60	2		CA2, SLC4A4		4.15713	2.07856
61	2		RETSAT, DHRS3		3.45611	1.72805
62	2		ACHE, CHRNA5		-3.12355	-1.56177
63	2		CHST2, ST3GAL5		-0.440604	-0.220302
64	2		CD37, TSPAN13		0.000674669	0.000337335
65	2		JAG2, HEXIM1		3.31149	1.65574
66	2		NPR2, PDE6B		3.02399	1.512
67	2		MAP2K3, TAOK2		-2.71199	-1.35599
68	2		GM2A, FUCA1		3.92403	1.96201
69	2		EPHA2, NIBAN1		2.34329	1.17164
70	2		CD2AP, NPHS1		2.83874	1.41937
71	2		SMC3, SMC1A		-2.7822	-1.3911
72	2		OAT, THNSL2		1.39066	0.695331
73	2		POLE3, POLG2		0.366788	0.183394
74	2		FZD8, FZD5		2.68593	1.34296
75	2		PSMB9, ERAP2		3.07509	1.53755
76	2		FBXO6, NUDT9		1.4302	0.715098
77	2		GPNMB, CAPG		6.9713	3.48565
78	2		AKT1S1, RPTOR		-2.20253	-1.10126
79	2		TFRC, ARF6		-2.46253	-1.23127
80	2		BPGM, ISCA1		-1.99095	-0.995477
81	2		DTNB, AQP3		-0.330054	-0.165027
82	2		TMBIM6, BAK1		-2.48741	-1.24371
83	2		IGF2, PLAG1		2.56321	1.28161
84	2		PLEKHG2, FHL1		2.53412	1.26706
85	2		SESN1, DRAM1		1.90558	0.952791
86	2		TGFA, AREG		4.37465	2.18732
87	2		MID1, MID1IP1		0.425667	0.212833
88	2		SKIL, PMEPA1		2.84636	1.42318
89	2		FDXR, COQ8A		3.21298	1.60649
90	2		TMEM176A, TMEM176B		12.171	6.08551
91	2		DOCK2, DOCK10		2.94497	1.47249
92	2		ATP6V0B, ATP6V1C1		-2.31971	-1.15985
93	2		CLP1, WDR33		-2.88671	-1.44335
94	2		SLC29A2, SLC29A3		3.5316	1.7658
95	2		SLC1A5, SLC7A1		-3.48517	-1.74259
96	2		PSMC3, ADRM1		-1.99262	-0.996312
97	2		ABCB11, CROT		2.85725	1.42862
98	2		GREM1, MSX1		11.1115	5.55573
99	1		NME3		1.10993	1.10993
100	1		YKT6		-0.909192	-0.909192
101	1		ACTA2		2.31978	2.31978
102	1		SPARC		4.46587	4.46587
103	1		UMPS		-1.28182	-1.28182
104	1		LYPD3		4.07571	4.07571
105	1		SNAP25		1.5817	1.5817
106	1		FST		2.25827	2.25827
107	1		IER3		1.82666	1.82666
108	1		TMED2		-0.944919	-0.944919
109	1		F13A1		4.41505	4.41505
110	1		STOM		-1.39429	-1.39429
111	1		CANT1		-1.10401	-1.10401
112	1		MMP14		1.5128	1.5128
113	1		RASGRP1		1.90288	1.90288
114	1		A2M		5.31997	5.31997
115	1		VIPR1		1.82451	1.82451
116	1		BSG		-0.986675	-0.986675
117	1		SIRT6		-1.07684	-1.07684
118	1		MEF2C		1.9837	1.9837
119	1		TNNI3		-1.18877	-1.18877
120	1		FERMT2		4.02429	4.02429
121	1		CCNG1		0.99169	0.99169
122	1		SPRY4		6.06665	6.06665
123	1		DMD		2.39975	2.39975
124	1		ACTA1		3.945	3.945
125	1		PSEN2		1.6925	1.6925
126	1		RGS1		4.99498	4.99498
127	1		SERPINC1		4.73843	4.73843
128	1		ABL1		-0.942983	-0.942983
129	1		KLF5		2.11445	2.11445
130	1		RHOH		1.32304	1.32304
131	1		RAF1		0.331225	0.331225
132	1		SERPINA1		5.2802	5.2802
133	1		ARF1		-1.02787	-1.02787
134	1		ITGB3		-1.2554	-1.2554
135	1		EHD1		-1.40742	-1.40742
